# Supplementary material for: Role and Dysregulation of miRNA in Patients with Parkinson’s Disease
Source: Int J Mol Sci. 2022 Dec 31;24(1):712. doi: 10.3390/ijms24010712 (PMC9820759; doi:10.3390/ijms24010712)
Supplement: Supplementary file 1 [file ijms-24-00712-s001.zip]

Archive with 9 entries (9 files):
- Supplementary_Figure S1.pdf
- Supplementary_Table_S1.xls
- Supplementary_Table_S2.xlsx
- Supplementary_Table_S3.xlsx
- Supplementary_Table_S4.xlsx
- Supplementary_Table_S5.xlsx
- Supplementary_Table_S6.xlsx
- Supplementary_Table_S7.xlsx
- Supplementary_Table_S8.pdf
