# Supplementary material for: Role and Dysregulation of miRNA in Patients with Parkinson’s Disease
Source: Int J Mol Sci. 2022 Dec 31;24(1):712. doi: 10.3390/ijms24010712 (PMC9820759; doi:10.3390/ijms24010712)
Supplement: Supplementary file 1 [file ijms-24-00712-s001.zip › Supplementary_Table_S1.xls]

## Sheet: ComparisonPDvsCTRL
Table S1: Comparison PD vs CTRL Results and normalized Count
ID	baseMean	log2FoldChange	FC	FoldChange	lfcSE	stat	pvalue	padj
hsa-let-7b-5p/22:hsa-let-7b	15860.3	1.1833	2.27096	2.27096	0.171219	6.91104	4.81123e-12	3.10893e-09
hsa-miR-23c/X:hsa-mir-23c	27.8391	-1.65795	0.31689	-3.15567	0.241947	-6.85253	7.25538e-12	3.10893e-09
hsa-miR-2110/10:hsa-mir-2110	211.262	1.20884	2.31151	2.31151	0.19233	6.28524	3.27344e-10	9.21106e-08
hsa-miR-378i/22:hsa-mir-378i	17.0485	-1.69674	0.308481	-3.24169	0.271794	-6.24276	4.29921e-10	9.21106e-08
hsa-miR-423-5p/17:hsa-mir-423	10576.7	1.21527	2.32184	2.32184	0.195818	6.20611	5.43108e-10	9.30888e-08
hsa-miR-1275/6:hsa-mir-1275	177.778	1.40478	2.64777	2.64777	0.232804	6.03417	1.59781e-09	2.28221e-07
hsa-miR-582-3p/5:hsa-mir-582	222.674	-1.99904	0.250166	-3.99735	0.344142	-5.80878	6.29315e-09	7.70461e-07
hsa-miR-877-5p/6:hsa-mir-877	110.738	1.35589	2.55955	2.55955	0.234701	5.77709	7.60019e-09	8.1417e-07
hsa-miR-23a-5p/19:hsa-mir-23a	182.623	1.44282	2.71851	2.71851	0.264571	5.45342	4.94101e-08	4.70494e-06
hsa-miR-142-5p/17:hsa-mir-142	183599	-1.36685	0.387738	-2.57906	0.252589	-5.41135	6.25521e-08	5.36072e-06
hsa-miR-221-5p/X:hsa-mir-221	1183.8	-0.645013	0.639487	-1.56375	0.122093	-5.28294	1.27124e-07	9.90415e-06
hsa-miR-1249-3p/22:hsa-mir-1249	219.085	1.28182	2.43146	2.43146	0.24496	5.23277	1.66989e-07	1.1138e-05
hsa-miR-199b-5p/9:hsa-mir-199b	836.133	-1.01246	0.495699	-2.01735	0.193565	-5.23061	1.68955e-07	1.1138e-05
hsa-miR-548av-3p/7:hsa-mir-548o	153.452	-0.855129	0.552816	-1.80892	0.168126	-5.08625	3.65217e-07	1.84112e-05
hsa-miR-548o-3p/20:hsa-mir-548o-2	153.305	-0.855286	0.552756	-1.80912	0.167887	-5.09441	3.4983e-07	1.84112e-05
hsa-miR-548o-3p/7:hsa-mir-548o	153.452	-0.855129	0.552816	-1.80892	0.168126	-5.08625	3.65217e-07	1.84112e-05
hsa-miR-651-5p/X:hsa-mir-651	297.631	-1.48074	0.358305	-2.79091	0.28939	-5.11676	3.10833e-07	1.84112e-05
hsa-miR-320a-3p/8:hsa-mir-320a	18499.6	1.06833	2.09701	2.09701	0.210891	5.06579	4.06719e-07	1.93644e-05
hsa-miR-148a-5p/7:hsa-mir-148a	123.526	-0.993863	0.502131	-1.99151	0.202096	-4.91777	8.75372e-07	3.52029e-05
hsa-miR-374b-3p/X:hsa-mir-374b	359.403	-0.932395	0.523988	-1.90844	0.189838	-4.91153	9.03692e-07	3.52029e-05
hsa-miR-98-3p/X:hsa-mir-98	345.699	-0.691207	0.619335	-1.61463	0.140597	-4.91621	8.82336e-07	3.52029e-05
hsa-miR-99a-5p/21:hsa-mir-99a	1404.18	-1.44865	0.366363	-2.72953	0.293914	-4.92884	8.27197e-07	3.52029e-05
hsa-miR-92b-3p/1:hsa-mir-92b	421.629	0.934259	1.91091	1.91091	0.191253	4.88494	1.0346e-06	3.79022e-05
hsa-miR-942-5p/1:hsa-mir-942	435.873	0.651511	1.57081	1.57081	0.133509	4.87989	1.06144e-06	3.79022e-05
hsa-miR-320b/1:hsa-mir-320b-2	534.344	0.910276	1.8794	1.8794	0.188065	4.84021	1.29701e-06	4.27514e-05
hsa-miR-374a-3p/X:hsa-mir-374a	1819.78	-1.45597	0.36451	-2.74341	0.300734	-4.84139	1.28936e-06	4.27514e-05
hsa-miR-548e-3p/10:hsa-mir-548e	370.604	-0.735981	0.60041	-1.66553	0.153172	-4.80494	1.54798e-06	4.9134e-05
hsa-miR-320b/1:hsa-mir-320b-1	505.434	0.888168	1.85082	1.85082	0.186515	4.76191	1.91772e-06	5.86961e-05
hsa-miR-148a-3p/7:hsa-mir-148a	16061.7	-0.959923	0.514084	-1.94521	0.205214	-4.67767	2.90152e-06	8.57449e-05
hsa-miR-1306-5p/22:hsa-mir-1306	121.586	0.992047	1.989	1.989	0.219496	4.51966	6.19383e-06	0.00017123
hsa-miR-4443/3:hsa-mir-4443	116.543	1.60475	3.04142	3.04142	0.35499	4.52054	6.16833e-06	0.00017123
hsa-miR-320c/18:hsa-mir-320c-1	191.388	0.826056	1.77283	1.77283	0.18372	4.49629	6.91508e-06	0.000185195
hsa-miR-92a-1-5p/13:hsa-mir-92a-1	164.871	1.06396	2.09066	2.09066	0.238911	4.45337	8.45328e-06	0.000219529
hsa-miR-4433b-3p/2:hsa-mir-4433b	167.135	1.42052	2.67681	2.67681	0.320459	4.43275	9.30382e-06	0.000234511
hsa-miR-29b-1-5p/7:hsa-mir-29b-1	203.945	1.03363	2.04716	2.04716	0.237183	4.35792	1.31302e-05	0.000321502
hsa-miR-548ar-3p/13:hsa-mir-548ar	25.6638	-1.5446	0.34279	-2.91724	0.355538	-4.3444	1.39655e-05	0.000332455
hsa-miR-548a-3p/6:hsa-mir-548a-2	91.4176	-1.35044	0.392172	-2.5499	0.312916	-4.31567	1.59117e-05	0.000358851
hsa-miR-548a-3p/8:hsa-mir-548a-3	91.4176	-1.35044	0.392172	-2.5499	0.312916	-4.31567	1.59117e-05	0.000358851
hsa-miR-340-5p/5:hsa-mir-340	14609.6	-0.876546	0.54467	-1.83597	0.204373	-4.28895	1.79516e-05	0.000391801
hsa-miR-760/1:hsa-mir-760	32.8162	1.1818	2.26859	2.26859	0.275809	4.28484	1.82871e-05	0.000391801
hsa-miR-548a-3p/6:hsa-mir-548a-1	88.1405	-1.38563	0.382722	-2.61286	0.325108	-4.26206	2.02552e-05	0.000423383
hsa-miR-150-3p/19:hsa-mir-150	1040.11	1.00298	2.00414	2.00414	0.235698	4.25537	2.08704e-05	0.000425855
hsa-miR-146a-5p/5:hsa-mir-146a	59283.4	0.751838	1.68394	1.68394	0.178917	4.20216	2.64383e-05	0.000510384
hsa-miR-26b-3p/2:hsa-mir-26b	326.324	-0.530043	0.692534	-1.44397	0.126228	-4.19908	2.67997e-05	0.000510384
hsa-miR-320c/18:hsa-mir-320c-2	238.492	0.824527	1.77095	1.77095	0.195902	4.20887	2.56647e-05	0.000510384
hsa-miR-32-3p/9:hsa-mir-32	468.004	-0.527256	0.693873	-1.44119	0.125891	-4.18819	2.81192e-05	0.000512727
hsa-miR-744-5p/17:hsa-mir-744	1344.05	0.853739	1.80718	1.80718	0.203704	4.19108	2.77631e-05	0.000512727
hsa-miR-542-3p/X:hsa-mir-542	510.134	-1.47371	0.360055	-2.77735	0.353715	-4.16637	3.09481e-05	0.000552553
hsa-miR-374a-5p/X:hsa-mir-374a	17528.2	-1.24865	0.420841	-2.37619	0.300768	-4.15154	3.30242e-05	0.000577587
hsa-miR-766-3p/X:hsa-mir-766	327.146	0.975367	1.96614	1.96614	0.23666	4.12138	3.76606e-05	0.000645503
hsa-miR-20a-3p/13:hsa-mir-20a	237.598	-0.698136	0.616368	-1.62241	0.171207	-4.07774	4.54765e-05	0.000764184
hsa-miR-186-5p/1:hsa-mir-186	35265.2	-0.719306	0.607389	-1.64639	0.177045	-4.06284	4.84794e-05	0.000798977
hsa-miR-30a-5p/6:hsa-mir-30a	1285.96	-0.991883	0.502821	-1.98878	0.246663	-4.02121	5.79001e-05	0.000936233
hsa-let-7g-3p/3:hsa-let-7g	114.915	-1.177	0.442269	-2.26107	0.297774	-3.95267	7.72836e-05	0.00122652
hsa-miR-7-5p/15:hsa-mir-7-2	7105.56	-0.79043	0.578172	-1.72959	0.201588	-3.92102	8.8175e-05	0.00132572
hsa-miR-7-5p/19:hsa-mir-7-3	7094.08	-0.792479	0.577351	-1.73205	0.201875	-3.9256	8.65135e-05	0.00132572
hsa-miR-7-5p/9:hsa-mir-7-1	7299.85	-0.792918	0.577176	-1.73258	0.202211	-3.92125	8.8092e-05	0.00132572
hsa-miR-432-5p/14:hsa-mir-432	257.848	1.3392	2.5301	2.5301	0.344847	3.88344	0.000102988	0.00149594
hsa-miR-4482-5p/10:hsa-mir-4482	3.14824	4.07717	16.8791	16.8791	1.04981	3.88372	0.000102871	0.00149594
hsa-miR-194-5p/11:hsa-mir-194-2	3759.56	-0.931597	0.524278	-1.90739	0.241175	-3.86275	0.000112119	0.00153655
hsa-miR-6724-5p/21:hsa-mir-6724-1	15.9853	1.56247	2.95358	2.95358	0.40509	3.85708	0.000114748	0.00153655
hsa-miR-6724-5p/21:hsa-mir-6724-2	15.9853	1.56247	2.95358	2.95358	0.40509	3.85708	0.000114748	0.00153655
hsa-miR-6724-5p/21:hsa-mir-6724-3	15.9853	1.56247	2.95358	2.95358	0.40509	3.85708	0.000114748	0.00153655
hsa-miR-6724-5p/21:hsa-mir-6724-4	15.9853	1.56247	2.95358	2.95358	0.40509	3.85708	0.000114748	0.00153655
hsa-miR-1260b/11:hsa-mir-1260b	17467.4	0.813851	1.7579	1.7579	0.212442	3.83093	0.000127661	0.00165766
hsa-miR-194-5p/1:hsa-mir-194-1	2631.03	-0.935236	0.522957	-1.9122	0.243966	-3.83346	0.000126351	0.00165766
hsa-miR-132-3p/17:hsa-mir-132	245.323	0.778426	1.71526	1.71526	0.204129	3.8134	0.00013707	0.00172748
hsa-miR-215-5p/1:hsa-mir-215	74.6598	-1.00705	0.497563	-2.0098	0.264024	-3.81423	0.000136609	0.00172748
hsa-miR-1260a/14:hsa-mir-1260a	16329.7	0.823972	1.77027	1.77027	0.217954	3.78048	0.000156524	0.00193075
hsa-miR-26a-2-3p/12:hsa-mir-26a-2	419.481	-0.80007	0.574321	-1.74119	0.211736	-3.77861	0.000157705	0.00193075
hsa-miR-582-5p/5:hsa-mir-582	156.738	-1.16953	0.444565	-2.24939	0.312792	-3.73902	0.00018474	0.00222989
hsa-miR-4477b/9:hsa-mir-4477b	5.99072	-1.85421	0.276584	-3.61553	0.498141	-3.72226	0.000197451	0.00235022
hsa-miR-642a-3p/19:hsa-mir-642a	49.336	1.19124	2.28349	2.28349	0.321546	3.70472	0.000211623	0.0024844
hsa-miR-141-3p/12:hsa-mir-141	364.6	-1.25653	0.41855	-2.3892	0.34013	-3.69426	0.000220532	0.002554
hsa-miR-32-5p/9:hsa-mir-32	1850.77	-1.17553	0.44272	-2.25876	0.319297	-3.68163	0.000231751	0.00264814
hsa-let-7a-5p/11:hsa-let-7a-2	205194	0.563624	1.47798	1.47798	0.153646	3.66833	0.00024414	0.00266413
hsa-let-7a-5p/22:hsa-let-7a-3	204428	0.563523	1.47787	1.47787	0.153532	3.6704	0.000242171	0.00266413
hsa-let-7a-5p/9:hsa-let-7a-1	205098	0.563309	1.47765	1.47765	0.153531	3.66903	0.000243474	0.00266413
hsa-miR-192-5p/11:hsa-mir-192	3152.69	-0.629512	0.646395	-1.54704	0.171678	-3.66682	0.000245585	0.00266413
hsa-miR-10392-5p/11:hsa-mir-10392	7.32197	2.16652	4.4894	4.4894	0.597943	3.62329	0.000290877	0.00310083
hsa-miR-148b-5p/12:hsa-mir-148b	327.87	-0.988646	0.503951	-1.98432	0.273005	-3.62134	0.000293078	0.00310083
hsa-miR-193a-5p/17:hsa-mir-193a	183.792	0.910144	1.87923	1.87923	0.251885	3.61333	0.000302291	0.0031593
hsa-miR-197-3p/1:hsa-mir-197	3965.6	0.664097	1.58458	1.58458	0.184207	3.60516	0.000311959	0.00320781
hsa-miR-3177-3p/16:hsa-mir-3177	22.5343	0.955697	1.93952	1.93952	0.265241	3.60312	0.000314417	0.00320781
hsa-miR-1301-3p/2:hsa-mir-1301	1296.83	0.694691	1.61854	1.61854	0.194284	3.57566	0.000349349	0.00340219
hsa-miR-3613-5p/13:hsa-mir-3613	12514.7	-1.13824	0.454315	-2.20112	0.317935	-3.58009	0.000343482	0.00340219
hsa-miR-499a-5p/20:hsa-mir-499a	142.188	-0.985431	0.505075	-1.97991	0.27549	-3.57701	0.000347547	0.00340219
hsa-miR-629-5p/15:hsa-mir-629	587.723	0.613104	1.52955	1.52955	0.171151	3.58225	0.000340651	0.00340219
hsa-miR-143-3p/5:hsa-mir-143	26379.3	-1.42449	0.372551	-2.68419	0.401319	-3.54952	0.000385935	0.00371625
hsa-miR-625-5p/14:hsa-mir-625	167.971	0.821387	1.7671	1.7671	0.235284	3.49105	0.000481129	0.00458142
hsa-miR-548k/11:hsa-mir-548k	190.748	-0.43428	0.740063	-1.35124	0.124898	-3.47708	0.000506909	0.00472196
hsa-miR-744-3p/17:hsa-mir-744	60.3612	-0.714828	0.609278	-1.64129	0.205438	-3.47953	0.0005023	0.00472196
hsa-miR-505-5p/X:hsa-mir-505	54.7688	0.708947	1.63461	1.63461	0.204175	3.47226	0.000516096	0.00475585
hsa-miR-106a-3p/X:hsa-mir-106a	55.4392	-0.817337	0.567488	-1.76215	0.237208	-3.44565	0.00056969	0.00498188
hsa-miR-222-3p/X:hsa-mir-222	21066.7	0.537815	1.45177	1.45177	0.155994	3.44766	0.000565456	0.00498188
hsa-miR-29b-3p/1:hsa-mir-29b-2	21459	-0.90326	0.534677	-1.87029	0.261884	-3.44909	0.000562482	0.00498188
hsa-miR-29b-3p/7:hsa-mir-29b-1	21455.5	-0.903241	0.534684	-1.87026	0.261895	-3.44887	0.00056293	0.00498188
hsa-miR-30e-5p/1:hsa-mir-30e	81003.9	-0.919305	0.528764	-1.8912	0.265994	-3.45611	0.000548031	0.00498188
hsa-miR-25-5p/7:hsa-mir-25	125.525	0.769039	1.70413	1.70413	0.224167	3.43065	0.000602136	0.00521243
hsa-miR-3143/6:hsa-mir-3143	37.2625	-0.635533	0.643703	-1.55351	0.185523	-3.42562	0.000613387	0.00525673
hsa-miR-548av-5p/11:hsa-mir-548k	190.053	-0.426271	0.744183	-1.34376	0.124751	-3.41697	0.000633224	0.005373
hsa-miR-548j-3p/22:hsa-mir-548j	9.07427	-1.67634	0.312876	-3.19615	0.491014	-3.41403	0.000640095	0.00537805
hsa-miR-450a-5p/X:hsa-mir-450a-1	585.292	-1.04358	0.485121	-2.06134	0.306369	-3.4063	0.000658506	0.0053929
hsa-miR-450a-5p/X:hsa-mir-450a-2	585.737	-1.04339	0.485185	-2.06107	0.306396	-3.40537	0.000660741	0.0053929
hsa-miR-590-3p/7:hsa-mir-590	1239.75	-0.656706	0.634325	-1.57648	0.192628	-3.40919	0.000651561	0.0053929
hsa-miR-27a-3p/19:hsa-mir-27a	80517.5	-0.711434	0.610713	-1.63743	0.210747	-3.37578	0.000736065	0.00595102
hsa-miR-30b-5p/8:hsa-mir-30b	10802.3	-0.472681	0.720624	-1.38769	0.140266	-3.3699	0.000751966	0.00602276
hsa-miR-1908-5p/11:hsa-mir-1908	110.487	0.924721	1.89832	1.89832	0.275481	3.35675	0.000788634	0.00621657
hsa-miR-92a-3p/13:hsa-mir-92a-1	130354	0.51066	1.4247	1.4247	0.152162	3.35604	0.000790672	0.00621657
hsa-let-7a-3p/9:hsa-let-7a-1	767.251	-0.482656	0.715659	-1.39731	0.144249	-3.346	0.000819863	0.00638747
hsa-miR-363-3p/X:hsa-mir-363	6780.31	-0.61938	0.65095	-1.53622	0.185281	-3.34292	0.000829011	0.00640056
hsa-let-7a-3p/22:hsa-let-7a-3	762.331	-0.477355	0.718294	-1.39219	0.144041	-3.31402	0.000919646	0.00703694
hsa-miR-335-5p/7:hsa-mir-335	14434.7	-0.757109	0.591681	-1.6901	0.228829	-3.30863	0.000937549	0.00711044
hsa-miR-320d/X:hsa-mir-320d-2	140.638	0.695615	1.61957	1.61957	0.21074	3.30082	0.00096402	0.00721551
hsa-miR-501-5p/X:hsa-mir-501	124.657	0.646751	1.56564	1.56564	0.196009	3.2996	0.000968242	0.00721551
hsa-miR-92a-3p/X:hsa-mir-92a-2	117249	0.51092	1.42496	1.42496	0.154987	3.29653	0.000978858	0.00723173
hsa-let-7d-5p/9:hsa-let-7d	27784	0.545578	1.45961	1.45961	0.166342	3.27985	0.0010386	0.00760756
hsa-miR-218-5p/4:hsa-mir-218-1	9.54008	-1.80782	0.285623	-3.50112	0.552327	-3.27309	0.00106377	0.00766093
hsa-miR-218-5p/5:hsa-mir-218-2	9.54008	-1.80782	0.285623	-3.50112	0.552327	-3.27309	0.00106377	0.00766093
hsa-miR-484/16:hsa-mir-484	5145.71	0.520009	1.43396	1.43396	0.1602	3.24599	0.00117043	0.00835883
hsa-miR-4446-3p/3:hsa-mir-4446	90.1149	0.929882	1.90512	1.90512	0.28675	3.24283	0.0011835	0.00838232
hsa-miR-320d/13:hsa-mir-320d-1	153.513	0.688157	1.61122	1.61122	0.212413	3.23971	0.00119653	0.00840512
hsa-miR-450b-5p/X:hsa-mir-450b	806.541	-0.842594	0.55764	-1.79327	0.260466	-3.23494	0.00121667	0.00847712
hsa-miR-3679-5p/2:hsa-mir-3679	10.735	1.18703	2.27683	2.27683	0.368778	3.21881	0.00128724	0.00882532
hsa-miR-3912-3p/5:hsa-mir-3912	63.6506	-0.837133	0.559755	-1.7865	0.260028	-3.21939	0.00128462	0.00882532
hsa-miR-4485-3p/11:hsa-mir-4485	7.73666	2.02572	4.07194	4.07194	0.630584	3.21245	0.0013161	0.00888106
hsa-miR-616-5p/12:hsa-mir-616	45.2354	-0.575575	0.671019	-1.49027	0.17905	-3.21461	0.00130621	0.00888106
hsa-miR-431-5p/14:hsa-mir-431	866.887	1.01218	2.01696	2.01696	0.315611	3.20705	0.00134103	0.00893306
hsa-miR-5193/3:hsa-mir-5193	27.1332	0.976284	1.96739	1.96739	0.304492	3.20628	0.00134465	0.00893306
hsa-miR-429/1:hsa-mir-429	59.5802	-0.76516	0.588388	-1.69956	0.239776	-3.19114	0.00141713	0.00934217
hsa-miR-766-5p/X:hsa-mir-766	28.346	0.926053	1.90007	1.90007	0.290936	3.18301	0.00145751	0.00953501
hsa-miR-3128/2:hsa-mir-3128	6.60758	-1.17886	0.441699	-2.26398	0.372153	-3.16768	0.00153659	0.00997619
hsa-miR-1292-5p/20:hsa-mir-1292	29.9404	0.947224	1.92816	1.92816	0.299369	3.16406	0.00155583	0.0100252
hsa-miR-29a-3p/7:hsa-mir-29a	151253	-0.728532	0.603518	-1.65695	0.231474	-3.14736	0.0016475	0.0105366
hsa-miR-16-5p/13:hsa-mir-16-1	261524	-0.695443	0.61752	-1.61938	0.222345	-3.12777	0.0017614	0.0111427
hsa-miR-16-5p/3:hsa-mir-16-2	261218	-0.695037	0.617693	-1.61893	0.222296	-3.12662	0.00176826	0.0111427
hsa-miR-134-5p/14:hsa-mir-134	276.367	1.1126	2.16235	2.16235	0.35968	3.0933	0.00197945	0.0122927
hsa-miR-6852-5p/9:hsa-mir-6852	98.439	0.764923	1.69928	1.69928	0.247115	3.09541	0.00196538	0.0122927
hsa-miR-5683/6:hsa-mir-5683	4.73583	-2.31544	0.200902	-4.97755	0.749497	-3.08932	0.00200617	0.012369
hsa-miR-200a-3p/1:hsa-mir-200a	132.172	-0.769653	0.586559	-1.70486	0.249938	-3.07938	0.00207432	0.0126239
hsa-miR-23b-5p/9:hsa-mir-23b	23.868	0.908574	1.87719	1.87719	0.295088	3.079	0.00207698	0.0126239
hsa-miR-485-5p/14:hsa-mir-485	85.5308	1.03856	2.05418	2.05418	0.339683	3.05745	0.0022323	0.0134724
hsa-miR-3202/X:hsa-mir-3202-1	6.32896	1.19487	2.28924	2.28924	0.39272	3.04255	0.00234584	0.0140586
hsa-miR-548ac/1:hsa-mir-548ac	6.09352	-1.67227	0.313759	-3.18716	0.550468	-3.03791	0.00238225	0.0141777
hsa-miR-365a-3p/16:hsa-mir-365a	136.609	-0.673175	0.627125	-1.59458	0.222025	-3.03198	0.00242952	0.0142609
hsa-miR-365b-3p/17:hsa-mir-365b	136.609	-0.673175	0.627125	-1.59458	0.222025	-3.03198	0.00242952	0.0142609
hsa-miR-382-5p/14:hsa-mir-382	537.625	0.945663	1.92607	1.92607	0.315034	3.00178	0.00268409	0.0156481
hsa-miR-671-5p/7:hsa-mir-671	178.101	0.619625	1.53648	1.53648	0.206584	2.99938	0.00270531	0.0156652
hsa-miR-29b-2-5p/1:hsa-mir-29b-2	57.7443	0.587789	1.50294	1.50294	0.196322	2.99401	0.00275336	0.0158365
hsa-let-7d-3p/9:hsa-let-7d	3442.89	0.56771	1.48217	1.48217	0.190091	2.98651	0.0028218	0.0161219
hsa-miR-145-3p/5:hsa-mir-145	255.18	-0.8262	0.564013	-1.77301	0.277931	-2.97267	0.00295218	0.0167551
hsa-miR-6741-3p/1:hsa-mir-6741	5.36101	1.43803	2.70951	2.70951	0.484701	2.96684	0.00300875	0.0169638
hsa-miR-29c-3p/1:hsa-mir-29c	9467.13	-0.880409	0.543213	-1.8409	0.297308	-2.96127	0.00306369	0.0171607
hsa-miR-1304-5p/11:hsa-mir-1304	61.6698	0.550294	1.46438	1.46438	0.188392	2.92101	0.00348898	0.0194159
hsa-miR-125b-2-3p/21:hsa-mir-125b-2	13.539	-1.1085	0.463776	-2.15621	0.382992	-2.89432	0.00379984	0.0210094
hsa-miR-126-3p/9:hsa-mir-126	112688	-0.734069	0.601206	-1.66332	0.25467	-2.88243	0.00394615	0.0216785
hsa-miR-10401-3p/21:hsa-mir-10401	11.3437	1.22486	2.33732	2.33732	0.427477	2.86531	0.00416596	0.0227403
hsa-miR-155-5p/21:hsa-mir-155	13261.1	0.585277	1.50033	1.50033	0.2054	2.84944	0.0043796	0.0236058
hsa-miR-433-3p/14:hsa-mir-433	140.623	0.945276	1.92556	1.92556	0.331613	2.85054	0.00436446	0.0236058
hsa-miR-3611/10:hsa-mir-3611	23.7961	-1.30726	0.404086	-2.47472	0.459276	-2.84636	0.00442225	0.0236867
hsa-miR-30d-3p/8:hsa-mir-30d	57.5835	-0.788609	0.578902	-1.72741	0.280847	-2.80797	0.00498549	0.0265377
hsa-miR-450a-1-3p/X:hsa-mir-450a-1	20.7898	-1.11955	0.460238	-2.17279	0.399115	-2.80508	0.00503041	0.0266115
hsa-miR-3064-3p/17:hsa-mir-3064	3.36432	-1.92557	0.263237	-3.79886	0.690918	-2.78697	0.00532041	0.0278024
hsa-miR-605-5p/10:hsa-mir-605	6.53193	1.6776	3.19895	3.19895	0.601796	2.78766	0.00530907	0.0278024
hsa-miR-362-3p/X:hsa-mir-362	136.468	-0.858052	0.551697	-1.81259	0.309121	-2.77578	0.0055069	0.0286025
hsa-miR-342-5p/14:hsa-mir-342	1303.19	0.651552	1.57086	1.57086	0.235331	2.76867	0.0056286	0.0288814
hsa-miR-4464/6:hsa-mir-4464	11.0317	-1.37951	0.38435	-2.6018	0.498601	-2.76676	0.0056617	0.0288814
hsa-miR-628-5p/15:hsa-mir-628	393.337	-0.533068	0.691083	-1.447	0.192497	-2.76923	0.00561894	0.0288814
hsa-miR-135b-5p/1:hsa-mir-135b	16.8065	-1.28241	0.411108	-2.43245	0.464633	-2.76005	0.0057792	0.0293064
hsa-miR-328-3p/16:hsa-mir-328	1241.5	0.541174	1.45516	1.45516	0.197361	2.74206	0.00610557	0.0306486
hsa-miR-556-5p/1:hsa-mir-556	128.52	-0.941278	0.520772	-1.92023	0.343341	-2.74153	0.00611542	0.0306486
hsa-let-7i-3p/12:hsa-let-7i	1099.87	-0.817238	0.567527	-1.76203	0.299023	-2.73303	0.00627554	0.0312682
hsa-miR-1180-3p/17:hsa-mir-1180	25.9093	1.0486	2.06852	2.06852	0.384407	2.72784	0.00637503	0.0315804
hsa-miR-200c-3p/12:hsa-mir-200c	1128.84	0.471828	1.38687	1.38687	0.173514	2.71926	0.00654285	0.0322254
hsa-miR-361-5p/X:hsa-mir-361	6425.1	0.360803	1.28414	1.28414	0.132886	2.71513	0.00662506	0.0324439
hsa-miR-10527-5p/12:hsa-mir-10527	44.5865	0.581232	1.49613	1.49613	0.214912	2.70451	0.00684061	0.0333091
hsa-miR-664a-5p/1:hsa-mir-664a	198.159	0.488896	1.40337	1.40337	0.182805	2.67441	0.00748609	0.0362462
hsa-miR-1307-3p/10:hsa-mir-1307	897.33	0.602288	1.51812	1.51812	0.225823	2.66708	0.00765127	0.036632
hsa-miR-181b-3p/1:hsa-mir-181b-1	61.9675	-0.7062	0.612932	-1.6315	0.264712	-2.6678	0.00763493	0.036632
hsa-miR-21-5p/17:hsa-mir-21	1.09084e+06	-0.562414	0.677168	-1.47674	0.211257	-2.66223	0.0077624	0.0369576
hsa-miR-181c-5p/19:hsa-mir-181c	645.328	-0.661247	0.632332	-1.58145	0.248913	-2.65654	0.00789471	0.0371745
hsa-miR-3928-3p/22:hsa-mir-3928	19.511	0.771068	1.70653	1.70653	0.290061	2.6583	0.00785367	0.0371745
hsa-miR-101-5p/1:hsa-mir-101-1	17.1488	-1.16573	0.445739	-2.24346	0.440098	-2.64879	0.00807803	0.0378299
hsa-miR-4423-5p/1:hsa-mir-4423	9.56662	2.11736	4.339	4.339	0.808642	2.61842	0.00883385	0.0411446
hsa-miR-6516-3p/17:hsa-mir-6516	18.8596	-0.931216	0.524416	-1.90688	0.358389	-2.59834	0.00936753	0.0431611
hsa-miR-671-3p/7:hsa-mir-671	279.278	0.499268	1.4135	1.4135	0.192033	2.59991	0.00932495	0.0431611
hsa-miR-1537-5p/1:hsa-mir-1537	3.70279	-1.719	0.30376	-3.29208	0.664559	-2.58667	0.00969076	0.0441008
hsa-miR-2115-5p/3:hsa-mir-2115	16.9065	-1.09774	0.467249	-2.14019	0.424586	-2.58543	0.00972585	0.0441008
hsa-miR-330-3p/19:hsa-mir-330	961.16	0.370915	1.29317	1.29317	0.143431	2.58601	0.00970928	0.0441008
hsa-miR-125b-5p/11:hsa-mir-125b-1	1471.56	-0.67015	0.628442	-1.59124	0.259549	-2.58198	0.00982359	0.0441903
hsa-miR-3940-3p/19:hsa-mir-3940	23.1758	0.846572	1.79822	1.79822	0.327989	2.5811	0.00984872	0.0441903
hsa-miR-125b-5p/21:hsa-mir-125b-2	1470.56	-0.669037	0.628927	-1.59001	0.259893	-2.57428	0.0100449	0.044836
hsa-miR-548u/6:hsa-mir-548u	8.90635	-1.32166	0.400075	-2.49953	0.514117	-2.57073	0.0101483	0.0450628
hsa-miR-22-3p/17:hsa-mir-22	32696.9	-0.844404	0.556941	-1.79552	0.329005	-2.56654	0.010272	0.045144
hsa-miR-628-3p/15:hsa-mir-628	252.67	0.332867	1.25951	1.25951	0.129645	2.56752	0.010243	0.045144
hsa-miR-425-5p/3:hsa-mir-425	33303	-0.330272	0.795387	-1.25725	0.129649	-2.54744	0.0108517	0.0474483
hsa-miR-6503-3p/11:hsa-mir-6503	506.197	-0.658207	0.633665	-1.57812	0.258562	-2.54564	0.0109077	0.0474513
hsa-miR-126-5p/9:hsa-mir-126	10204.2	-0.572771	0.672324	-1.48738	0.225794	-2.5367	0.0111904	0.0482989
hsa-miR-24-1-5p/9:hsa-mir-24-1	79.7581	-0.580083	0.668925	-1.49493	0.228747	-2.53592	0.0112153	0.0482989
hsa-miR-20b-3p/X:hsa-mir-20b	12.6506	-0.790999	0.577944	-1.73027	0.313105	-2.52631	0.0115268	0.0493923

## Sheet: NormalizedCount_PDvsCTRL
ID	1_CTRL	2_CTRL	3_CTRL	4_CTRL	5_CTRL	6_CTRL	7_CTRL	8_CTRL	9_CTRL	10_CTRL	11_CTRL	12_CTRL	13_CTRL	14_CTRL	1_PD	2_PD	3_PD	4_PD	5_PD	6_PD	7_PD	8_PD	9_PD	10_PD	11_PD	12_PD	13_PD	14_PD	15_PD	16_PD
hsa-let-7a-3p/22:hsa-let-7a-3	674.849	1086.59	978.428	908.181	931.579	1019.74	1113.16	697.117	1003.51	1039.87	708.133	1005.31	670.867	724.844	375.068	916.751	858.786	639.89	816.15	546.3	469.511	696.774	624.469	706.991	547.979	415.921	417.255	903.749	585.042	787.1
hsa-let-7a-3p/9:hsa-let-7a-1	678.619	1101.33	989.313	911.265	944.592	1028.8	1119.41	709.294	1018.41	1041.54	716.367	1006.79	670.867	727.947	380.259	924.912	858.786	644.322	818.678	549.302	469.511	696.774	631.298	706.991	547.979	415.921	417.255	909.595	586.175	795.233
hsa-let-7a-5p/11:hsa-let-7a-2	179313	223088	157043	180043	203191	171124	149802	158718	150999	171797	142061	163324	130480	108171	273055	347290	263699	179519	177128	250202	244267	175612	163704	240727	308732	395892	302985	195524	101617	246708
hsa-let-7a-5p/22:hsa-let-7a-3	178537	222226	156549	179300	202530	170581	149325	158021	150265	171162	141528	162724	130081	107881	272059	345428	262653	178822	176431	249144	243450	175052	163191	239917	307716	394614	301742	194719	101383	245811
hsa-let-7a-5p/9:hsa-let-7a-1	179187	222973	157077	180177	203425	171164	149781	158497	150768	171539	141992	163193	130505	108118	273195	346452	263475	179300	177051	249872	244122	175629	163672	240926	308498	395637	302749	195490	101760	246708
hsa-let-7b-3p/22:hsa-let-7b	291.555	493.456	244.305	360.034	466.938	311.356	366.189	248.862	359.328	217.428	247.847	298.198	171.765	193.623	400.375	753.531	395.42	279.177	290.172	373.705	226.311	316.432	378.627	336.336	396.337	376.967	384.139	385.054	236.169	599.136
hsa-let-7b-5p/22:hsa-let-7b	12330.8	15219.9	9544.81	10855.8	11655.1	10510.2	10226.9	10056.4	8799.81	6116.91	6539.53	6826.83	7022.64	6635.3	35080.6	30285.4	21894	15556.8	12374.4	21709.4	18513.6	12753.9	13767.2	18903.4	29425.4	31841.2	21367	16057	19114.4	24823
hsa-let-7c-3p/21:hsa-let-7c	0	0	0	1.5419	0	0	0	2.28313	0	0	1.23512	0	0	0	0	0	0	0	1.26437	0	0	0	0	0	0	0	5.67693	0	0	0
hsa-let-7c-5p/21:hsa-let-7c	710.037	1240.31	863.532	761.7	881.824	891.579	798.39	733.647	736.343	946.453	751.774	1122.67	1093.94	822.897	1274.45	1460.82	1400.12	849.051	915.402	1175.15	1337.6	1064.65	802.022	871.727	1985.13	1516.67	1459.92	873.679	427.596	975.064
hsa-let-7d-3p/9:hsa-let-7d	2348.78	4479.01	2404.35	3291.19	4929.64	4117.98	2981.63	2904.91	2012.61	2334.99	2164.75	1756.71	1429.02	1180.98	4676.67	6742.34	3933.04	2760.75	2887.82	4311.87	3425.06	2855.68	3856.84	5182.31	3897.88	4103.92	4542.49	3297.6	2578.6	5897.38
hsa-let-7d-5p/9:hsa-let-7d	26622	31058.9	20532.5	29291.5	32857.1	27815.9	21608	18411.2	14596.5	21274.1	17880.8	18218.2	18062.7	14164.3	44899.8	45150.7	29736.7	21192.6	24251.2	27997.9	30075.7	24943.6	22092.4	38211.8	41070.8	50749.9	43122	24922.4	17977.2	34731.8
hsa-let-7e-3p/19:hsa-let-7e	8.79692	14.0386	2.41886	13.1062	7.65472	11.1447	13.8971	5.32731	14.8944	15.0142	15.6448	11.8098	25.3423	11.1705	8.43579	0	2.22772	5.31765	12.0115	3.00165	0	4.67634	19.7281	13.728	0	3.76967	13.2462	15.0346	26.0522	10.8441
hsa-let-7e-5p/19:hsa-let-7e	1996.9	2463.77	1122.35	3152.42	3663.55	2919.92	2500.09	1548.73	666.525	1636.55	1869.97	1804.69	1398.05	1300.13	2945.39	2524.47	2172.03	849.938	1545.69	2656.46	2648.18	1504.22	2008.47	3040.75	2560.68	3512.08	3543.35	2575.1	2036.04	2837.54
hsa-let-7f-1-3p/9:hsa-let-7f-1	76.6589	135.472	106.43	114.101	112.524	119.109	113.956	50.99	102.399	105.656	52.6983	78.2402	42.9411	110.464	67.4863	84.3302	134.777	47.8588	95.4598	72.0396	6.75555	68.5863	58.4255	96.0959	68.9281	54.032	62.4463	95.2194	145.553	140.069
hsa-let-7f-2-3p/X:hsa-let-7f-2	10.0536	38.6061	45.9583	30.0671	26.7915	31.3446	30.5737	30.4418	40.9597	48.9353	37.0535	42.8107	45.053	37.8557	18.8183	31.2838	17.8218	32.7922	20.8621	25.514	20.2667	37.4107	27.3158	27.456	20.6784	8.7959	13.2462	18.3757	46.4409	37.0506
hsa-let-7f-5p/9:hsa-let-7f-1	254516	284972	287588	246079	257260	247663	220825	321144	266588	306765	265226	292367	212099	219016	265166	312034	294721	225036	251313	292065	269496	218257	229161	234062	372167	408646	336196	229214	135691	271923
hsa-let-7f-5p/X:hsa-let-7f-2	262936	294429	296879	255281	266662	254944	227596	331683	273577	313871	274415	301070	218868	225518	275621	320180	303926	230945	259008	300740	278555	224631	237878	242086	384429	421139	347642	237343	140728	280941
hsa-let-7g-3p/3:hsa-let-7g	125.67	38.6061	260.027	32.38	47.4593	48.0617	89.6365	199.394	276.478	249.125	185.267	260.555	153.462	335.116	79.1666	74.8091	74.6286	109.898	65.7471	85.547	40.5333	73.2626	122.921	13.728	62.0353	57.8017	48.2539	87.702	96.8463	53.3168
hsa-let-7g-5p/3:hsa-let-7g	406174	410234	475550	333622	344530	370422	356810	572311	452015	551782	417160	520140	243928	441777	354878	560882	434497	433042	526959	594201	487616	397127	364873	319992	679042	610971	456917	303341	136589	350113
hsa-let-7i-3p/12:hsa-let-7i	1284.35	463.975	2178.18	381.621	388.094	447.879	994.34	1149.94	2993.78	2040.82	1618	2202.54	2357.54	1519.19	900.683	242.109	344.183	1105.18	460.862	702.386	631.644	567.395	827.82	494.207	958.101	1668.71	721.917	1802.49	1046.62	501.539
hsa-let-7i-5p/12:hsa-let-7i	127431	105764	141145	115364	115034	98449.1	87340.7	157768	123667	117525	119378	114020	96969.5	117044	102219	106434	93115.4	116119	141115	128188	110247	110605	115921	105252	129695	164230	123751	105637	69348.2	120059
hsa-miR-100-3p/11:hsa-mir-100	0	0	0	0	0	0	0	0	2.7927	0	1.64682	1.47623	0	1.24117	0	0	0	0	3.16092	0	0	0	0	0	0	0	0	0	0	0
hsa-miR-100-5p/11:hsa-mir-100	87.9692	299.022	189.88	256.727	233.469	65.4753	82.6879	537.298	345.364	149.586	107.455	109.979	487.136	532.463	77.2199	66.6481	809.776	45.2	90.4023	885.487	276.978	84.174	116.851	336.336	599.675	271.416	60.554	138.653	564.653	137.358
hsa-miR-101-3p/1:hsa-mir-101-1	39300.9	23938.6	75143	24918.7	24524.2	29665.9	38789	63626.4	71970.8	81559	51221.5	77623.1	89923.7	58781.3	26367	36028.1	22433.1	65455.8	63167.2	59012.4	35760.5	44546.8	38863.5	22362.9	32899.4	25750.6	28449.9	39341.5	28070.7	34868.3
hsa-miR-101-3p/9:hsa-mir-101-2	39912.9	24707.2	76362.1	25580.9	25179.4	30512.2	39652	64472.7	72976.1	83060.9	52043.7	79140	91245.7	59644.5	26825.2	37026.4	23004.6	66583.2	64253.3	60213.1	36544.2	45397.9	39248.2	22850.2	33633.5	26269.6	28983.6	40112.4	28325.6	35368
hsa-miR-101-5p/1:hsa-mir-101-1	12.567	12.6347	52.0055	0	4.59283	6.26892	17.3714	23.5924	41.8906	33.365	32.9364	36.9058	46.4609	24.2029	12.3292	6.80083	3.34158	28.3608	3.16092	6.0033	6.75555	7.79389	2.27632	0	13.7856	13.8221	3.78462	29.234	9.62799	22.5919
hsa-miR-10392-5p/11:hsa-mir-10392	2.5134	5.61543	0	5.39666	0	2.08964	4.16914	1.52209	0	6.11691	5.35217	2.95246	0	0	13.627	39.4448	17.8218	4.43137	9.48276	12.0066	0	3.11756	8.34649	0	13.7856	26.3877	1.89231	9.18783	0	24.3992
hsa-miR-10395-3p/19:hsa-mir-10395	0	7.01929	8.466	2.31285	1.53094	4.17928	6.94857	1.52209	4.65451	8.89732	0	8.11927	4.92767	12.4117	4.54235	12.2415	0	2.65882	0	3.00165	0	4.67634	6.82895	0	6.89281	8.7959	3.78462	1.67052	1.1327	11.7478
hsa-miR-10396a-5p/21:hsa-mir-10396a	0	1.40386	4.83772	0	0	0	0	0	0	3.89258	0	0	0	0	0	0	0	0	0	0	0	0	0	0	0	0	0	0	0	0
hsa-miR-10396b-5p/21:hsa-mir-10396b	0	1.40386	4.83772	0	0	0	0	0	0	3.89258	0	0	0	0	0	0	0	0	0	0	0	0	0	0	0	0	0	0	0	0
hsa-miR-10397-5p/5:hsa-mir-10397	0	0	0	0	0	0	0	0	2.7927	2.22433	0	0	0	0	2.59563	0	0	0	3.16092	0	0	0	0	0	0	0	0	1.67052	0	0
hsa-miR-10398-5p/6:hsa-mir-10398	0	1.40386	3.62829	0	0	0	1.38971	0	0	8.34124	0	2.95246	0	0	3.24453	8.16099	0	1.77255	0	4.50247	6.75555	0	0	0	13.7856	7.53935	1.89231	1.67052	0	0
hsa-miR-10399-3p/7:hsa-mir-10399	182.222	218.3	151.179	233.598	237.296	185.281	212.626	95.1306	154.53	217.428	168.799	188.219	117.56	27.3058	158.333	167.3	194.926	196.753	255.402	204.112	195.911	141.849	181.347	226.512	296.391	326.705	160.846	176.239	150.083	159.95
hsa-miR-10399-5p/7:hsa-mir-10399	180.965	175.482	170.53	179.632	192.899	176.923	218.88	98.9358	212.245	288.607	209.146	179.362	185.844	82.5379	80.4644	97.9319	73.5148	257.02	156.149	214.618	145.244	116.908	119.886	109.824	62.0353	169.635	93.6694	198.791	109.306	167.18
hsa-miR-103a-1-5p/5:hsa-mir-103a-1	0	0	0	0	0	2.08964	0	0	5.58541	0	1.23512	0	0	0	0	0	0	0	0	0	0	0	0	0	0	0	0	0	2.26541	0
hsa-miR-103a-2-5p/20:hsa-mir-103a-2	16.3371	11.2309	2.41886	19.2738	9.95114	7.66201	20.1508	1.52209	15.8253	4.44866	12.7629	4.42869	11.2632	17.3764	14.2759	9.52116	14.4802	0	8.21839	0	0	6.23511	7.58772	0	0	0	0	20.8814	56.0689	1.80735
hsa-miR-103a-3p/20:hsa-mir-103a-2	110080	79381.1	68932.6	98295.5	120090	84887.4	92437.5	62964.3	72671.7	54622.3	71488.1	59227.8	74021.4	64271.6	138003	74814.5	88627.6	84913.1	89191	92660.9	99093.8	78713.6	89484.3	111801	104581	88347.3	77936.7	96981.8	107003	83558.2
hsa-miR-103a-3p/5:hsa-mir-103a-1	109644	78895.4	68552.9	97705.8	119469	84378.2	91933	62627.9	71999.6	54365.4	71169.9	58933.3	73704.6	63984.9	137675	74161.6	88125.3	84532	88769.4	92059.1	98702	78270.9	89144.3	111416	104288	88034.4	77512.8	96517.3	106753	83030.5
hsa-miR-10401-3p/21:hsa-mir-10401	16.3371	7.72122	4.83772	3.08381	5.3583	9.0551	11.1177	8.37149	0	6.11691	9.46922	4.42869	3.51977	4.3441	18.8183	29.9236	33.4158	10.6353	3.16092	10.5058	13.5111	9.35267	5.3114	13.728	10.3392	12.5656	0	6.68206	53.2371	15.3625
hsa-miR-10527-5p/12:hsa-mir-10527	17.5938	40.7119	19.3509	44.7152	27.557	47.3651	47.2502	46.4237	24.2034	36.7015	33.7598	25.834	28.1581	41.5793	61.6461	88.4107	60.1485	38.1098	30.3448	46.5256	20.2667	46.7634	36.4211	102.96	93.053	70.3672	53.9309	28.3988	31.1494	47.8947
hsa-miR-106a-3p/X:hsa-mir-106a	35.1877	79.3179	87.0789	43.9442	35.2117	71.0477	47.9451	76.1045	98.6755	140.133	66.6963	118.098	47.1649	74.4703	27.903	46.2456	15.594	62.9255	44.2529	51.028	40.5333	21.8229	58.4255	0	34.4641	46.4926	32.1693	61.8091	57.7679	40.6653
hsa-miR-106a-5p/X:hsa-mir-106a	377.011	309.551	321.708	230.514	221.987	336.432	286.281	280.064	226.209	389.814	269.667	265.721	429.411	326.428	617.759	205.385	227.227	420.094	256.667	208.615	361.422	210.435	291.368	178.464	375.658	414.664	225.185	398.418	1252.21	227.726
hsa-miR-106b-3p/7:hsa-mir-106b	1926.52	3082.87	1913.32	3301.98	3273.92	3534.97	3227.61	1665.93	2430.58	2824.34	2038.35	2296.28	4073.78	1722.13	2275.72	4054.65	3998.76	3742.74	3004.77	2590.42	2472.53	2573.54	1811.19	3734.01	2436.61	2432.7	2528.13	2029.68	2101.17	3326.42
hsa-miR-106b-5p/7:hsa-mir-106b	7248.66	6009.91	8520.43	5388.18	5507.57	6392.9	6885.33	6258.07	10065.8	10455.5	6847.89	8075.72	14502.1	6045.13	9122.33	6179.23	4584.65	9186.24	7543.22	7565.66	6431.28	6205.5	6107.36	5182.31	6861.79	7315.68	6724.33	8430.25	9178.31	7075.77
hsa-miR-107/10:hsa-mir-107	4114.44	3694.95	2528.92	4489.25	4628.04	4152.11	4153.16	1988.61	2998.43	2865.49	2380.07	2511.07	4372.96	2305.48	5327.52	4298.12	3640.1	4810.7	4028.28	3720.54	3891.2	3449.58	2752.83	4036.03	3394.71	3909.15	3350.34	3695.18	5095.47	3484.57
hsa-miR-10a-3p/17:hsa-mir-10a	32.6743	36.5003	56.8432	31.609	24.4951	27.1653	39.6068	66.2109	40.0288	15.0142	44.4642	27.3103	21.8225	55.8527	25.3074	34.0041	45.6683	14.1804	30.977	21.0115	37.1555	28.058	21.2456	48.0479	41.3569	43.9795	20.8154	36.7513	36.2466	13.5551
hsa-miR-10a-5p/17:hsa-mir-10a	3560.24	3002.15	4780.87	2030.69	2023.14	1369.41	2446.59	9460.55	4036.39	1656.57	5251.3	3246.23	3000.95	4127.52	2003.18	1780.46	4341.83	1940.06	2550.23	3283.8	5070.04	2587.57	2164.78	2615.18	3270.64	2180.13	2276.45	2432.27	2450.61	1960.07
hsa-miR-10b-5p/2:hsa-mir-10b	22.6206	18.9521	30.2357	13.8771	16.8404	22.2895	15.2868	29.6807	33.5124	111.217	22.2321	25.834	16.1909	23.5823	10.3825	25.8431	21.1633	23.0431	29.0805	31.5173	40.5333	20.2641	15.9342	20.592	17.232	22.618	37.8462	22.552	14.1588	70.4866
hsa-miR-11400/7:hsa-mir-11400	286.528	311.656	327.755	392.414	349.821	242.398	205.678	208.526	54.9232	177.946	283.253	157.957	230.193	298.502	158.982	172.741	193.812	61.153	181.437	126.069	219.555	187.053	249.636	432.431	448.033	119.373	187.339	346.632	433.826	216.882
hsa-miR-11401/16:hsa-mir-11401	0	0	3.62829	0	0	0	0	3.04418	0	1.11217	4.11705	3.69058	8.44744	5.58527	1.94672	5.44066	0	15.0667	1.89655	3.00165	13.5111	4.67634	4.55263	13.728	6.89281	0	4.73078	0	30.583	0
hsa-miR-1179/15:hsa-mir-1179	25.134	14.0386	6.04715	30.0671	13.7785	9.75165	22.2354	16.743	13.0326	20.019	11.116	20.6672	16.8949	11.7911	13.627	10.8813	4.45544	15.0667	11.3793	7.50412	0	6.23511	13.6579	13.728	0	26.3877	17.977	10.0231	32.8484	7.22939
hsa-miR-1180-3p/17:hsa-mir-1180	20.1072	15.4424	0	12.3352	13.7785	36.2204	32.6583	6.8494	13.9635	13.346	11.5277	11.8098	42.2372	1.24117	37.6366	24.483	23.3911	141.804	29.0805	19.5107	20.2667	20.2641	18.2105	34.32	34.4641	21.3615	26.4924	23.3872	14.1588	56.9315
hsa-miR-1185-1-3p/14:hsa-mir-1185-1	57.8083	65.2794	81.0318	50.8828	42.101	44.579	36.1325	181.89	22.3416	58.3887	145.332	73.0734	59.1321	109.223	93.4426	38.0846	23.3911	64.6981	36.0345	58.5322	57.4222	183.936	104.711	34.32	27.5712	55.2885	28.3847	60.1385	184.065	9.94041
hsa-miR-1185-2-3p/14:hsa-mir-1185-2	7.54021	12.6347	8.466	9.25142	9.95114	6.96546	5.55885	25.1145	3.7236	16.1264	20.997	10.3336	8.44744	13.0323	14.9249	10.8813	6.68316	19.498	12.0115	6.0033	0	17.1466	24.2807	34.32	0	23.8746	13.2462	8.35258	26.6186	4.51837
hsa-miR-1185-5p/14:hsa-mir-1185-1	2.5134	2.80771	0	7.70951	4.59283	0	3.47428	7.61045	2.7927	10.5656	10.2926	2.95246	1.40791	14.8941	1.29781	0	0	1.77255	0	0	0	7.79389	5.3114	0	0	0	0	2.50577	9.62799	0
hsa-miR-1185-5p/14:hsa-mir-1185-2	2.5134	2.80771	0	7.70951	4.59283	0	3.47428	7.61045	2.7927	10.5656	10.2926	2.95246	1.40791	14.8941	1.29781	0	0	1.77255	0	0	0	7.79389	5.3114	0	0	0	0	2.50577	9.62799	0
hsa-miR-1197/14:hsa-mir-1197	3.77011	11.2309	2.41886	11.5643	6.88925	9.75165	11.8126	12.1767	0	3.89258	1.64682	5.16681	4.22372	11.7911	3.89344	5.44066	2.22772	3.5451	4.42529	4.50247	0	23.3817	6.07018	20.592	13.7856	8.7959	6.62309	5.8468	31.7157	0
hsa-miR-12125/5:hsa-mir-12125	0	2.80771	0	3.08381	0	1.39309	0	1.52209	0	0	0	0	0	0	1.29781	0	3.34158	0	0	0	0	0	0	0	0	0	0	0	0	0
hsa-miR-12135/15:hsa-mir-12135	124.414	57.5581	292.682	65.5309	84.9674	167.171	176.494	238.968	296.027	315.855	235.495	203.72	152.758	187.417	60.9972	99.292	42.3267	211.82	241.494	307.669	27.0222	151.202	232.943	48.0479	258.48	99.2681	100.292	151.182	90.6164	146.395
hsa-miR-12136/1:hsa-mir-12136	106.82	70.8948	62.8903	91.7432	121.71	112.144	110.482	51.751	135.912	108.436	60.109	94.4787	130.231	119.773	95.3893	108.813	102.475	92.1726	138.448	138.076	60.8	85.7328	57.6667	89.2319	106.839	110.577	116.377	81.02	122.332	95.7895
hsa-miR-122-5p/18:hsa-mir-122	0	0	0	1.5419	0	2.78618	7.64342	0	0	1.11217	0	1.47623	1.40791	1.24117	7.78688	0	4.45544	0	2.52874	10.5058	0	0	4.55263	0	0	0	0	5.01155	0	6.32572
hsa-miR-1226-3p/3:hsa-mir-1226	11.3103	14.0386	15.7226	25.4414	22.9642	13.2344	15.2868	29.6807	2.7927	13.9021	14.4097	13.2861	7.03953	8.6882	23.3606	21.7626	41.2128	13.2941	13.908	34.519	37.1555	12.4702	22.7632	20.592	10.3392	13.8221	23.6539	12.5289	11.327	16.2661
hsa-miR-1228-3p/12:hsa-mir-1228	0	9.12507	10.8849	3.85476	9.95114	2.78618	2.77943	12.1767	3.7236	15.0142	1.64682	5.16681	0	4.96469	13.627	6.80083	15.594	7.97647	1.89655	12.0066	0	0	9.10527	13.728	6.89281	7.53935	4.73078	4.17629	5.66352	17.1698
hsa-miR-1228-5p/12:hsa-mir-1228	0	0	0	0	0	0	0	0	0	0	0	0	0	0	0	10.8813	0	0	0	0	0	0	0	0	0	0	0	4.17629	0	0
hsa-miR-1229-3p/5:hsa-mir-1229	2.5134	17.5482	2.41886	15.419	35.9772	25.7722	18.0663	12.9378	0	7.22907	9.05752	10.3336	7.03953	6.20586	18.1694	43.5253	33.4158	22.1569	12.6437	39.0214	6.75555	12.4702	18.2105	13.728	0	13.8221	25.5462	24.2225	22.0877	45.1837
hsa-miR-1233-3p/15:hsa-mir-1233-1	0	0	0	0	0	0	2.08457	0	0	0	0.823411	0	0	0	0	0	7.79702	0	0	0	0	0	2.27632	0	0	0	0	0	0	0
hsa-miR-1233-3p/15:hsa-mir-1233-2	0	0	0	0	0	0	2.08457	0	0	0	0.823411	0	0	0	0	0	7.79702	0	0	0	0	0	2.27632	0	0	0	0	0	0	0
hsa-miR-1233-5p/15:hsa-mir-1233-1	0	0	0	0	0	0	0	0	0	1.66825	0	0	0	0	0	10.8813	3.34158	0	0	4.50247	0	0	0	0	0	0	0	0	0	7.22939
hsa-miR-1233-5p/15:hsa-mir-1233-2	0	0	0	0	0	0	0	0	0	1.66825	0	0	0	0	0	10.8813	3.34158	0	0	4.50247	0	0	0	0	0	0	0	0	0	7.22939
hsa-miR-1234-3p/8:hsa-mir-1234	12.567	2.10579	6.04715	8.48047	4.59283	5.57237	2.08457	1.52209	8.37811	5.00474	4.94046	5.90492	0	0	1.29781	0	12.2525	1.77255	6.32184	9.00495	0	4.67634	2.27632	0	0	0	5.67693	8.35258	2.83176	6.32572
hsa-miR-1237-3p/11:hsa-mir-1237	0	0	0	0	1.53094	0	0	0	0	0	0	0	0	0	0	0	0	0	4.42529	0	0	0	0	0	0	0	1.89231	2.50577	0	3.6147
hsa-miR-124-3p/20:hsa-mir-124-3	0	3.50964	2.41886	1.5419	3.06189	1.39309	2.08457	3.80522	8.37811	20.5751	0	39.8582	0	5.58527	0	32.644	0	0	23.3908	4.50247	6.75555	0	9.86404	0	10.3392	98.0115	1.89231	0	5.66352	45.1837
hsa-miR-124-3p/8:hsa-mir-124-1	0	3.50964	2.41886	1.5419	3.06189	1.39309	2.08457	3.80522	8.37811	20.5751	0	39.8582	0	5.58527	0	32.644	0	0	23.3908	4.50247	6.75555	0	9.86404	0	10.3392	98.0115	1.89231	0	5.66352	45.1837
hsa-miR-124-3p/8:hsa-mir-124-2	0	3.50964	2.41886	1.5419	3.06189	1.39309	2.08457	3.80522	8.37811	20.5751	0	39.8582	0	5.58527	0	32.644	0	0	23.3908	4.50247	6.75555	0	9.86404	0	10.3392	98.0115	1.89231	0	5.66352	45.1837
hsa-miR-124-5p/20:hsa-mir-124-3	0	0	0	2.31285	0	0	0	0	0	1.66825	0	0	0	0	0	0	0	0	0	3.00165	0	0	0	0	0	0	0	0	0	4.51837
hsa-miR-124-5p/8:hsa-mir-124-1	0	0	0	2.31285	0	0	0	0	0	1.66825	0	0	0	0	0	0	0	0	0	3.00165	0	0	0	0	0	0	0	0	0	4.51837
hsa-miR-124-5p/8:hsa-mir-124-2	0	0	0	2.31285	0	0	0	0	0	1.66825	0	0	0	0	0	0	0	0	0	3.00165	0	0	0	0	0	0	0	0	0	4.51837
hsa-miR-1246/2:hsa-mir-1246	0	4.21157	0	1.5419	0	2.08964	0	0	0	0	0	0	0	0	0	0	10.0247	0	0	0	0	0	0	0	0	3.76967	0	0	0	0
hsa-miR-1248/3:hsa-mir-1248	0	1.40386	8.466	3.08381	2.29642	2.78618	2.08457	6.08836	3.7236	0	0	1.47623	3.51977	4.96469	0	5.44066	15.594	1.77255	1.26437	0	0	4.67634	2.27632	0	6.89281	3.76967	6.62309	0	0	0
hsa-miR-1249-3p/22:hsa-mir-1249	198.559	170.569	58.0526	141.855	149.267	190.157	156.343	125.572	161.977	96.2023	50.6398	104.812	25.3423	111.705	367.281	342.762	751.856	195.867	221.264	250.638	195.911	197.965	160.101	350.064	251.588	203.562	275.331	243.06	366.996	457.259
hsa-miR-1249-5p/22:hsa-mir-1249	12.567	2.80771	0	3.85476	6.88925	6.26892	5.55885	1.52209	0	0	0	0	0	4.3441	4.54235	0	26.7326	1.77255	0	3.00165	0	3.11756	5.3114	0	0	5.02623	17.977	1.67052	1.69906	2.71102
hsa-miR-1250-5p/17:hsa-mir-1250	15.0804	25.9714	16.932	18.5028	13.7785	15.324	24.32	10.6546	23.2725	6.67299	13.5863	29.5246	22.5265	1.86176	11.0314	29.9236	18.9356	8.86275	18.3333	13.5074	0	12.4702	27.3158	13.728	0	6.28279	9.46155	25.893	43.0428	8.13307
hsa-miR-1252-5p/12:hsa-mir-1252	0	0	0	0	0	0	0	0	0	0	0	2.95246	0	1.24117	0	0	0	0	1.89655	3.00165	0	6.23511	0	0	0	0	0	0	0	0
hsa-miR-1255a/4:hsa-mir-1255a	46.498	45.6254	0	16.9609	23.7296	63.3857	19.456	35.0081	14.8944	16.6825	46.111	24.3578	39.4214	25.444	34.3921	20.4025	42.3267	41.6549	35.4023	19.5107	40.5333	28.058	52.3553	13.728	51.6961	35.1836	58.6616	33.4103	39.0783	54.2204
hsa-miR-1256/1:hsa-mir-1256	11.3103	7.72122	6.04715	5.39666	7.65472	9.75165	10.4228	14.4599	1.8618	2.22433	11.116	3.69058	11.2632	11.7911	10.3825	8.16099	10.0247	0	6.32184	7.50412	0	0	9.10527	0	0	0	5.67693	10.8583	5.66352	24.3992
hsa-miR-125a-3p/19:hsa-mir-125a	36.4444	42.1157	32.6546	43.9442	49.7557	42.4893	54.8937	26.6366	56.785	42.2623	41.1705	19.9291	79.5467	14.2735	54.5082	72.0887	25.6188	31.0196	19.5977	55.5305	57.4222	20.2641	50.079	68.6399	27.5712	79.1631	45.4155	36.7513	19.8223	41.569
hsa-miR-125a-5p/19:hsa-mir-125a	11267.6	23902.8	12082.2	23258.8	25040.1	20156	26275.3	14380.7	10920.4	18306.8	17804.2	23999.1	8277.78	12582.4	14541.4	26747.6	30044.2	13241.8	11979.3	21967.6	22252.8	12144.4	15586.7	16892.3	29339.3	27308.8	20985.7	12618.2	6818.32	13995.2
hsa-miR-125b-1-3p/11:hsa-mir-125b-1	0	0	0	0	0	0	0	0	2.7927	0	0	0	0	0	0	0	0	0	0	0	0	3.11756	3.03509	0	0	0	0	0	2.26541	0
hsa-miR-125b-2-3p/21:hsa-mir-125b-2	5.02681	36.5003	30.2357	15.419	13.7785	23.6826	8.33828	7.61045	8.37811	29.4724	18.5267	36.1676	11.9672	22.3411	5.19125	13.6017	11.1386	1.77255	16.4368	13.5074	16.8889	23.3817	12.8991	0	0	0	2.83847	9.18783	7.36258	4.51837
hsa-miR-125b-5p/11:hsa-mir-125b-1	498.911	2698.92	1941.13	1285.95	1176.53	1809.63	1045.06	1805.96	1088.22	2297.18	1860.91	3689.1	948.225	3539.2	608.675	1483.94	1958.17	737.381	1019.08	1415.28	2202.31	1382.64	948.465	658.943	2336.66	637.075	934.802	745.885	518.779	873.853
hsa-miR-125b-5p/21:hsa-mir-125b-2	498.911	2694.7	1937.51	1285.95	1171.94	1807.54	1043.67	1804.44	1088.22	2297.18	1858.03	3687.62	951.041	3532.38	606.079	1483.94	1960.39	737.381	1019.08	1418.28	2212.44	1382.64	944.671	658.943	2336.66	632.049	929.125	743.379	518.779	873.853
hsa-miR-1260a/14:hsa-mir-1260a	13691.8	15180.6	9893.13	11201.2	12649.4	15731.5	13509.4	5843.3	12427.5	15877.3	7064.86	12508.1	3949.88	12517.8	21212.1	33627.4	43263.4	11109.5	10919.7	19092	16324.8	16516.8	9562.81	19500.6	19713.4	21263.5	32470.2	12833.7	13222.1	27212.3
hsa-miR-1260b/11:hsa-mir-1260b	14596.6	16251.8	11182.4	12224.2	13895.6	16727.6	14423.1	6256.55	12761.7	16696.9	7675.42	13255.8	4547.54	13654.8	23365.8	34979.4	45639.3	11684.6	11556.3	19929.5	17456.3	17601.7	10468	21607.8	21160.9	22199.6	34158.1	13900.4	15376.5	28786.5
hsa-miR-1262/1:hsa-mir-1262	5.02681	8.42314	2.41886	5.39666	4.59283	3.48273	12.5074	0	6.51631	0	1.23512	5.16681	6.33558	1.24117	7.13797	14.9618	14.4802	2.65882	8.85058	9.00495	0	0	9.10527	0	0	0	10.4077	0	2.83176	10.8441
hsa-miR-126-3p/9:hsa-mir-126	158011	75467.9	239437	112508	99707.3	77394.6	70079.8	191690	38541.2	87571.3	201175	129000	228001	295239	58715	34104.8	35490.9	81556.8	80114.8	81340.2	110129	99412.7	168379	111080	69517.4	52254	60021.3	112471	137378	84850.5
hsa-miR-126-5p/9:hsa-mir-126	9205.35	7917.05	21151.7	10573.6	10701.3	9296.1	11472.1	12111.3	2877.42	12098.7	16538.6	14399.9	14569.7	20193.2	5620.18	6105.78	3432.92	8478.99	5926.09	7777.27	9366.57	9890.45	8761.54	11984.5	5889.91	4165.49	6583.35	11856.5	18098.9	9080.12
hsa-miR-1268a/17:hsa-mir-1268b	0	0	0	0	0	0	2.08457	0	1.8618	0	0	0	0	0	3.24453	2.72033	5.5693	0	1.26437	0	0	0	0	0	0	0	1.89231	0	1.69906	1.80735
hsa-miR-1268b/17:hsa-mir-1268b	0	0	0	0	0	0	2.08457	0	1.8618	0	0	0	0	0	3.24453	2.72033	5.5693	0	1.26437	0	0	0	0	0	0	0	1.89231	0	1.69906	1.80735
hsa-miR-1270/19:hsa-mir-1270	46.498	5.61543	4.83772	6.93856	13.7785	18.8067	22.2354	19.7872	20.4798	14.4581	6.17558	31.0008	21.8225	4.3441	24.0096	43.5253	24.5049	21.2706	11.3793	40.5223	6.75555	17.1466	9.86404	0	6.89281	15.0787	42.577	7.51732	3.96447	20.7845
hsa-miR-1271-5p/5:hsa-mir-1271	74.1454	113.011	88.2883	102.537	117.117	123.985	109.787	55.5563	80.9884	157.927	86.0464	111.455	86.5862	119.773	98.6338	163.22	175.99	70.902	81.5517	58.5322	64.1777	158.995	77.3948	123.552	41.3569	37.6967	122.054	70.1616	118.368	53.3168
hsa-miR-1273c/6:hsa-mir-1273c	21.3639	6.31736	16.932	15.419	12.2476	16.0206	18.0663	14.4599	5.58541	15.5703	20.5853	14.7623	10.5593	22.3411	20.1161	9.52116	11.1386	8.86275	13.908	21.0115	13.5111	4.67634	12.8991	0	6.89281	11.309	13.2462	13.3641	7.36258	21.6882
hsa-miR-1273h-3p/16:hsa-mir-1273h	147.034	204.261	135.456	228.202	243.42	208.267	198.034	135.466	134.05	130.123	154.389	164.6	64.0597	70.7468	149.249	217.626	285.148	186.118	199.138	138.076	172.267	90.4092	243.566	89.2319	189.552	255.081	231.808	191.274	138.756	154.528
hsa-miR-127-3p/14:hsa-mir-127	257.624	765.102	180.205	792.538	684.332	661.719	744.886	545.669	107.054	502.699	830.821	400.058	273.134	711.812	573.634	579.43	566.955	367.804	519.023	312.172	317.511	2604.72	353.588	981.551	527.3	704.929	645.278	296.516	1900.11	99.4041
hsa-miR-1275/6:hsa-mir-1275	85.4558	143.895	105.22	69.3856	78.8436	133.04	102.839	75.3434	70.7485	130.679	106.632	122.527	31.6779	69.5056	548.975	341.401	245.049	104.58	214.943	184.601	202.667	285.256	171.483	157.872	337.748	388.276	409.685	108.583	150.083	156.336
hsa-miR-127-5p/14:hsa-mir-127	18.8505	31.5868	21.7697	32.38	33.6808	29.2549	60.4525	82.9539	19.5489	47.267	111.572	67.9066	50.6846	56.4733	73.9754	19.0423	17.8218	36.3373	34.1379	31.5173	60.8	98.203	72.8421	0	37.9105	54.032	43.5232	23.3872	139.323	5.42204
hsa-miR-1276/15:hsa-mir-1276	0	0	0	0	2.29642	0	0	0	0	6.67299	4.11705	0	0	0	3.24453	0	0	0	1.89655	3.00165	6.75555	0	0	0	0	0	0	0	0	0
hsa-miR-1277-3p/X:hsa-mir-1277	59.065	29.481	320.499	28.5252	37.5081	37.6135	46.5554	223.747	95.8828	189.624	154.801	190.434	234.416	259.405	123.292	16.322	13.3663	58.4941	60.6897	52.5289	0	60.7924	138.097	0	34.4641	59.0582	45.4155	173.734	190.294	47.8947
hsa-miR-1277-5p/X:hsa-mir-1277	67.8619	30.1829	160.854	16.9609	44.3974	32.0411	72.2651	101.98	89.3665	169.049	97.9859	177.148	212.594	179.97	45.4235	6.80083	5.5693	33.6784	45.5172	19.5107	13.5111	28.058	75.8772	0	31.0177	65.341	48.2539	167.887	173.304	33.4359
hsa-miR-1278/1:hsa-mir-1278	21.3639	9.12507	19.3509	8.48047	6.12378	9.75165	20.1508	15.2209	28.8579	24.4676	21.8204	25.834	42.2372	11.1705	18.1694	13.6017	24.5049	10.6353	10.7471	18.0099	13.5111	4.67634	28.8333	0	17.232	35.1836	29.3308	25.0577	28.3176	19.8808
hsa-miR-128-1-5p/2:hsa-mir-128-1	21.3639	25.9714	2.41886	22.3576	26.7915	31.3446	9.72799	12.9378	10.2399	21.1311	16.0565	16.2385	11.9672	14.2735	9.7336	40.805	83.5395	23.0431	22.7586	18.0099	6.75555	28.058	25.7983	0	13.7856	16.3353	19.8693	13.3641	4.53082	11.7478
hsa-miR-128-3p/2:hsa-mir-128-1	6211.88	8390.15	6493.42	8572.98	9810.29	8684.54	7885.23	6059.44	5584.48	6434.43	6178.87	6869.64	5654.15	5723.66	7763.52	8669.69	7592.07	7288.72	7782.18	8701.78	7880.35	7078.41	7740.99	9534.08	12445	11878.2	9563.74	7513.14	5819.27	8467.43
hsa-miR-128-3p/3:hsa-mir-128-2	4679.96	6152.4	4975.59	6124.44	6884.65	6384.54	5920.18	4740.55	4397.58	5355.08	4792.25	5363.14	4397.59	4398.09	5651.33	6545.11	5731.92	5664.18	5888.16	6653.16	5789.51	5335.7	5637.68	6726.71	9577.56	9280.94	7145.37	5489.31	4235.18	6196.49
hsa-miR-1284/3:hsa-mir-1284	28.9042	22.4617	25.398	42.4023	29.0879	36.9169	20.1508	18.2651	27.927	32.8089	20.997	22.8816	37.3095	21.0999	14.9249	24.483	22.2772	14.1804	13.908	28.5157	13.5111	24.9405	18.2105	41.1839	6.89281	18.8484	25.5462	21.7167	20.955	23.4955
hsa-miR-1286/22:hsa-mir-1286	0	0	0	0	0	0	0	0	0	0	0	0	5.63162	0	0	2.72033	0	0	0	0	0	3.11756	0	0	0	0	0	0	0	0
hsa-miR-1287-3p/10:hsa-mir-1287	0	0	0	0	0	0	1.38971	0	0	0	0.823411	0	0	1.24117	0	0	0	0	0	3.00165	0	0	0	0	0	0	0	0	4.53082	0
hsa-miR-1287-5p/10:hsa-mir-1287	33.931	45.6254	61.6809	46.2571	43.6319	38.31	42.3863	28.9197	47.476	56.7204	41.5822	20.6672	12.6712	21.0999	35.041	24.483	51.2376	35.451	49.3104	52.5289	33.7778	45.2046	31.8684	123.552	58.5889	72.8803	67.177	74.3379	63.9978	22.5919
hsa-miR-1288-3p/17:hsa-mir-1288	2.5134	3.50964	4.83772	3.85476	0	0	2.77943	6.8494	2.7927	1.66825	7.4107	0	0	3.10293	1.29781	0	2.22772	1.77255	0	9.00495	0	0	0	0	0	0	4.73078	5.01155	0	1.80735
hsa-miR-1289/20:hsa-mir-1289-1	0	0	0	0	0	0	0	1.52209	0	1.66825	0	0	1.40791	0	0	4.0805	0	0	1.89655	0	0	0	0	0	0	0	2.83847	0	0	0
hsa-miR-1289/5:hsa-mir-1289-2	0	0	0	0	0	0	0	1.52209	0	1.66825	0	0	1.40791	0	0	4.0805	0	0	1.89655	0	0	0	0	0	0	0	2.83847	0	0	0
hsa-miR-1291/12:hsa-mir-1291	66.6052	17.5482	48.3772	18.5028	33.6808	17.4137	32.6583	56.3173	141.497	56.7204	62.9909	48.7156	68.9874	63.9204	51.2636	39.4448	50.1237	20.3843	43.6207	58.5322	33.7778	49.8809	38.6974	0	89.6065	43.9795	53.9309	24.2225	10.7607	36.147
hsa-miR-129-1-3p/7:hsa-mir-129-1	0	1.40386	2.41886	0	0	0	1.38971	0	3.7236	0	0	0	0	3.10293	1.29781	0	0	1.77255	0	0	0	0	0	0	6.89281	3.76967	1.89231	1.67052	0	0
hsa-miR-1292-3p/20:hsa-mir-1292	0	2.10579	0	1.5419	0	0	0	0	0	0	0.823411	0	0	3.10293	0	0	0	0	0	0	0	3.11756	4.55263	0	0	5.02623	0	0	0	2.71102
hsa-miR-1292-5p/20:hsa-mir-1292	20.1072	32.9906	10.8849	23.1285	29.0879	26.4688	28.4891	16.743	23.2725	28.3602	17.7033	11.0717	7.03953	4.3441	57.1038	57.1269	59.0346	30.1333	39.8276	22.5124	13.5111	7.79389	24.2807	41.1839	62.0353	90.4722	35.0078	20.0462	18.6896	39.7617
hsa-miR-1294/5:hsa-mir-1294	16.3371	18.2501	38.7017	16.9609	22.9642	19.5033	17.3714	31.2028	28.8579	17.7946	27.996	19.9291	54.9083	17.997	20.765	16.322	36.7574	36.3373	15.8046	15.0082	6.75555	12.4702	36.4211	0	6.89281	7.53935	15.1385	10.0231	10.7607	63.2572
hsa-miR-1295a/1:hsa-mir-1295a	2.5134	2.10579	0	3.85476	5.3583	0	0	0	0	0	0	1.47623	0	1.24117	0	2.72033	0	1.77255	7.58621	0	6.75555	3.11756	0	0	0	12.5656	1.89231	0	0	0
hsa-miR-129-5p/11:hsa-mir-129-2	0	2.80771	0	0	6.88925	0	0	0	0	1.66825	2.47023	0	0	1.86176	1.29781	2.72033	0	2.65882	6.32184	3.00165	0	4.67634	0	0	0	3.76967	1.89231	0	1.69906	0
hsa-miR-129-5p/7:hsa-mir-129-1	0	2.80771	0	0	6.88925	0	0	0	0	1.66825	2.47023	0	0	1.86176	1.29781	2.72033	0	2.65882	6.32184	3.00165	0	4.67634	0	0	0	3.76967	1.89231	0	1.69906	0
hsa-miR-1296-5p/10:hsa-mir-1296	20.1072	27.3752	27.8169	23.1285	29.8534	35.5239	34.048	7.61045	21.4107	26.692	23.0555	28.0484	25.3423	43.441	15.5738	27.2033	56.8069	13.2941	27.1839	3.00165	27.0222	14.029	12.1404	34.32	6.89281	7.53935	9.46155	25.893	101.943	26.2065
hsa-miR-1297/13:hsa-mir-1297	0	1.40386	0	0	0	2.78618	0	0	1.8618	0	0	0	0	2.48234	0	0	0	0	0	0	0	0	0	0	0	0	0	0	0	0
hsa-miR-1298-5p/X:hsa-mir-1298	2.5134	0	6.04715	2.31285	6.12378	2.78618	0	3.04418	0	1.11217	0	7.38115	0	2.48234	0	4.0805	7.79702	0	1.26437	3.00165	16.8889	0	6.07018	0	0	5.02623	5.67693	0	0	4.51837
hsa-miR-1301-3p/2:hsa-mir-1301	1074.48	1491.6	871.998	1581.22	1635.05	1434.19	1010.32	854.653	395.633	705.113	777.711	653.232	515.294	641.065	1786.44	2157.22	1803.34	908.432	1321.26	1571.36	1499.73	1231.43	1278.53	2587.72	1712.86	1778.03	1750.39	1226.16	928.818	1721.5
hsa-miR-1303/5:hsa-mir-1303	6.28351	1.40386	3.62829	0	0	1.39309	0	1.52209	0	2.22433	3.70535	0	0	0	0	0	0	1.77255	3.7931	0	0	0	0	13.728	0	5.02623	3.78462	5.01155	0	0
hsa-miR-1304-3p/11:hsa-mir-1304	45.2413	101.078	83.4506	104.849	110.228	103.089	84.7725	93.6085	85.6429	61.1691	68.7548	71.5972	112.632	61.438	65.5396	137.377	163.737	53.1765	104.31	96.0528	77.6888	104.438	97.8816	157.872	134.41	61.5713	87.0463	73.5027	122.332	174.409
hsa-miR-1304-5p/11:hsa-mir-1304	60.3217	44.9234	64.0997	47.028	95.684	57.1168	56.2834	35.0081	33.5124	48.9353	45.2876	22.8816	59.1321	27.3058	76.571	80.2497	123.638	68.2432	73.3333	72.0396	37.1555	87.2916	50.079	54.9119	68.9281	96.7549	70.0155	55.9623	56.0689	81.3307
hsa-miR-1306-3p/22:hsa-mir-1306	37.7011	57.5581	20.5603	54.7376	33.6808	39.7031	28.4891	18.2651	39.0979	17.2386	20.1736	29.5246	30.9739	16.7558	71.3797	66.6481	40.099	22.1569	58.1609	36.0198	30.4	18.7053	32.6272	34.32	79.2673	72.8803	46.3616	44.2686	38.512	35.2433
hsa-miR-1306-5p/22:hsa-mir-1306	72.8887	107.395	82.2412	115.643	149.267	127.468	107.008	60.8836	40.0288	42.8184	39.9354	47.9775	78.1388	43.441	181.694	198.584	211.633	99.2628	68.9081	132.073	94.5777	110.673	150.996	192.192	148.195	149.53	243.162	137.817	186.33	226.822
hsa-miR-1307-3p/10:hsa-mir-1307	761.562	877.411	463.211	1397.73	1338.04	1031.58	927.634	296.807	617.188	499.918	545.921	479.775	294.956	309.672	940.266	1875.67	1852.35	903.114	1135.4	841.963	641.777	1183.11	879.417	1475.76	692.728	818.019	886.548	830.246	1006.97	1115.13
hsa-miR-1307-5p/10:hsa-mir-1307	36.4444	59.6639	83.4506	80.1789	114.821	117.02	203.593	98.9358	210.384	199.634	109.514	155.004	121.08	190.52	147.951	107.453	70.1732	151.553	154.885	126.069	27.0222	138.731	161.618	13.728	86.1601	134.452	151.385	152.852	121.199	164.469
hsa-miR-130a-3p/11:hsa-mir-130a	794.236	336.926	887.721	407.833	297.003	351.059	401.627	635.472	308.128	520.493	891.754	524.8	1559.26	1382.04	680.703	175.461	270.668	452.886	279.425	346.691	381.689	467.634	706.417	604.031	275.712	301.574	403.062	629.784	1850.84	506.057
hsa-miR-130a-5p/11:hsa-mir-130a	3.77011	5.61543	13.3037	3.08381	0	0	5.55885	1.52209	1.8618	1.11217	3.70535	0	4.22372	8.06762	14.9249	0	0	1.77255	0	0	0	3.11756	4.55263	0	0	5.02623	1.89231	1.67052	24.3532	1.80735
hsa-miR-130b-3p/22:hsa-mir-130b	683.646	604.361	894.978	778.661	887.947	681.222	714.313	589.049	642.322	774.067	605.619	583.849	636.374	612.518	674.863	813.379	444.43	792.33	677.701	732.402	722.844	657.805	623.711	967.823	868.494	664.719	686.909	712.475	884.642	1029.28
hsa-miR-130b-5p/22:hsa-mir-130b	1594.76	2116.31	1914.53	2556.47	2945.54	2098	2131.13	1919.36	1670.04	1508.65	1601.53	1605.4	1224.17	1368.39	1509.36	3019.57	1466.95	1655.56	1557.7	1901.54	1648.35	1688.16	1959.91	3534.96	3077.64	1602.11	2275.5	1790.79	1620.33	2905.31
hsa-miR-1322/8:hsa-mir-1322	0	0	2.41886	0	0	1.39309	0	6.8494	0	1.66825	0.823411	0	2.11186	3.72352	0	0	0	0	0	0	0	0	0	0	0	0	5.67693	0	0	0
hsa-miR-1323/19:hsa-mir-1323	0	0	0	0	0	0	0	0	0	0	0	0	0	0	0	13.6017	0	0	0	7.50412	0	0	0	0	0	0	0	1.67052	0	0
hsa-miR-132-3p/17:hsa-mir-132	276.475	310.252	170.53	198.135	194.43	195.033	184.137	140.032	170.355	158.484	160.565	163.123	108.409	57.0939	402.971	217.626	181.559	208.275	186.494	367.702	570.844	230.699	317.167	205.92	282.605	525.241	409.685	304.034	216.913	244.896
hsa-miR-132-5p/17:hsa-mir-132	128.184	115.116	123.362	57.0504	67.3615	74.5304	78.5188	99.6969	134.05	138.465	113.219	147.623	89.402	75.7115	58.4016	133.296	55.693	73.5608	78.3908	177.097	158.755	84.174	103.193	89.2319	27.5712	92.9853	73.8001	83.5258	35.6802	50.6057
hsa-miR-133a-3p/18:hsa-mir-133a-1	101.793	72.2987	195.928	56.2795	45.1628	128.164	207.762	82.1928	27.927	58.3887	93.4571	51.6681	17.5988	132.805	94.0915	243.47	90.2227	41.6549	9.48276	54.0297	54.0444	459.84	87.2588	130.416	55.1425	80.4197	121.108	332.432	333.582	89.4637
hsa-miR-133a-3p/20:hsa-mir-133a-2	101.793	72.2987	195.928	56.2795	45.1628	128.164	207.762	82.1928	27.927	58.3887	93.4571	51.6681	17.5988	132.805	94.0915	243.47	90.2227	41.6549	9.48276	54.0297	54.0444	459.84	87.2588	130.416	55.1425	80.4197	121.108	332.432	333.582	89.4637
hsa-miR-133a-5p/18:hsa-mir-133a-1	0	0	4.83772	0	0	1.39309	0	3.04418	0	2.22433	3.70535	1.47623	0	4.3441	0	0	7.79702	0	1.26437	0	0	6.23511	0	0	0	0	0	5.8468	0	0
hsa-miR-133a-5p/20:hsa-mir-133a-2	0	0	4.83772	0	0	1.39309	0	3.04418	0	2.22433	3.70535	1.47623	0	4.3441	0	0	7.79702	0	1.26437	0	0	6.23511	0	0	0	0	0	5.8468	0	0
hsa-miR-1343-3p/11:hsa-mir-1343	16.3371	23.1636	10.8849	35.4638	21.4332	41.0962	25.0148	18.2651	11.1708	8.89732	10.2926	14.0242	14.0791	6.82645	42.8278	31.2838	57.9207	22.1569	27.8161	24.0132	10.1333	23.3817	29.5921	0	27.5712	12.5656	17.0308	12.5289	19.8223	28.9176
hsa-miR-134-3p/14:hsa-mir-134	0	2.10579	0	0	0	0	0	1.52209	0	9.4534	6.17558	1.47623	1.40791	9.92937	0	0	0	0	0	0	0	3.11756	2.27632	0	0	0	0	0	1.69906	0
hsa-miR-134-5p/14:hsa-mir-134	167.141	266.031	77.4035	181.174	143.143	201.302	206.372	177.323	27.927	83.4124	286.959	196.339	112.632	258.784	600.239	168.66	208.292	134.714	172.586	132.073	469.511	1184.67	176.794	459.887	344.641	469.953	421.985	147.005	801.389	12.6514
hsa-miR-135a-3p/3:hsa-mir-135a-1	0	0	0	0	0	11.1447	1.38971	1.52209	0	1.66825	0	0	0	0	0	0	4.45544	1.77255	0	3.00165	0	0	0	0	0	7.53935	4.73078	1.67052	2.83176	0
hsa-miR-135a-5p/12:hsa-mir-135a-2	37.7011	0	22.9792	7.70951	5.3583	18.1102	22.2354	19.0261	18.618	13.9021	10.2926	22.8816	34.4937	16.1352	29.8497	10.8813	0	13.2941	4.42529	12.0066	13.5111	7.79389	22.0044	0	13.7856	17.5918	12.3	15.8699	44.7418	27.1102
hsa-miR-135a-5p/3:hsa-mir-135a-1	37.7011	0	22.9792	7.70951	5.3583	18.1102	22.2354	19.0261	18.618	13.9021	11.9395	21.4053	34.4937	16.1352	29.8497	10.8813	0	11.5216	4.42529	12.0066	13.5111	7.79389	22.0044	0	13.7856	17.5918	12.3	15.8699	45.8745	28.9176
hsa-miR-135b-5p/1:hsa-mir-135b	50.2681	0	7.25657	15.419	17.6059	10.4482	6.25371	31.9639	61.4395	53.94	18.9384	17.7148	27.4542	26.0646	9.7336	17.6821	10.0247	10.6353	20.2299	12.0066	10.1333	0	8.34649	13.728	0	5.02623	10.4077	0	26.0522	5.42204
hsa-miR-136-3p/14:hsa-mir-136	120.643	202.857	266.074	155.732	182.948	157.419	198.729	950.545	101.468	379.248	881.461	442.131	483.616	1630.28	192.725	50.3261	55.693	171.051	195.977	289.659	135.111	1013.21	379.386	164.736	110.285	144.504	174.093	204.638	677.357	5.42204
hsa-miR-136-5p/14:hsa-mir-136	37.7011	11.9328	35.0734	18.5028	32.1498	16.7171	33.3531	129.378	26.0652	66.1738	144.509	82.6689	109.113	279.264	64.8907	2.72033	5.5693	33.6784	30.3448	22.5124	10.1333	162.113	41.7325	20.592	6.89281	42.723	43.5232	41.7629	183.498	0
hsa-miR-138-1-3p/3:hsa-mir-138-1	0	0	0	0	0	1.39309	0	0	0	0	0	3.69058	0	0	1.94672	2.72033	3.34158	0	3.7931	0	0	0	0	0	0	0	0	0	0	0
hsa-miR-138-5p/16:hsa-mir-138-2	0	0	2.41886	3.08381	0	2.78618	0	1.52209	0	13.9021	3.70535	16.2385	1.40791	7.44703	7.13797	0	0	1.77255	16.4368	0	0	9.35267	5.3114	0	0	11.309	4.73078	1.67052	1.69906	1.80735
hsa-miR-138-5p/3:hsa-mir-138-1	0	1.40386	2.41886	3.08381	0	2.78618	1.38971	1.52209	1.8618	17.2386	9.88093	20.6672	1.40791	7.44703	3.24453	0	0	7.0902	32.2414	0	0	20.2641	5.3114	0	0	13.8221	4.73078	3.34103	2.26541	1.80735
hsa-miR-139-3p/11:hsa-mir-139	37.7011	42.1157	16.932	87.1175	77.3127	62.6892	54.8937	25.8755	6.51631	25.0237	33.3481	11.8098	15.487	32.8911	42.8278	54.4066	14.4802	44.3137	27.1839	21.0115	70.9333	52.9985	44.7676	20.592	37.9105	62.8279	28.3847	39.2571	117.801	47.8947
hsa-miR-139-5p/11:hsa-mir-139	1854.89	1768.86	1363.03	3453.86	3684.22	3574.67	3813.37	1839.45	412.389	976.481	1435.2	453.941	1030.59	1663.79	2546.31	2028.01	1159.53	2357.49	1607.01	1233.68	3847.29	1836.24	2755.1	1420.85	2422.82	4869.16	2183.73	2561.73	7019.37	2117.31
hsa-miR-1-3p/18:hsa-mir-1-2	2275.89	1038.85	7725.83	875.03	1030.33	1870.92	2585.56	7267.98	1252.06	1914.04	5156.61	1821.67	801.803	3922.72	1465.88	1494.82	676.113	1145.95	438.104	1900.04	2317.15	5203.2	3210.36	995.279	1168.33	2511.86	2693.7	7546.55	1750.03	1647.4
hsa-miR-1-3p/20:hsa-mir-1-1	2214.31	992.527	7433.15	841.108	999.706	1788.03	2467.44	7056.41	1178.52	1827.84	4944.58	1755.24	761.677	3792.4	1427.59	1403.69	639.356	1106.07	421.667	1849.02	2219.2	5006.8	3123.86	933.503	1123.53	2422.64	2591.52	7200.76	1673.57	1596.79
hsa-miR-140-3p/16:hsa-mir-140	20701.7	26234.6	23349.2	35473	31289.4	32408.2	30609.1	19128.9	26415.3	27721.8	20209.8	30904.1	25371.2	21374.8	8997.74	26774.8	31461	24899	26927.9	21831	20161.9	28531.9	19348.7	20887.1	21667.6	11682.2	14495.1	16906.4	12246.2	15201.6
hsa-miR-140-5p/16:hsa-mir-140	3854.31	964.45	3152.98	782.516	768.534	902.027	1190.29	2826.52	5629.16	2604.69	2247.91	2859.46	7537.93	2280.65	2606.66	663.761	482.301	1827.5	1674.02	1674.92	1418.67	1462.13	1912.86	864.863	740.977	1172.37	1146.74	2306.98	3864.79	1257.91
hsa-miR-141-3p/12:hsa-mir-141	530.328	145.299	763.15	87.8885	122.476	138.613	189.001	651.454	894.596	1344.05	651.73	718.924	513.182	654.718	147.951	92.4912	69.0593	389.961	325.575	361.699	219.555	433.34	248.118	61.7759	172.32	217.384	115.431	403.429	130.827	143.684
hsa-miR-141-5p/12:hsa-mir-141	5.02681	0	2.41886	0	0	0	0	1.52209	1.8618	2.22433	0	1.47623	4.92767	4.3441	1.29781	0	0	2.65882	1.26437	0	0	0	0	0	0	0	0	0	1.1327	0
hsa-miR-142-3p/17:hsa-mir-142	27273	7306.38	34419.1	4796.86	5648.42	7553.35	9989.26	28792.6	48124.8	37636.2	18557.2	30320.3	63690.9	32500.7	32849	5705.89	4512.25	20332	14330.3	15449.5	7897.24	15584.7	17413.8	3473.18	9188.12	15908	15962.6	29275.8	56876.5	11746.9
hsa-miR-142-5p/17:hsa-mir-142	147485	112846	373076	91929.8	101937	136106	161342	356739	441975	438468	315937	390204	305751	442900	45426.7	95576.1	68228.4	173753	116472	204045	111848	149314	124715	65757	106897	83048.4	65156.1	130376	64044.8	86624.4
hsa-miR-143-3p/5:hsa-mir-143	16069.5	5428.01	29819.7	10471.8	8620.74	11280.6	12364.3	48972.5	80448.5	13159.1	32522.3	8153.96	236024	41718.9	7746	4200.19	8425.24	15482.3	12581.7	21813	17111.8	19319.5	32732.7	12266	7640.68	13843.5	10389.7	23570.1	12122.8	17078.5
hsa-miR-143-5p/5:hsa-mir-143	3.77011	7.01929	13.3037	14.6481	16.0749	22.2895	7.64342	6.08836	23.2725	1.66825	0.823411	1.47623	84.4744	18.6176	0	23.1228	2.22772	8.86275	3.16092	7.50412	0	18.7053	1.51754	0	0	0	2.83847	17.5404	2.26541	7.22939
hsa-miR-144-3p/17:hsa-mir-144	483.83	333.416	1756.09	194.28	419.479	1481.55	1115.94	369.868	5126.47	1299.57	1965.89	667.994	80437.2	3909.69	3286.71	205.385	188.242	12458.4	1608.28	529.791	466.133	1248.58	395.32	315.744	96.4994	150.787	733.27	1794.97	7761.29	2232.98
hsa-miR-144-5p/17:hsa-mir-144	1665.13	1374.38	2268.89	1735.41	1455.93	4324.85	3101.14	829.539	5457.87	1111.05	4893.53	1079.86	40526.6	3486.45	4402.18	737.209	806.435	24057	4025.75	1128.62	2347.55	1429.4	1182.17	1633.63	358.426	232.463	1265.01	1618.73	4085.67	4966.59
hsa-miR-145-3p/5:hsa-mir-145	173.425	115.116	270.912	221.263	267.915	269.563	214.016	449.777	528.752	162.932	275.431	70.859	1210.8	429.445	121.346	134.656	233.911	152.439	154.253	223.623	162.133	283.698	331.583	137.28	103.392	169.635	156.116	255.589	185.764	189.772
hsa-miR-145-5p/5:hsa-mir-145	213.639	151.617	287.844	350.783	312.313	300.908	264.74	396.504	356.535	150.698	275.843	76.764	919.363	920.329	386.748	131.936	472.277	267.655	183.333	241.633	273.6	579.866	600.948	350.064	385.997	256.338	275.331	419.299	1388.13	237.666
hsa-miR-1468-5p/X:hsa-mir-1468	30.1609	32.9906	32.6546	26.9833	26.7915	38.31	25.7097	25.1145	40.0288	28.3602	30.4662	47.2394	26.7502	53.991	20.1161	51.6863	32.3019	40.7686	34.7701	61.5338	43.9111	49.8809	37.1798	13.728	34.4641	57.8017	51.0924	25.893	15.2915	34.3396
hsa-miR-146a-3p/5:hsa-mir-146a	12.567	6.31736	545.453	10.0224	7.65472	5.57237	5.55885	436.84	13.9635	17.2386	22.2321	25.834	565.978	487.781	99.9316	10.8813	6.68316	13.2941	317.356	9.00495	10.1333	224.464	292.127	96.0959	68.9281	2.51312	8.5154	36.7513	282.61	71.3903
hsa-miR-146a-5p/5:hsa-mir-146a	61539.5	43801.8	47357.6	44153.2	47410.3	35344.8	43107.5	49926.8	38934	39217.7	40827.2	45608.9	22936.2	47970.1	48138.5	82623.2	105402	54517.4	68270.8	90010.5	66700.9	74210.3	63420.5	61549.4	134310	134138	55116.4	46872.1	30141.8	54946.1
hsa-miR-146b-3p/10:hsa-mir-146b	982.741	607.87	655.511	664.56	616.205	782.918	570.477	945.979	929.97	1162.77	1267.64	933.716	346.345	693.194	297.199	643.358	934.529	1107.84	884.425	917.004	1107.91	699.892	1143.47	404.975	899.512	611.944	280.062	473.591	272.982	474.429
hsa-miR-146b-5p/10:hsa-mir-146b	142685	89190.6	94526.6	98956.2	85768.1	119750	88910.4	125508	92568.8	145105	167540	123574	39591	98099.1	54974.7	95136.7	140746	139478	113175	129042	146737	100407	109316	60602.2	208028	150180	49049.6	71180.6	34159	73604.3
hsa-miR-147b-3p/15:hsa-mir-147b	8.79692	0	12.0943	0	0	3.48273	6.94857	12.1767	21.4107	7.22907	4.94046	16.2385	7.03953	6.20586	5.84016	0	0	8.86275	12.0115	3.00165	6.75555	0	6.07018	0	0	2.51312	5.67693	12.5289	3.39811	0
hsa-miR-147b-5p/15:hsa-mir-147b	0	9.827	2.41886	1.5419	1.53094	6.26892	5.55885	1.52209	12.1017	4.44866	1.64682	5.16681	9.15139	3.72352	3.89344	9.52116	10.0247	2.65882	5.68966	6.0033	0	0	7.58772	0	0	0	0	1.67052	0	7.22939
hsa-miR-148a-3p/7:hsa-mir-148a	16265.5	8829.56	25332.7	15615.6	14951.2	17199.1	17062.9	19240.7	29596.1	26863.8	22843.5	17229.1	54572.6	17923.8	5503.38	8831.55	7201.11	13343.8	15083.3	13675.5	12653.1	13821.7	11074.3	9842.96	9257.05	11471.1	6141.5	8494.57	18068.3	13860.6
hsa-miR-148a-5p/7:hsa-mir-148a	129.44	101.078	165.692	148.794	140.081	194.336	177.883	125.572	136.842	330.869	202.971	152.79	238.64	102.397	41.53	42.1651	93.5643	63.8118	86.6092	93.0511	84.4444	93.5267	102.434	102.96	117.178	91.7287	43.5232	72.6674	165.941	63.2572
hsa-miR-148b-3p/12:hsa-mir-148b	28610.1	29615.8	31023.1	42881.1	40648.1	34584.9	26589.4	21050.5	20655.8	20535.6	23812.6	29176.9	33190.7	25892.7	16019.6	39390.4	57265.8	23234.6	33963.5	18157	24961.8	34057.8	28183.1	51685.8	16122.3	14501.9	24777	26009.1	30719	21946.6
hsa-miR-148b-5p/12:hsa-mir-148b	511.478	176.184	613.181	234.369	179.12	207.571	181.358	793.77	617.188	401.492	432.291	518.157	745.486	640.445	171.96	156.419	67.9455	341.216	374.253	423.233	158.755	299.285	300.474	144.144	72.3745	100.525	163.685	279.811	258.823	271.102
hsa-miR-149-5p/2:hsa-mir-149	8.79692	7.01929	0	7.70951	1.53094	2.78618	6.94857	3.80522	8.37811	2.78041	2.47023	7.38115	0	12.4117	13.627	5.44066	0	4.43137	5.05747	6.0033	0	0	9.10527	0	0	7.53935	1.89231	1.67052	3.39811	19.8808
hsa-miR-150-3p/19:hsa-mir-150	759.048	912.507	484.981	819.521	924.69	754.359	765.732	584.482	571.573	1057.11	536.04	670.208	207.666	432.548	1159.6	3248.07	1842.32	1046.69	1389.54	1758.97	1185.6	1432.52	674.548	1269.84	1802.47	1442.53	1411.66	604.726	300.733	1153.09
hsa-miR-150-5p/19:hsa-mir-150	210469	309481	260200	204653	235634	245178	264961	263807	205341	428657	264207	386168	76902.6	247495	302344	400409	300150	262527	171757	357534	271448	219604	207983	184099	565593	629493	425239	289662	70146.7	161770
hsa-miR-151a-3p/8:hsa-mir-151a	12793.2	10710.7	21162.6	18512.1	17661.7	15225.1	12958.4	12653.1	4667.54	9933.86	15730	12548.7	17285.6	20459.5	6065.33	8612.57	9247.27	15447.8	11283.9	10315.2	15277.7	11898.2	13019.8	17043.3	12810.3	6623.32	7427.32	11148.2	13013.6	11691.7
hsa-miR-151a-5p/8:hsa-mir-151a	32958.3	35037.5	29437.5	49165.9	47626.9	47705.1	33098.1	23982.8	6651.29	20855.9	29150.8	23354	18826.5	24923.4	39651.4	33813.7	35020.9	33448	33083.5	27423.1	42772.8	32940.1	38715.6	56428.9	52099.3	35865.9	36907.6	35657.1	41739.6	36634.9
hsa-miR-151b/14:hsa-mir-151b	1033.01	890.046	680.909	962.918	1011.95	1311.6	860.927	660.587	344.433	1431.36	778.123	870.976	613.847	803.659	1002.56	994.281	971.286	1138.86	1115.8	883.986	955.91	925.914	873.347	933.503	1399.24	1358.34	825.048	746.72	566.352	1001.27
hsa-miR-152-3p/17:hsa-mir-152	1670.16	2476.4	2602.69	2886.44	2965.44	1893.91	2303.45	1512.96	2119.66	1259.53	1463.2	1937.55	2174.51	1882.24	873.429	2546.23	2326.85	1682.15	1419.25	2089.15	2053.69	2949.21	1402.21	2155.29	1182.12	951.214	1306.64	1454.18	1767.59	2540.23
hsa-miR-152-5p/17:hsa-mir-152	0	9.12507	0	3.85476	3.82736	0	1.38971	4.56627	2.7927	4.44866	2.05853	2.95246	2.11186	2.48234	0	0	0	1.77255	0	4.50247	0	0	3.79386	0	0	0	0	1.67052	1.69906	0
hsa-miR-153-3p/2:hsa-mir-153-1	25.134	10.5289	44.7489	3.08381	5.3583	7.66201	0	59.3615	39.0979	86.1928	27.996	70.1209	49.9807	73.8497	29.8497	5.44066	0	28.3608	39.8276	6.0033	13.5111	28.058	34.1447	0	0	12.5656	13.2462	44.2686	73.0595	14.4588
hsa-miR-153-3p/7:hsa-mir-153-2	25.134	10.5289	44.7489	3.08381	5.3583	7.66201	0	59.3615	39.0979	86.1928	27.996	70.1209	49.9807	73.8497	29.8497	5.44066	0	28.3608	39.8276	6.0033	13.5111	28.058	34.1447	0	0	12.5656	13.2462	44.2686	73.0595	14.4588
hsa-miR-153-5p/7:hsa-mir-153-2	0	0	0	0	1.53094	0	2.77943	0	1.8618	10.0095	2.47023	0	0	0	1.29781	5.44066	0	0	1.89655	0	0	0	3.03509	0	0	0	5.67693	1.67052	2.26541	0
hsa-miR-1537-3p/1:hsa-mir-1537	0	2.10579	2.41886	1.5419	0	1.39309	7.64342	2.28313	4.65451	4.44866	0.823411	2.95246	5.63162	2.48234	3.24453	0	0	3.5451	2.52874	0	0	3.11756	0	0	0	0	0	4.17629	1.1327	0
hsa-miR-1537-5p/1:hsa-mir-1537	0	2.80771	7.25657	0	3.82736	4.87582	3.47428	1.52209	23.2725	8.34124	2.47023	4.42869	16.8949	6.20586	0	4.0805	0	0	3.16092	0	0	0	2.27632	0	0	0	4.73078	5.01155	2.83176	3.6147
hsa-miR-1538/16:hsa-mir-1538	6.28351	5.61543	0	6.16761	13.7785	5.57237	9.03314	3.80522	3.7236	11.6777	1.64682	3.69058	0	5.58527	5.19125	6.80083	12.2525	0	10.7471	7.50412	0	7.79389	3.03509	0	0	5.02623	7.56924	8.35258	5.66352	9.03674
hsa-miR-154-3p/14:hsa-mir-154	113.103	110.905	129.409	54.7376	48.2247	79.4063	57.6731	171.996	21.4107	95.6462	213.263	212.577	64.0597	291.675	85.6557	59.8473	26.7326	131.169	59.4253	45.0247	199.289	422.429	100.917	82.3679	55.1425	64.0844	52.9847	78.5142	156.313	4.51837
hsa-miR-154-5p/14:hsa-mir-154	0	4.21157	0	3.08381	1.53094	0	1.38971	0	0	1.11217	0	2.95246	0	2.48234	5.19125	0	11.1386	6.20392	2.52874	0	0	6.23511	0	0	0	0	1.89231	0	26.6186	0
hsa-miR-155-3p/21:hsa-mir-155	5.02681	2.10579	0	1.5419	1.53094	2.08964	8.33828	0	2.7927	5.56083	4.52876	5.90492	0	8.06762	0	5.44066	0	2.65882	8.21839	0	0	3.11756	1.51754	0	0	0	1.89231	2.50577	2.83176	0
hsa-miR-155-5p/21:hsa-mir-155	10194.4	13842	8346.27	11568.1	12034	9953.64	13423.9	8276.36	10715.6	17506	8782.09	11866.7	4771.39	5265.05	10738.1	23681.8	13932.2	14042.1	16873.6	21850.5	14848.7	15159.1	7799.42	13597.6	23656.1	26130.1	19299.7	13201.2	4625.97	11849.9
hsa-miR-15a-3p/13:hsa-mir-15a	0	7.72122	0	0	0	1.39309	0	0	0	3.3365	0.823411	1.47623	0	0	1.29781	0	0	1.77255	0	0	0	0	0	0	0	0	0	0	5.66352	3.6147
hsa-miR-15a-5p/13:hsa-mir-15a	12225.2	3216.94	14584.5	2719.15	2887.36	3357.35	4663.18	10653.1	21487.1	12618.6	10358.9	10518.9	20575.1	9715.89	11386.4	1989.92	2135.27	7105.27	5498.1	5213.86	5188.26	4609.31	8135.55	3486.91	5197.18	6922.38	4967.32	11485.6	19350.6	5684.11
hsa-miR-15b-3p/3:hsa-mir-15b	513.991	680.871	546.662	762.471	761.645	680.526	774.07	337.904	561.333	440.974	443.407	408.178	917.955	457.372	953.244	511.422	571.41	633.687	376.782	327.18	476.266	414.635	343.724	679.535	613.46	605.661	646.224	764.261	1187.64	699.444
hsa-miR-15b-5p/3:hsa-mir-15b	27220.2	23665.5	22974.3	24176.3	25066.1	25631.5	20339.1	20198.9	28073.2	22361.8	23179	19061.1	40446.3	18628.7	32674.4	23930.7	19541.6	28634.7	22164.4	20250.6	25232	24108.1	28336.3	34477.8	19641.1	22728.6	21583.7	25036.8	47972.9	28542.5
hsa-miR-16-1-3p/13:hsa-mir-16-1	8.79692	7.72122	0	15.419	13.013	14.6275	14.592	18.2651	5.58541	20.019	11.116	11.0717	5.63162	16.1352	1.29781	23.1228	0	4.43137	5.68966	0	6.75555	20.2641	8.34649	0	0	6.28279	1.89231	20.0462	11.8934	14.4588
hsa-miR-16-2-3p/3:hsa-mir-16-2	2934.4	4503.57	3727.46	3959.61	4252.96	5255.44	4961.28	3557.88	4369.65	5197.15	4055.71	3757.01	4066.74	2950.27	4814.89	3200.47	3127.72	5353.1	3262.7	3939.66	4131.02	2838.54	3091.24	3418.27	6458.56	7818.3	5196.29	4271.51	1994.13	5665.13
hsa-miR-16-5p/13:hsa-mir-16-1	391174	167910	375969	167579	154236	171734	162647	372744	539772	393850	389519	326881	742785	242816	169343	115546	89715.9	346728	232207	238409	261923	198135	250382	177585	146555	174626	149988	249526	192773	252666
hsa-miR-16-5p/3:hsa-mir-16-2	390627	167735	375341	167334	154136	171612	162376	372461	538778	393734	389186	326440	741579	242362	169048	115629	89690.3	346605	231861	238361	261757	197932	250056	177571	146362	174552	149781	248865	192146	252629
hsa-miR-17-3p/13:hsa-mir-17	240.03	160.742	303.567	127.978	141.612	196.426	188.306	210.048	268.1	384.253	253.61	239.887	349.865	298.502	278.381	107.453	86.8811	265.882	206.724	159.087	168.889	230.699	201.833	96.0959	189.552	256.338	140.977	238.884	280.344	167.18
hsa-miR-17-5p/13:hsa-mir-17	3985	2645.57	3411.8	3189.43	3073.37	3228.49	3372.14	2143.86	2485.51	2535.74	2838.71	2604.81	4211.05	2713.82	7360.55	1799.5	1752.1	3235.79	2195.57	1945.07	2844.09	2497.16	3220.23	3658.51	2901.87	3397.73	2811.03	4736.75	13888.7	2909.83
hsa-miR-181a-2-3p/9:hsa-mir-181a-2	2792.39	3310.3	2081.43	1702.26	1724.61	2826.58	2088.04	4044.95	3570.94	1881.78	2426.18	2396.66	1263.6	1468.93	1132.99	3367.77	3704.7	3987.35	2132.99	2060.63	4992.35	2615.63	4376.6	1599.31	1654.27	2338.45	2246.17	1893.53	963.932	2048.63
hsa-miR-181a-3p/1:hsa-mir-181a-1	529.072	1035.34	799.433	742.426	629.218	1080.34	682.349	560.89	745.652	1415.79	612.206	1008.27	335.786	756.494	386.1	640.638	750.742	504.29	846.494	594.327	753.244	537.779	465.886	960.959	572.103	498.853	379.408	619.761	311.494	599.136
hsa-miR-181a-5p/1:hsa-mir-181a-1	71131.9	71812.2	69614.7	38582.3	41526.9	62955.9	49403.6	79381.5	86953.6	108038	71902.3	86164.6	50466.4	77809.1	39766.3	65040.4	61644.4	83412.6	63806.3	75053.2	110406	69420.2	65664.9	63491.9	72205.6	67857.9	41395.2	70555.9	21843.1	37243.1
hsa-miR-181a-5p/9:hsa-mir-181a-2	71123.1	71809.4	69611.1	38580	41525.3	62942	49402.2	79377.7	86946.2	108036	71901.5	86159.4	50466.4	77809.1	39763.7	65036.3	61644.4	83409.1	63805.1	75050.2	110406	69420.2	65664.9	63478.2	72205.6	67857.9	41393.4	70550.9	21841.9	37239.5
hsa-miR-181b-2-3p/9:hsa-mir-181b-2	32.6743	32.2887	56.8432	17.7319	26.7915	28.5584	31.2685	143.837	77.2648	44.4866	65.4611	39.1201	26.0463	78.1938	3.89344	44.8854	40.099	77.9922	42.9885	19.5107	57.4222	54.5572	55.3904	0	0	21.3615	8.5154	33.4103	15.8579	22.5919
hsa-miR-181b-3p/1:hsa-mir-181b-1	89.2259	49.8369	117.315	44.7152	42.101	89.1579	45.1657	103.502	50.2687	165.713	74.9304	54.6205	45.053	129.082	28.5519	36.7245	24.5049	35.451	89.1379	75.0412	37.1555	54.5572	88.0176	27.456	24.1248	37.6967	36.9001	35.0808	24.9195	103.019
hsa-miR-181b-5p/1:hsa-mir-181b-1	7611.85	8982.58	5055.41	5755.92	6139.08	8693.59	6064.71	7121.86	7144.67	9244.32	5802.16	6206.07	2498.33	5576.59	5256.15	8741.78	7557.54	10890.5	7430.69	8649.25	11396.6	7228.06	6898	7310.15	9453.49	9725.76	6007.14	7348.6	3088.32	5625.37
hsa-miR-181b-5p/9:hsa-mir-181b-2	8358.33	10175.9	5515	6462.11	6858.63	9578.21	6806.12	7667.53	7758.13	9968.89	6294.15	6789.92	2650.38	5912.94	5970.59	9835.35	8374	11838	8327.76	9476.21	12555.2	7990.3	7687.12	8175.01	10311.6	10594	6863.41	8355.08	3519.88	6359.15
hsa-miR-181c-3p/19:hsa-mir-181c	82.9424	72.2987	93.126	80.9499	100.277	98.9095	93.1108	54.7952	56.785	73.4029	64.6377	71.5972	102.073	61.438	114.857	68.0083	71.2871	70.902	87.2414	72.0396	50.6666	116.908	87.2588	116.688	34.4641	46.4926	58.6616	65.9853	87.2183	99.4041
hsa-miR-181c-5p/19:hsa-mir-181c	929.96	315.868	1221.52	247.475	323.029	433.252	687.213	811.274	966.275	1052.11	904.517	865.809	1420.58	1063.06	293.306	285.635	249.505	703.702	568.966	990.544	591.111	770.037	817.956	398.111	292.944	459.9	385.085	689.087	307.529	314.479
hsa-miR-181d-3p/19:hsa-mir-181d	3.77011	0	0	0	0	0	1.38971	0	2.7927	0	2.05853	0	1.40791	0	0	0	0	0	2.52874	0	0	4.67634	0	0	0	3.76967	0	1.67052	2.83176	0
hsa-miR-181d-5p/19:hsa-mir-181d	198.559	256.204	240.676	256.727	307.72	307.873	228.608	173.518	181.526	160.708	187.326	128.432	228.785	172.523	199.214	229.868	153.713	309.31	253.506	384.211	229.689	462.957	167.689	302.016	110.285	145.761	197.746	196.286	194.825	222.304
hsa-miR-182-3p/7:hsa-mir-182	2.5134	2.80771	0	0	0	4.87582	1.38971	0	0	0	3.29364	0	0	0	1.29781	0	0	4.43137	0	0	0	7.79389	2.27632	0	0	0	1.89231	0	4.53082	0
hsa-miR-182-5p/7:hsa-mir-182	767.845	944.796	1077.6	1315.24	1242.36	1960.78	1052.71	769.416	1072.4	503.255	1445.5	517.419	7047.98	969.976	1273.8	481.498	1541.58	19872.9	683.391	703.887	1384.89	943.061	900.663	871.727	685.835	551.629	1398.42	689.923	2499.31	3616.5
hsa-miR-183-3p/7:hsa-mir-183	0	0	2.41886	1.5419	3.82736	1.39309	0	0	0	0	2.47023	0	4.92767	0	4.54235	0	0	131.169	0	0	0	0	0	0	0	5.02623	0	2.50577	10.1943	12.6514
hsa-miR-183-5p/7:hsa-mir-183	74.1454	221.809	216.488	237.453	274.804	599.03	343.259	61.6446	486.861	184.063	450.406	60.5254	3556.37	176.246	415.949	74.8091	309.653	7798.33	137.184	159.087	260.089	109.114	86.5	226.512	51.6961	79.1631	192.07	126.959	1109.48	1163.93
hsa-miR-184/15:hsa-mir-184	0	0	0	0	0	0	0	1.52209	0	0	0	0	0	0	0	0	0	0	0	0	13.5111	0	1.51754	0	0	2.51312	0	0	2.26541	2.71102
hsa-miR-1843/1:hsa-mir-1843	243.8	246.377	261.237	269.062	205.912	208.964	185.527	214.615	130.326	201.302	199.265	211.839	206.258	171.902	258.914	246.19	226.114	208.275	281.954	240.132	300.622	168.348	242.048	356.927	306.73	336.757	237.485	255.589	203.887	262.065
hsa-miR-185-3p/22:hsa-mir-185	289.042	402.907	251.561	540.437	524.348	453.452	323.803	249.623	152.668	180.171	178.68	245.054	298.476	145.217	209.597	376.766	522.4	284.494	352.126	181.6	239.822	316.432	368.004	658.943	299.837	168.379	287.631	314.892	357.368	337.07
hsa-miR-185-5p/22:hsa-mir-185	8901.22	6572.16	5833.08	9262.21	9350.24	8463.04	7885.23	5268.71	3842.76	3710.18	5684.83	4303.21	8935.28	5945.21	12516.1	6989.89	9153.7	9229.67	6909.14	5716.64	5840.17	7639.57	7940.55	9479.17	8360.98	7510.45	8223.98	7400.38	10117.3	8584
hsa-miR-186-3p/1:hsa-mir-186	10.0536	7.72122	7.25657	1.5419	0	5.57237	5.55885	3.04418	12.1017	13.9021	11.9395	2.21435	11.2632	13.6529	5.19125	5.44066	0	13.2941	8.21839	0	0	0	8.34649	0	0	2.51312	3.78462	9.18783	5.66352	0
hsa-miR-186-5p/1:hsa-mir-186	34555.5	27020.7	64993.5	25011.2	23044.5	27279.5	32495.7	61844	61367.8	51968.7	52317.9	58425.5	48200.4	55945.8	16065.6	27082.2	20076.2	36565.9	30311.3	41752.9	32254.4	24454.1	34351.1	22095.2	32727.1	26235.7	21491	25987.4	17470.8	24562.8
hsa-miR-187-3p/18:hsa-mir-187	0	2.10579	0	1.5419	0	0	0	2.28313	1.8618	0	1.23512	0	0	2.48234	0	0	3.34158	1.77255	3.16092	0	0	4.67634	3.03509	0	0	0	0	0	1.1327	0
hsa-miR-188-3p/X:hsa-mir-188	12.567	0	2.41886	0	1.53094	0	2.08457	6.8494	5.58541	0	1.64682	1.47623	0	6.20586	2.59563	0	0	0	0	3.00165	0	0	1.51754	0	0	0	0	1.67052	2.26541	5.42204
hsa-miR-188-5p/X:hsa-mir-188	22.6206	12.6347	36.2829	6.93856	6.12378	11.1447	23.6251	25.1145	42.8215	25.0237	14.8214	15.5004	7.74348	17.997	22.7117	31.2838	0	21.2706	5.05747	22.5124	0	15.5878	12.8991	0	6.89281	12.5656	12.3	38.4218	27.1849	13.5551
hsa-miR-18a-3p/13:hsa-mir-18a	168.398	126.347	145.131	147.252	126.303	117.02	113.956	181.89	190.835	147.918	138.333	110.717	178.804	157.008	199.214	110.173	155.94	224.228	130.23	106.559	124.978	90.4092	207.904	130.416	58.5889	111.834	126.785	125.289	254.292	139.166
hsa-miR-18a-5p/13:hsa-mir-18a	1602.3	627.524	2310.01	726.236	611.612	766.201	950.564	1978.72	2022.85	2051.94	1882.32	1493.94	3146.67	1591.18	2496.34	503.261	597.029	1963.1	1225.17	1118.11	1087.64	813.682	1704.2	782.495	1154.55	1515.41	1341.65	1727.31	3692.62	1479.31
hsa-miR-18b-3p/X:hsa-mir-18b	3.77011	6.31736	0	2.31285	1.53094	0	6.25371	1.52209	0	7.78516	2.88194	0	1.40791	1.86176	3.24453	4.0805	13.3663	13.2941	5.05747	4.50247	0	0	1.51754	0	6.89281	10.0525	0	9.18783	17.5569	14.4588
hsa-miR-18b-5p/X:hsa-mir-18b	17.5938	8.42314	27.8169	1.5419	6.88925	11.1447	5.55885	21.3093	27.927	25.5798	22.6438	10.3336	111.225	22.3411	16.2227	12.2415	0	22.1569	13.2759	10.5058	0	4.67634	13.6579	0	0	3.76967	9.46155	13.3641	33.9811	1.80735
hsa-miR-1908-3p/11:hsa-mir-1908	0	6.31736	0	1.5419	5.3583	0	6.25371	3.80522	5.58541	1.11217	4.11705	2.21435	2.11186	2.48234	9.7336	4.0805	10.0247	0	2.52874	0	0	0	7.58772	0	0	0	0	8.35258	15.2915	0
hsa-miR-1908-5p/11:hsa-mir-1908	91.7393	101.078	52.0055	162.671	167.638	130.254	54.1988	47.1848	40.9597	31.6967	43.6408	17.7148	28.8621	73.8497	170.014	127.856	175.99	83.3098	153.621	147.081	199.289	243.169	141.89	185.328	113.731	49.0058	68.1232	146.17	104.775	161.758
hsa-miR-190a-3p/15:hsa-mir-190a	0	4.21157	2.41886	0	0	1.39309	2.08457	0	0	0	0.823411	0	14.783	8.06762	0	0	0	0	3.16092	0	0	0	0	0	0	0	0	0	0	0
hsa-miR-190a-5p/15:hsa-mir-190a	51.5248	92.6546	91.9166	70.1566	114.055	165.081	109.092	77.6266	32.5815	34.4771	56.8153	25.834	166.133	131.564	214.788	35.3643	59.0346	209.161	65.7471	45.0247	87.8222	101.321	75.1184	41.1839	72.3745	69.1107	212.885	106.078	154.048	100.308
hsa-miR-190b-5p/1:hsa-mir-190b	104.306	111.607	73.7752	64.7599	86.4983	89.8544	91.7211	44.1406	119.155	115.109	54.3451	67.1685	30.27	49.0263	94.7404	126.495	122.525	67.3569	84.7127	130.572	64.1777	84.174	47.8026	48.0479	65.4817	74.1369	103.131	70.9969	22.0877	141.877
hsa-miR-1910-3p/16:hsa-mir-1910	2.5134	4.21157	0	1.5419	1.53094	0	0	4.56627	0	3.3365	4.11705	0	6.33558	0	8.43579	0	2.22772	3.5451	1.26437	3.00165	0	0	0	0	0	0	0	1.67052	1.1327	0
hsa-miR-1910-5p/16:hsa-mir-1910	3.77011	4.9135	0	0	0	1.39309	0	1.52209	2.7927	1.11217	0.823411	4.42869	1.40791	3.10293	6.48907	20.4025	2.22772	0	8.21839	0	0	0	1.51754	13.728	0	2.51312	2.83847	0	1.1327	6.32572
hsa-miR-1911-5p/X:hsa-mir-1911	0	0	2.41886	3.08381	1.53094	0	0	0	0	0	0	0	0	1.86176	0	4.0805	0	0	1.89655	0	0	0	1.51754	0	0	2.51312	3.78462	0	2.26541	0
hsa-miR-1912-3p/X:hsa-mir-1912	0	0	0	0	3.06189	0	0	2.28313	0	0	0.823411	0	0	1.24117	0	5.44066	0	0	0	0	0	0	1.51754	0	0	0	0	1.67052	0	0
hsa-miR-191-3p/3:hsa-mir-191	178.452	160.04	239.467	188.112	189.837	158.813	139.666	197.872	202.936	98.9827	187.326	141.718	132.343	176.246	117.452	157.779	147.03	171.937	142.241	114.063	155.378	98.203	218.526	54.9119	55.1425	66.5976	139.085	146.17	131.394	157.239
hsa-miR-1914-3p/20:hsa-mir-1914	0	0	0	1.5419	1.53094	0	0	0	0	4.44866	0	0	0	4.96469	4.54235	0	0	0	6.32184	0	0	0	0	0	0	0	3.78462	0	1.1327	0
hsa-miR-1914-5p/20:hsa-mir-1914	0	1.40386	0	0	3.82736	5.57237	0	0	1.8618	0	0.823411	0	0	0	1.29781	0	0	3.5451	1.26437	6.0033	0	3.11756	7.58772	0	0	6.28279	6.62309	0	2.83176	4.51837
hsa-miR-191-5p/3:hsa-mir-191	94560.6	98281.2	72057.8	105132	106664	102191	103141	72905.8	80506.2	70418.4	66911.2	70048.6	118516	66779.4	96181	125467	123483	86770.7	81710.4	95851.7	99958.5	97242.8	94605.2	120374	127831	127572	95850.3	91397.2	81609.1	112489
hsa-miR-192-3p/11:hsa-mir-192	3.77011	6.31736	0	1.5419	2.29642	0	0	0	0	0	0.823411	0	0	1.24117	1.29781	4.0805	0	3.5451	1.26437	0	0	0	1.51754	0	0	0	1.89231	0	1.1327	3.6147
hsa-miR-192-5p/11:hsa-mir-192	3273.71	2552.91	4436.19	2204.15	2326.27	2630.85	3502.08	4098.99	4883.51	4484.81	4359.14	5340.26	5977.27	4336.65	2082.34	2343.56	2253.34	3761.35	3361.95	3394.87	2665.06	2634.34	2498.64	1160.01	3156.91	2843.59	2308.62	2337.89	1303.74	2067.61
hsa-miR-193a-3p/17:hsa-mir-193a	0	0	12.0943	0	0	0	2.77943	4.56627	15.8253	3.89258	6.58729	1.47623	7.74348	6.20586	0	8.16099	0	2.65882	0	0	0	6.23511	3.03509	0	0	2.51312	0	9.18783	2.83176	6.32572
hsa-miR-193a-5p/17:hsa-mir-193a	187.249	143.895	112.477	129.52	119.414	154.633	162.596	107.307	188.042	70.0664	72.4601	88.5738	187.252	33.5116	428.927	440.693	243.935	162.188	190.287	319.676	148.622	148.084	139.614	130.416	220.57	422.203	289.524	159.534	59.467	253.029
hsa-miR-193b-3p/16:hsa-mir-193b	11.3103	14.0386	2.41886	5.39666	19.9023	20.1998	14.592	21.3093	6.51631	75.0712	45.6993	14.7623	3.51977	63.9204	14.2759	12.2415	47.896	15.9529	24.023	13.5074	6.75555	15.5878	15.9342	0	62.0353	11.309	13.2462	20.0462	13.5925	11.7478
hsa-miR-193b-5p/16:hsa-mir-193b	0	1.40386	0	0	2.29642	6.96546	1.38971	0	3.7236	4.44866	2.47023	4.42869	0	0	17.5205	6.80083	11.1386	7.97647	0	7.50412	0	0	0	0	6.89281	10.0525	10.4077	0	1.1327	0
hsa-miR-194-3p/11:hsa-mir-194-2	11.3103	4.9135	4.83772	6.93856	3.82736	23.6826	1.38971	9.13254	12.1017	12.2338	4.94046	8.85738	22.5265	2.48234	6.48907	16.322	5.5693	12.4078	15.8046	6.0033	6.75555	6.23511	8.34649	13.728	10.3392	8.7959	12.3	8.35258	2.26541	13.5551
hsa-miR-194-5p/1:hsa-mir-194-1	2789.88	1536.52	4737.33	1659.86	1458.22	2014.41	2301.36	3699.44	4827.65	4232.9	4509.41	4926.92	6704.45	4006.5	929.235	1560.11	816.46	3987.35	2524.94	3153.23	2803.55	2158.91	1920.45	1262.97	1754.22	1202.53	1120.25	1783.27	1075.5	1472.99
hsa-miR-194-5p/11:hsa-mir-194-2	3963.64	2251.09	6470.45	2338.3	2039.98	3160.23	3439.54	5149.23	6885.88	5768.8	6230.75	6544.13	10951.4	5337.04	1478.86	2241.55	1230.82	6015.15	3456.78	4325.38	3847.29	3044.29	2787.73	1860.14	2188.47	1702.64	1625.5	2535.84	1633.36	2282.68
hsa-miR-195-3p/17:hsa-mir-195	10.0536	2.80771	4.83772	3.08381	6.88925	1.39309	5.55885	3.80522	2.7927	8.89732	6.58729	2.21435	1.40791	4.96469	2.59563	4.0805	0	3.5451	0	4.50247	0	0	1.51754	0	0	13.8221	1.89231	5.8468	7.36258	6.32572
hsa-miR-195-5p/17:hsa-mir-195	442.359	204.261	549.081	223.576	203.616	232.646	365.495	427.707	335.124	523.83	580.093	648.065	401.253	489.642	238.149	145.538	163.737	212.706	295.862	334.684	452.622	302.403	416.566	253.968	282.605	502.623	247.893	425.981	774.77	424.727
hsa-miR-196a-1-3p/17:hsa-mir-196a-1	0	0	0	0	1.53094	0	1.38971	0	0	0	0	0	0	2.48234	0	0	3.34158	0	0	0	0	0	1.51754	0	0	2.51312	0	0	0	0
hsa-miR-196a-5p/12:hsa-mir-196a-2	149.548	256.906	53.2149	60.9052	104.104	1.39309	96.5851	89.8033	43.7524	10.5656	32.113	53.8824	19.0067	35.3734	25.3074	93.8514	114.728	39.8824	117.586	426.234	0	118.467	128.991	20.592	103.392	340.527	572.424	37.5866	47.5736	290.983
hsa-miR-196a-5p/17:hsa-mir-196a-1	77.9156	184.607	32.6546	40.8604	64.2996	0	69.4857	76.8655	31.6506	8.34124	26.7608	44.2869	9.15139	22.9617	23.3606	63.9278	106.931	27.4745	84.0805	279.153	0	91.9679	88.0176	20.592	82.7137	270.16	435.232	20.0462	30.583	220.496
hsa-miR-196b-5p/7:hsa-mir-196b	413.455	379.041	408.787	237.453	263.322	290.46	328.667	458.91	468.243	240.228	311.661	347.652	689.17	372.972	315.369	601.193	274.01	400.596	391.954	427.735	374.933	370.989	307.303	542.255	241.248	246.285	1039.82	336.609	236.735	383.158
hsa-miR-197-3p/1:hsa-mir-197	2380.19	3864.82	2680.09	3510.14	4090.68	4533.12	4324.79	1993.94	3040.32	2631.94	1876.55	2671.98	2538.45	2185.08	3954.44	6334.29	11637.6	2901.66	3344.25	3504.43	3607.46	4144.79	4476	4756.75	6086.35	4543.71	3848.01	3107.16	5766.6	4632.23
hsa-miR-197-5p/1:hsa-mir-197	5.02681	0	4.83772	1.5419	0	0	2.08457	0	5.58541	0	0	0	0	0	0	6.80083	0	1.77255	1.26437	0	0	3.11756	6.07018	0	0	0	0	0	2.26541	13.5551
hsa-miR-1976/1:hsa-mir-1976	8.79692	4.21157	0	0	2.29642	0	1.38971	0	1.8618	0	1.23512	1.47623	0	4.3441	0	8.16099	5.5693	2.65882	5.68966	3.00165	0	0	0	0	0	7.53935	0	3.34103	2.83176	1.80735
hsa-miR-199a-3p/1:hsa-mir-199a-2	23350.8	26358.8	40633.2	26262.5	25119	30978.9	22669.7	31374.1	9012.05	14435.9	35687.4	22070.4	24831.9	30063.7	21532	14125.3	13817.4	26022.8	16925.5	18042.9	21861	23116.7	26635.2	29830.9	22549.8	15699.4	21913	18719	31233.2	21404.4
hsa-miR-199a-3p/19:hsa-mir-199a-1	23269.1	26229.7	40517.1	26089	24989.6	30852.1	22569.6	31294.9	8962.72	14396.4	35567.6	21978.9	24733.4	29967.5	21426.9	14023.3	13742.8	25881.9	16847.7	17963.4	21715.7	23032.5	26532	29721.1	22443	15632.8	21796.6	18662.2	31102.9	21213.7
hsa-miR-199a-5p/1:hsa-mir-199a-2	7545.24	6396.68	17519.8	7082.73	6524.12	7843.81	5658.91	12074	2229.51	4478.69	14838.7	7953.19	7453.45	13571.6	4086.17	2649.6	3192.32	9110.91	5134.6	5195.86	5732.08	8666.81	11890	10220.5	4252.86	2449.03	3393.86	5641.33	10845.1	4064.73
hsa-miR-199a-5p/19:hsa-mir-199a-1	7547.75	6398.08	17519.8	7084.27	6521.82	7843.11	5663.78	12066.4	2229.51	4478.69	14839.9	7953.19	7454.86	13569.7	4086.17	2652.32	3186.75	9110.91	5142.18	5195.86	5738.84	8663.69	11888.4	10220.5	4252.86	2454.06	3393.86	5643.84	10841.7	4064.73
hsa-miR-199b-3p/9:hsa-mir-199b	23269.1	26231.1	40517.1	26092.9	24991.1	30853.5	22571	31294.9	8962.72	14398.6	35567.6	21982.5	24733.4	29967.5	21429.5	14023.3	13742.8	25884.5	16847.7	17966.4	21715.7	23032.5	26532	29721.1	22443	15635.3	21796.6	18662.2	31102.9	21213.7
hsa-miR-199b-5p/9:hsa-mir-199b	735.171	711.756	1326.74	856.527	738.68	1149.3	1217.39	901.077	2573.94	996.5	818.058	967.669	2220.97	808.623	455.533	533.185	451.113	551.263	807.931	600.33	388.444	653.128	643.439	562.847	320.516	531.524	407.793	860.315	508.018	786.196
hsa-miR-19a-3p/13:hsa-mir-19a	394.605	163.549	446.279	168.838	179.886	216.626	259.181	335.621	351.881	336.43	318.248	331.414	665.94	304.087	647.609	137.377	119.183	437.82	294.598	270.148	168.889	322.667	320.961	295.152	113.731	178.431	204.37	569.646	1585.22	291.887
hsa-miR-19a-5p/13:hsa-mir-19a	0	0	0	0	0	0	2.77943	0	0	2.78041	0	2.95246	3.51977	0	0	0	0	0	0	0	0	0	0	0	0	0	0	3.34103	1.1327	0
hsa-miR-19b-1-5p/13:hsa-mir-19b-1	5.02681	0	7.25657	0	0	3.48273	2.08457	6.08836	1.8618	1.66825	4.11705	2.21435	12.6712	7.44703	3.24453	2.72033	0	0	0	3.00165	0	0	0	0	0	0	0	7.51732	11.327	0
hsa-miR-19b-2-5p/X:hsa-mir-19b-2	0	0	0	0	0	0	0	0	0	0	0	0	10.5593	1.24117	0	0	0	0	0	0	0	0	0	0	0	0	0	0	0	0
hsa-miR-19b-3p/13:hsa-mir-19b-1	1044.32	741.237	797.014	836.482	806.042	1026.01	956.817	496.201	1029.58	1050.44	608.089	910.096	1663.44	816.691	1853.28	840.582	478.96	1222.17	714.368	592.826	689.066	1292.23	620.676	878.591	465.265	701.159	571.478	1659.66	5105.1	692.214
hsa-miR-19b-3p/X:hsa-mir-19b-2	1105.9	793.881	858.695	886.594	848.143	1072.68	1015.88	550.235	1067.74	1103.82	662.846	958.811	1712.01	868.82	1933.74	870.506	523.514	1288.64	773.793	645.355	756.622	1359.25	695.794	912.911	513.514	738.856	620.678	1725.64	5262.55	736.494
hsa-miR-200a-3p/1:hsa-mir-200a	147.034	92.6546	226.163	84.8047	71.9544	91.2475	122.99	214.615	229.933	411.501	209.558	219.958	102.073	152.664	75.9221	54.4066	63.49	86.8549	73.9655	130.572	111.467	104.438	176.794	34.32	155.088	138.221	84.2078	166.216	45.3082	86.7527
hsa-miR-200a-5p/1:hsa-mir-200a	5.02681	4.9135	8.466	6.93856	0	2.78618	2.77943	2.28313	3.7236	2.22433	11.5277	2.21435	7.74348	2.48234	7.13797	0	5.5693	0	7.58621	0	6.75555	0	7.58772	0	0	5.02623	2.83847	4.17629	0	0
hsa-miR-200b-3p/1:hsa-mir-200b	487.601	301.127	279.378	292.191	273.273	314.839	321.024	440.645	470.105	491.021	399.354	404.487	395.622	203.552	312.124	255.711	259.529	272.973	279.425	304.667	560.711	293.05	350.553	302.016	361.873	326.705	339.67	333.268	211.816	309.057
hsa-miR-200b-5p/1:hsa-mir-200b	7.54021	4.21157	6.04715	3.08381	8.42019	11.8413	4.16914	13.6988	6.51631	8.89732	3.70535	0	0	1.24117	3.89344	8.16099	0	9.74902	13.908	7.50412	0	0	3.03509	0	17.232	5.02623	10.4077	2.50577	0	8.13307
hsa-miR-200c-3p/12:hsa-mir-200c	1105.9	1196.79	689.375	1273.61	1299.01	1092.18	896.365	891.183	886.218	1250.07	774.418	901.977	448.418	385.384	1094.06	2066.09	1120.54	1121.14	1353.51	1550.35	1584.18	1287.55	1060	1647.36	1326.87	1457.61	1273.53	919.619	601.466	1310.33
hsa-miR-200c-5p/12:hsa-mir-200c	2.5134	0	0	0	0	0	2.08457	3.04418	0	6.11691	0	0	0	0	0	0	3.34158	0	0	0	0	3.11756	0	0	0	0	0	0	0	0
hsa-miR-202-5p/10:hsa-mir-202	0	1.40386	4.83772	2.31285	0	3.48273	0	3.80522	6.51631	2.22433	2.05853	0	7.03953	7.44703	11.0314	0	0	0	0	6.0033	0	0	0	0	0	0	0	0	1.69906	1.80735
hsa-miR-203a-3p/14:hsa-mir-203a	42.7279	4.21157	36.2829	12.3352	14.544	33.4342	18.7611	73.0603	62.3704	31.1406	71.225	57.573	6.33558	25.444	20.765	12.2415	44.5544	36.3373	16.4368	63.0346	16.8889	34.2931	9.86404	27.456	10.3392	12.5656	0	32.575	24.9195	116.574
hsa-miR-204-5p/9:hsa-mir-204	28.9042	23.1636	58.0526	6.16761	13.7785	4.87582	4.16914	9.13254	9.30901	2.78041	83.1645	5.90492	28.1581	34.1322	61.6461	19.0423	17.8218	8.86275	8.85058	0	6.75555	3.11756	13.6579	0	37.9105	22.618	54.877	68.4911	40.211	28.0139
hsa-miR-206/6:hsa-mir-206	0	0	0	0	0	0	0	0	0	0	0	0	0	0	0	8.16099	0	3.5451	0	0	0	0	0	0	0	0	0	3.34103	0	0
hsa-miR-20a-3p/13:hsa-mir-20a	265.164	214.79	339.85	194.28	186.775	238.219	259.181	248.862	364.913	410.945	318.66	428.845	378.727	346.908	273.839	119.695	113.614	204.729	184.598	157.587	212.8	130.937	144.167	96.0959	175.767	199.793	249.785	325.75	181.799	160.854
hsa-miR-20a-5p/13:hsa-mir-20a	3712.3	3266.07	3099.77	4113.03	4109.82	4044.84	3515.28	1747.36	2524.6	3201.37	2394.07	2697.07	4290.59	2149.71	6316.46	3265.76	1960.39	3743.63	2941.55	2230.23	2523.2	3366.96	1953.84	4008.57	3484.32	4000.88	2998.37	5135.16	9951.38	3175.51
hsa-miR-20b-3p/X:hsa-mir-20b	15.0804	10.5289	15.7226	10.7933	9.95114	13.9309	11.8126	31.2028	15.8253	26.692	27.996	22.1435	14.783	7.44703	5.19125	16.322	6.68316	15.9529	12.6437	3.00165	0	0	15.9342	0	17.232	10.0525	7.56924	10.0231	14.1588	10.8441
hsa-miR-20b-5p/X:hsa-mir-20b	193.532	273.05	136.665	228.202	237.296	300.908	216.1	168.191	148.013	237.447	182.385	137.289	341.417	137.149	301.093	187.703	116.955	322.604	201.667	100.555	165.511	188.612	165.412	253.968	206.784	173.405	104.077	281.482	923.721	137.358
hsa-miR-210-3p/11:hsa-mir-210	51.5248	59.6639	54.4243	130.291	104.87	80.7993	61.1474	25.8755	38.167	63.9495	36.2301	44.2869	60.54	69.5056	51.2636	59.8473	46.7821	93.9451	47.4138	27.0148	16.8889	54.5572	25.0395	27.456	6.89281	8.7959	37.8462	40.0924	162.543	43.3764
hsa-miR-210-5p/11:hsa-mir-210	0	1.40386	0	0	1.53094	2.78618	2.77943	2.28313	0	6.11691	0	5.90492	0	8.6882	8.43579	0	10.0247	0	4.42529	0	0	0	0	0	0	2.51312	1.89231	1.67052	7.92893	7.22939
hsa-miR-2110/10:hsa-mir-2110	123.157	181.8	81.0318	160.358	170.7	196.426	164.681	86.7591	86.5738	124.563	89.7518	96.6931	79.5467	96.8114	408.811	452.935	346.411	257.906	218.103	270.148	206.044	215.111	185.14	274.56	379.105	447.335	355.754	135.312	180.666	265.68
hsa-miR-2114-5p/X:hsa-mir-2114	0	0	2.41886	0	0	0	0	0	1.8618	0	0	0	0	4.96469	0	0	0	0	0	0	0	0	2.27632	0	0	0	0	0	1.69906	1.80735
hsa-miR-2115-3p/3:hsa-mir-2115	3.77011	9.12507	4.83772	4.62571	2.29642	6.96546	18.7611	0	16.7562	0	2.47023	0	68.9874	5.58527	4.54235	2.72033	41.2128	0	5.68966	0	0	0	3.79386	13.728	6.89281	18.8484	0	1.67052	2.83176	50.6057
hsa-miR-2115-5p/3:hsa-mir-2115	13.8237	7.01929	59.262	10.0224	9.18566	14.6275	25.7097	6.8494	122.879	6.67299	21.4087	4.42869	314.667	21.0999	18.8183	8.16099	16.7079	13.2941	6.95402	6.0033	6.75555	7.79389	3.79386	0	17.232	12.5656	3.78462	22.552	12.4598	15.3625
hsa-miR-211-5p/15:hsa-mir-211	2.5134	1.40386	0	0	0	2.78618	0	1.52209	2.7927	0	0	0	3.51977	0	0	0	2.22772	0	0	0	0	3.11756	0	0	0	2.51312	4.73078	0	2.83176	0
hsa-miR-2116-3p/15:hsa-mir-2116	6.28351	7.01929	0	3.08381	5.3583	4.17928	4.864	4.56627	18.618	23.3555	1.23512	16.9766	7.03953	4.3441	11.0314	16.322	11.1386	8.86275	1.26437	7.50412	6.75555	6.23511	3.03509	0	0	6.28279	13.2462	9.18783	9.62799	4.51837
hsa-miR-2116-5p/15:hsa-mir-2116	0	0	0	0	3.06189	0	0	0	3.7236	6.11691	0.823411	2.21435	0	1.86176	0	0	3.34158	2.65882	0	0	0	0	1.51754	0	0	0	0	2.50577	0	0
hsa-miR-212-3p/17:hsa-mir-212	17.5938	32.9906	15.7226	9.25142	5.3583	10.4482	14.592	10.6546	16.7562	5.56083	15.6448	10.3336	8.44744	10.55	21.4139	12.2415	16.7079	15.0667	20.2299	19.5107	0	3.11756	22.0044	0	24.1248	26.3877	9.46155	29.234	15.8579	6.32572
hsa-miR-212-5p/17:hsa-mir-212	12.567	17.5482	25.398	23.1285	26.7915	25.0757	22.2354	30.4418	44.6833	21.1311	27.5843	25.834	27.4542	13.0323	27.2541	25.8431	27.8465	25.702	12.0115	25.514	33.7778	20.2641	23.5219	48.0479	27.5712	45.2361	43.5232	10.8583	11.8934	21.6882
hsa-miR-21-3p/17:hsa-mir-21	2483.24	578.389	2443.05	611.364	647.589	794.759	739.327	2285.42	3593.28	1867.33	1760.04	1552.99	1304.42	1334.26	772.848	559.028	421.039	2381.42	1333.91	1948.07	574.222	1546.31	2764.97	857.999	399.783	708.699	536.47	2008.79	1078.34	1270.57
hsa-miR-214-3p/1:hsa-mir-214	2.5134	3.50964	0	2.31285	2.29642	0	2.77943	3.04418	1.8618	0	1.23512	1.47623	0	4.96469	5.19125	0	5.5693	4.43137	0	3.00165	0	0	2.27632	0	0	6.28279	11.3539	6.68206	0	0
hsa-miR-214-5p/1:hsa-mir-214	0	0	0	0	0	0	0	1.52209	0	4.44866	0	0	0	0	0	0	0	1.77255	0	0	0	0	0	0	0	0	0	0	0	0
hsa-miR-215-3p/1:hsa-mir-215	0	0	0	2.31285	0	0	1.38971	1.52209	0	0	0	2.95246	0	0	0	0	0	0	1.89655	0	0	0	1.51754	0	0	0	0	0	0	0
hsa-miR-215-5p/1:hsa-mir-215	87.9692	32.9906	131.828	68.6147	58.9413	51.5444	52.8091	131.661	121.017	97.3145	127.217	140.242	178.804	155.146	27.903	36.7245	17.8218	78.8785	101.782	75.0412	54.0444	38.9695	42.4912	0	75.8209	62.8279	43.5232	40.9276	70.7941	36.147
hsa-miR-21-5p/17:hsa-mir-21	1.98372e+06	676157	1.60576e+06	737086	679878	708979	888412	1.76847e+06	2.68861e+06	1.40882e+06	1.55655e+06	1.40026e+06	1.04101e+06	1.30434e+06	707910	498775	500759	1.34922e+06	1.11158e+06	1.34494e+06	869814	742957	1.34557e+06	589830	678470	792790	591306	1.33272e+06	836526	983859
hsa-miR-216a-5p/2:hsa-mir-216a	0	0	0	0	0	0	0	2.28313	8.37811	0	0	0	0	0	0	0	0	0	0	0	0	0	0	0	0	0	0	0	0	0
hsa-miR-216b-5p/2:hsa-mir-216b	0	0	0	0	0	0	3.47428	0	0	0	0.823411	0	4.92767	0	0	0	2.22772	0	0	0	0	0	0	0	0	0	0	0	0	0
hsa-miR-217-5p/2:hsa-mir-217	0	0	2.41886	0	1.53094	0	0	0	1.8618	0	1.64682	0	5.63162	2.48234	0	0	0	0	0	0	0	0	0	0	0	0	0	0	0	0
hsa-miR-218-5p/4:hsa-mir-218-1	5.02681	13.3366	18.1414	3.08381	6.88925	5.57237	11.8126	5.32731	14.8944	16.6825	2.88194	27.3103	16.8949	71.988	2.59563	0	0	0	2.52874	9.00495	0	3.11756	22.0044	0	0	7.53935	4.73078	9.18783	1.1327	4.51837
hsa-miR-218-5p/5:hsa-mir-218-2	5.02681	13.3366	18.1414	3.08381	6.88925	5.57237	11.8126	5.32731	14.8944	16.6825	2.88194	27.3103	16.8949	71.988	2.59563	0	0	0	2.52874	9.00495	0	3.11756	22.0044	0	0	7.53935	4.73078	9.18783	1.1327	4.51837
hsa-miR-219a-1-3p/6:hsa-mir-219a-1	8.79692	1.40386	0	0	6.12378	2.78618	7.64342	0	0	0	2.47023	0	2.81581	0	1.29781	0	10.0247	7.97647	11.3793	13.5074	6.75555	3.11756	4.55263	0	6.89281	0	2.83847	0	3.39811	14.4588
hsa-miR-219a-5p/6:hsa-mir-219a-1	8.79692	1.40386	2.41886	0	0	0	2.77943	0	3.7236	1.66825	0	0	3.51977	0	0	0	3.34158	0	0	0	0	0	0	0	0	2.51312	0	0	1.69906	1.80735
hsa-miR-219b-3p/9:hsa-mir-219b	0	0	0	0	0	1.39309	2.08457	0	1.8618	0	0.823411	2.95246	0	0	0	0	0	0	0	0	0	0	0	0	0	0	0	0	0	0
hsa-miR-219b-5p/9:hsa-mir-219b	0	0	2.41886	2.31285	3.82736	2.78618	0	0	0	2.78041	0.823411	0	0	0	3.89344	0	0	0	0	0	6.75555	0	0	0	0	0	0	1.67052	1.1327	0
hsa-miR-221-3p/X:hsa-mir-221	28826.2	40401.6	24822.3	48633.2	52693.6	34903.2	36131.8	13352.5	16223.7	17965.9	17249.2	16386.2	17938.1	19346.8	26993.9	52536.4	42884.7	24275.1	35915	27837.3	38023.6	49929.2	23791.3	60142.3	29094.6	22755	33371.8	31166.8	45866.6	32460.9
hsa-miR-221-5p/X:hsa-mir-221	1465.32	1230.48	1535.97	1437.82	1218.63	1015.56	1154.16	1652.23	1812.46	1820.06	1804.09	1524.21	1481.82	1352.26	528.859	731.769	827.598	987.31	1177.76	1056.58	1185.6	999.177	1101.74	1070.78	899.512	740.112	688.801	1114.23	918.624	980.486
hsa-miR-222-3p/X:hsa-mir-222	19568.1	23789.1	13286.8	25159.2	24444.6	19778.4	20991.6	12503.2	16072	15714.9	13907.8	13801.3	9688.51	8953.19	19687.2	35856.7	31374.1	19700.1	23516	22381.8	29707.5	28704.9	16569.3	31787.1	22449.9	21141.6	27109.2	20625	20261.3	23470.2
hsa-miR-222-5p/X:hsa-mir-222	7.54021	7.01929	0	1.5419	13.7785	13.2344	9.03314	0	15.8253	10.5656	3.70535	4.42869	2.81581	5.58527	5.84016	0	0	6.20392	15.8046	9.00495	6.75555	3.11756	8.34649	0	0	0	0	1.67052	3.96447	0
hsa-miR-223-3p/X:hsa-mir-223	205537	225153	170885	247699	245767	251023	260691	180525	334357	154896	162950	137734	598896	153708	182548	156316	148540	136462	178565	132904	132645	190478	175138	226388	130698	119526	197196	268544	213844	261939
hsa-miR-223-5p/X:hsa-mir-223	1563.34	1225.57	1377.54	1612.06	1610.55	1438.37	1533.55	1559.38	2067.53	1311.8	1189.83	1128.58	1360.74	1069.27	954.542	1320.72	1473.64	1574.91	1479.94	1488.82	1371.38	1214.29	1255.01	1386.53	1385.46	1505.36	1443.83	1601.19	890.872	2244.73
hsa-miR-22-3p/17:hsa-mir-22	74650.6	12411.5	75423.6	14582.5	13002.3	11880.3	13290.5	60291.5	69916.3	22895.6	50974.9	32988.6	82066.1	65025.6	20979.8	6783.14	6239.84	29431.4	22233.3	27286.5	20617.9	26427.5	43048.2	19823.2	10253.1	13464	13675.7	29700.1	66916.8	24627.8
hsa-miR-224-3p/X:hsa-mir-224	27.6475	23.8656	18.1414	29.2962	21.4332	4.17928	7.64342	9.89358	4.65451	40.0379	51.0515	33.9533	37.3095	15.5146	14.2759	4.0805	6.68316	4.43137	10.1149	3.00165	16.8889	12.4702	27.3158	0	10.3392	7.53935	17.0308	21.7167	125.164	30.7249
hsa-miR-224-5p/X:hsa-mir-224	1443.95	1696.56	494.657	3025.21	2961.61	464.596	503.076	492.396	112.639	1188.35	1991.83	1739	932.738	544.254	1667.69	1198.31	963.489	540.628	740.92	234.129	1131.55	1652.31	1966.74	1297.29	6813.54	1031.63	905.471	1110.89	5783.02	1580.53
hsa-miR-22-5p/17:hsa-mir-22	854.558	748.256	615.599	871.946	836.661	751.573	661.503	735.93	544.577	470.446	590.797	594.183	625.11	516.327	1068.75	424.371	497.896	577.851	539.253	444.244	587.733	651.569	1034.97	816.815	665.156	513.932	695.424	982.263	1509.9	679.563
hsa-miR-2276-3p/13:hsa-mir-2276	0	0	0	2.31285	3.06189	0	0	0	0	0	0	0	1.40791	0	1.29781	0	0	0	0	4.50247	0	0	0	0	0	0	0	0	1.69906	0
hsa-miR-2276-5p/13:hsa-mir-2276	6.28351	1.40386	0	0	0	0	0	0	0	0	0	0	0	0	0	0	0	0	0	0	0	0	0	0	0	0	0	0	2.83176	0
hsa-miR-2277-3p/5:hsa-mir-2277	6.28351	11.2309	2.41886	6.16761	0	6.96546	11.1177	3.80522	14.8944	5.56083	5.35217	3.69058	7.74348	8.06762	14.9249	0	15.594	1.77255	12.0115	3.00165	0	3.11756	1.51754	0	13.7856	26.3877	4.73078	7.51732	15.8579	1.80735
hsa-miR-2277-5p/5:hsa-mir-2277	25.134	36.5003	30.2357	79.408	56.6449	45.2755	44.4708	25.8755	53.9923	22.2433	24.2906	45.025	26.0463	33.5116	11.0314	43.5253	67.9455	38.1098	34.1379	10.5058	13.5111	26.4992	17.4518	0	6.89281	13.8221	26.4924	37.5866	44.1755	24.3992
hsa-miR-2278/9:hsa-mir-2278	2.5134	0	0	1.5419	0	5.57237	2.77943	0	0	1.66825	1.64682	0	0	3.72352	5.19125	5.44066	0	4.43137	3.16092	0	0	0	5.3114	0	0	0	3.78462	0	2.26541	1.80735
hsa-miR-2355-3p/2:hsa-mir-2355	380.781	237.954	295.101	386.247	352.883	291.156	271.689	264.083	270.892	198.521	296.428	195.6	294.252	199.829	253.074	341.401	281.807	247.271	386.264	244.634	266.844	201.082	299.715	343.2	341.194	187.227	177.877	265.612	364.165	288.272
hsa-miR-2355-5p/2:hsa-mir-2355	16.3371	40.7119	42.33	51.6537	53.583	43.8824	43.776	42.6185	37.236	20.019	34.995	36.9058	48.5728	59.5762	27.2541	14.9618	33.4158	32.7922	27.1839	15.0082	30.4	29.6168	36.4211	0	17.232	16.3353	21.7616	42.5981	63.4315	24.3992
hsa-miR-23a-3p/19:hsa-mir-23a	158142	117384	167501	140996	130996	122681	125003	125305	131088	71696.3	115223	111628	151661	112770	105893	125847	129099	126053	106383	125517	126704	123087	135486	154769	112012	106750	104398	110930	124147	148500
hsa-miR-23a-5p/19:hsa-mir-23a	160.858	112.309	77.4035	126.436	96.4495	158.116	90.3314	98.1748	146.151	86.7489	46.5227	62.7398	36.6056	39.0969	641.769	359.084	242.822	149.78	195.345	298.664	256.711	141.849	141.89	178.464	210.231	329.218	324.531	144.5	66.8296	459.066
hsa-miR-23b-3p/9:hsa-mir-23b	20631.3	20228.2	25938.6	23210.3	22473.5	18213.3	15403.6	14408.9	8870.56	8441.33	13476.4	13568.8	14367	27027.1	19687.2	20150.8	20415.9	15600.2	14530.1	13553.9	19834.3	18342.1	21071.1	29885.8	19930.6	14332.3	16306	18745.7	27993.7	24073.9
hsa-miR-23b-5p/9:hsa-mir-23b	6.28351	30.8849	2.41886	20.0447	26.026	27.8618	7.64342	9.89358	5.58541	22.7994	15.2331	11.0717	9.15139	29.1675	37.6366	38.0846	55.693	15.9529	22.7586	30.0165	13.5111	24.9405	22.7632	41.1839	44.8033	25.1312	54.877	15.8699	24.3532	24.3992
hsa-miR-23c/X:hsa-mir-23c	45.2413	51.9427	59.262	47.799	39.0391	42.4893	43.776	24.3534	43.7524	26.1359	39.9354	46.5012	49.9807	63.2998	19.4672	32.644	28.9604	5.31765	10.1149	9.00495	6.75555	12.4702	9.86404	0	6.89281	8.7959	11.3539	11.6936	13.0261	25.3029
hsa-miR-24-1-5p/9:hsa-mir-24-1	110.59	57.5581	145.131	61.6761	65.8306	66.8684	54.1988	108.068	70.7485	99.5388	112.807	129.17	78.1388	208.517	44.1257	46.2456	35.6435	102.808	77.1264	66.0363	77.6888	63.9099	103.952	20.592	31.0177	33.9271	54.877	95.2194	100.244	70.4866
hsa-miR-24-2-5p/19:hsa-mir-24-2	2121.31	1332.26	2757.5	1373.84	1216.33	1274.68	1602.34	2034.27	3523.46	1275.1	1794.21	1893.27	2325.16	1880.38	1220.59	1146.62	1117.2	1708.74	1806.78	1994.6	1624.71	1164.41	1805.12	1063.92	1164.89	1266.61	1110.79	1653.81	1470.25	1686.26
hsa-miR-24-3p/19:hsa-mir-24-2	268566	70696.1	261327	81387	73450.9	67980.8	82086.9	222851	272659	104724	202993	170672	269285	197582	94844.2	54344	52578.7	139915	142300	162571	147923	114103	192549	110092	76189.7	79939.7	88160.9	146036	135673	142122
hsa-miR-24-3p/9:hsa-mir-24-1	270117	71270.3	262530	81962.2	74040.3	68456.6	82765.8	224037	274753	105412	203939	171601	271460	198370	95731.3	54901.7	52983	141000	143093	163599	148896	114720	193648	110634	76661.8	80611.9	88932.9	147172	136672	143062
hsa-miR-25-3p/7:hsa-mir-25	25093.8	28532	20687.3	31646.8	30491	28925.5	32619.3	14005.5	27460.7	24810.2	16961.8	23296.4	32912.6	14121.4	21219.9	41225.2	46726.4	37530.2	30827.8	32083.1	28373.3	28323	17442.7	36688	45258.2	32304.8	27154.7	20133	19790.6	36281.6
hsa-miR-25-5p/7:hsa-mir-25	114.36	115.818	68.9375	130.291	108.697	105.875	121.6	79.1487	75.403	121.226	53.9334	85.6213	37.3095	55.2321	149.249	281.554	178.218	93.0589	144.138	178.598	114.844	110.673	100.917	192.192	213.677	243.772	193.016	94.3841	36.8129	167.18
hsa-miR-26a-1-3p/3:hsa-mir-26a-1	21.3639	41.4138	7.25657	31.609	22.9642	29.2549	47.9451	35.7691	2.7927	18.3507	22.6438	11.0717	25.3423	19.2382	19.4672	25.8431	24.5049	23.0431	8.85058	19.5107	10.1333	23.3817	33.386	41.1839	20.6784	36.4402	27.4385	41.7629	48.14	37.0506
hsa-miR-26a-2-3p/12:hsa-mir-26a-2	355.647	403.609	695.422	290.649	414.12	403.997	389.12	789.203	641.391	863.596	503.927	701.947	440.675	707.468	136.27	393.088	247.277	423.639	386.264	496.773	445.866	413.076	410.496	178.464	265.373	194.766	221.4	412.617	111.571	246.703
hsa-miR-26a-5p/12:hsa-mir-26a-2	578414	688683	538828	591590	639107	558444	568976	534146	447728	521394	537069	608622	542359	485685	470148	668406	600481	571883	590199	684840	830869	631595	484389	578113	827675	581879	567744	643320	389319	471790
hsa-miR-26a-5p/3:hsa-mir-26a-1	575101	685436	535493	586677	634476	555576	566251	532027	446329	519909	533990	605783	539310	483121	467623	666414	598252	569759	587594	682638	827653	628860	481782	573919	825045	580366	565276	639406	386849	468787
hsa-miR-26b-3p/2:hsa-mir-26b	382.038	326.397	403.949	331.509	329.918	309.266	277.943	421.619	503.618	410.389	390.297	417.773	571.61	393.451	331.591	280.194	219.43	206.502	204.195	199.61	263.466	230.699	272.399	260.832	261.927	297.804	357.647	399.253	240.7	293.694
hsa-miR-26b-5p/2:hsa-mir-26b	225799	289171	223620	249387	283297	254709	282477	206938	283413	242177	195303	282666	257954	160181	139684	351775	257651	246175	238188	324963	319936	252974	164536	215598	231440	200632	259596	236101	127328	221802
hsa-miR-27a-3p/19:hsa-mir-27a	88289.6	56474.4	121803	55708.2	55210.4	55149.7	73786.8	126340	198199	95310.9	111038	120496	153755	111054	27030.9	53930.5	40673.7	81275.8	78588.1	103817	60411.5	92426.2	95822.3	49290.3	39981.8	40985.1	44408.8	77803.4	49638	56829.4
hsa-miR-27a-5p/19:hsa-mir-27a	1136.06	880.92	1324.32	1053.12	963.729	1477.37	1300.77	1236.7	2458.51	1797.82	666.139	1076.17	540.636	755.253	1271.21	1183.34	1205.2	1000.6	1429.37	1116.61	1097.78	930.591	978.816	1084.51	1230.37	1628.5	985.894	964.722	266.752	1492.87
hsa-miR-27b-3p/9:hsa-mir-27b	33040	28399.3	40422.7	34321.2	31477.7	28745.1	22158.3	33636.7	24499.5	20213	28463.2	30029.5	31743.4	54861	17637.9	29575.4	34210	26954.3	35000.9	26381.5	31855.8	37551	34545.4	43709.9	22367.2	13981.7	19786.9	27693	35235	35461.1
hsa-miR-27b-5p/9:hsa-mir-27b	103.05	102.482	88.2883	111.017	94.9185	107.965	76.4342	73.8213	40.9597	29.4724	50.228	93.0025	69.6914	134.047	90.198	106.093	135.891	95.7177	123.908	78.0429	108.089	88.8504	127.474	151.008	110.285	86.7025	125.839	116.936	111.571	64.1609
hsa-miR-28-3p/3:hsa-mir-28	5545.83	5171.81	5269.48	6588.55	6451.4	5667.8	5675.59	4819.7	5450.43	4262.37	4149.17	4639.79	3558.48	4251.63	3094.64	7950.16	7491.82	6410.43	5780.69	6482.06	6400.88	6386.32	4693.76	6314.87	5965.73	4159.21	4538.71	3847.2	3249.16	6185.65
hsa-miR-28-5p/3:hsa-mir-28	13535.9	6634.63	10044.3	7169.08	7490.14	7232.93	6955.51	10390.5	13148	6257.6	10328.9	9209.46	8909.23	8765.78	9117.14	7426.5	8700.36	10124.8	8609.08	11829.5	10883.2	8793.07	13082	8511.35	11790.2	11703.6	8754.78	8435.27	6812.09	7638.76
hsa-miR-296-3p/20:hsa-mir-296	7.54021	14.7405	8.466	0	5.3583	4.17928	2.77943	1.52209	3.7236	9.4534	7.4107	5.90492	1.40791	0	12.3292	0	2.22772	7.97647	14.5402	15.0082	0	9.35267	4.55263	0	10.3392	21.3615	6.62309	4.17629	2.83176	9.03674
hsa-miR-296-5p/20:hsa-mir-296	5.02681	12.6347	7.25657	5.39666	1.53094	3.48273	6.25371	2.28313	0	22.7994	6.99899	6.64304	8.44744	3.10293	17.5205	31.2838	41.2128	0	15.1724	0	0	12.4702	11.3816	0	0	2.51312	7.56924	14.1994	11.8934	15.3625
hsa-miR-299-3p/14:hsa-mir-299	3.77011	4.9135	6.04715	6.16761	6.12378	11.8413	18.7611	4.56627	13.0326	9.4534	13.5863	14.7623	4.22372	9.30879	25.3074	9.52116	7.79702	6.20392	4.42529	7.50412	6.75555	14.029	4.55263	13.728	13.7856	32.6705	9.46155	9.18783	36.2466	0
hsa-miR-299-5p/14:hsa-mir-299	3.77011	18.2501	4.83772	16.19	8.42019	24.3791	18.7611	9.13254	6.51631	7.78516	18.9384	8.85738	6.33558	28.547	26.6052	23.1228	17.8218	1.77255	19.5977	16.5091	10.1333	29.6168	22.7632	54.9119	0	27.6443	14.1923	11.6936	99.678	0
hsa-miR-29a-3p/7:hsa-mir-29a	198188	103386	278602	89710.2	78397.3	81411.6	105805	260615	308159	220397	265406	293996	149331	251993	67500.6	93922.1	63514.5	170351	144092	211580	113899	139389	176358	65022.6	120862	117403	99956.6	127006	70599.2	70743.2
hsa-miR-29a-5p/7:hsa-mir-29a	70.3753	57.5581	99.1732	38.5476	34.4462	31.3446	48.64	71.5382	109.846	92.3097	53.11	91.5263	42.2372	72.6086	45.4235	42.1651	28.9604	49.6314	60.6897	55.5305	27.0222	34.2931	48.5614	13.728	27.5712	59.0582	73.8001	88.5373	77.5903	27.1102
hsa-miR-29b-1-5p/7:hsa-mir-29b-1	169.655	218.3	99.1732	130.291	133.958	213.143	195.255	85.237	77.2648	154.591	90.1635	137.289	66.8755	58.3351	272.541	371.325	221.658	186.118	256.667	267.147	206.044	151.202	146.443	267.696	451.479	590.582	369.947	215.496	80.422	234.052
hsa-miR-29b-2-5p/1:hsa-mir-29b-2	74.1454	69.4909	49.5866	44.7152	59.7068	37.6135	66.0114	26.6366	28.8579	37.2575	42.8174	38.382	47.1649	18.6176	96.6871	59.8473	64.6039	69.1294	60.0575	48.0264	47.2889	45.2046	33.386	68.6399	79.2673	81.6763	92.7232	76.8437	73.0595	94.8858
hsa-miR-29b-3p/1:hsa-mir-29b-2	33248.6	12147.6	43391.9	10131.8	10302.5	9109.43	15456.4	34819.3	47746.9	30960.5	41957.7	40756.5	26314.5	43259.2	13205.3	8362.29	4651.48	25865	17911.7	22320.3	13909.7	15779.5	16060.9	6960.09	16694.4	21543.7	15621	23971.9	11062	10248.6
hsa-miR-29b-3p/7:hsa-mir-29b-1	33241	12146.2	43387.1	10131.8	10298.7	9108.04	15456.4	34817	47729.2	30951.6	41951.9	40752.8	26307.4	43256.1	13201.4	8358.21	4649.25	25858	17910.4	22320.3	13909.7	15771.7	16057.9	6960.09	16694.4	21541.2	15621	23971.9	11055.8	10248.6
hsa-miR-29c-3p/1:hsa-mir-29c	12877.4	4893.14	22996.1	3900.24	3707.95	3562.14	4881.37	15918	21636	13983.3	14929.3	17373	15400.4	19179.8	6250.92	3530.99	1804.45	13130.2	9755.23	11328.2	5624	10322.2	8086.23	2484.76	5762.39	5939.75	5631.52	10931	4455.49	3738.5
hsa-miR-29c-5p/1:hsa-mir-29c	152.061	183.905	110.058	152.648	133.958	118.413	198.729	92.8475	168.493	132.904	95.5156	129.908	114.04	104.879	182.992	145.538	139.233	143.577	142.241	99.0544	81.0666	182.377	91.0527	82.3679	144.749	219.898	183.554	233.872	284.875	139.166
hsa-miR-301a-3p/17:hsa-mir-301a	92.996	36.5003	119.733	34.6928	36.7427	45.972	44.4708	95.8916	84.712	116.221	79.8708	84.8832	130.935	119.773	109.665	14.9618	14.4802	55.8353	53.7356	51.028	37.1555	68.5863	58.4255	20.592	44.8033	46.4926	51.0924	146.17	169.906	75.0049
hsa-miR-301a-5p/17:hsa-mir-301a	76.6589	97.5681	82.2412	87.8885	81.14	57.1168	61.1474	32.7249	53.0614	62.8373	52.6983	72.3353	86.5862	47.7851	35.041	35.3643	50.1237	44.3137	77.7586	54.0297	37.1555	38.9695	46.2851	41.1839	31.0177	46.4926	38.7924	87.702	79.8557	65.9682
hsa-miR-301b-3p/22:hsa-mir-301b	51.5248	2.10579	85.8695	19.2738	13.013	2.08964	10.4228	32.7249	64.2322	34.4771	58.0505	50.1918	71.8032	58.3351	22.7117	2.72033	3.34158	23.9294	13.2759	22.5124	27.0222	21.8229	22.0044	0	10.3392	13.8221	13.2462	45.9392	39.0783	40.6653
hsa-miR-301b-5p/22:hsa-mir-301b	0	0	2.41886	4.62571	0	1.39309	5.55885	7.61045	0	5.56083	2.88194	5.90492	0	0	3.24453	0	22.2772	4.43137	1.26437	0	13.5111	0	4.55263	20.592	10.3392	5.02623	0	0	1.69906	0
hsa-miR-3064-3p/17:hsa-mir-3064	5.02681	5.61543	2.41886	9.25142	0	9.0551	5.55885	0	7.44721	10.5656	2.05853	3.69058	10.5593	4.96469	0	4.0805	0	0	0	0	0	6.23511	3.03509	0	6.89281	0	0	3.34103	1.1327	0
hsa-miR-3064-5p/17:hsa-mir-3064	15.0804	14.7405	8.466	10.0224	22.9642	10.4482	13.8971	9.89358	13.0326	11.6777	11.9395	13.2861	14.783	13.6529	25.9563	27.2033	21.1633	30.1333	10.1149	15.0082	13.5111	15.5878	18.9693	13.728	13.7856	30.1574	15.1385	16.7052	7.36258	18.0735
hsa-miR-3065-3p/17:hsa-mir-3065	7.54021	3.50964	10.8849	3.85476	7.65472	9.75165	5.55885	8.37149	3.7236	9.4534	9.88093	0	5.63162	1.86176	1.29781	0	2.22772	7.0902	3.16092	10.5058	0	0	6.07018	0	0	8.7959	0	11.6936	5.66352	6.32572
hsa-miR-3065-5p/17:hsa-mir-3065	15.0804	23.8656	33.864	36.2347	32.9153	36.2204	25.7097	22.0703	9.30901	26.1359	41.1705	20.6672	30.9739	23.5823	16.8716	31.2838	12.2525	20.3843	13.2759	7.50412	33.7778	24.9405	28.8333	34.32	24.1248	13.8221	9.46155	25.893	22.6541	16.2661
hsa-miR-3074-3p/9:hsa-mir-3074	36.4444	14.7405	19.3509	10.7933	13.013	13.2344	14.592	38.0522	28.8579	16.1264	26.3491	16.2385	18.3028	32.2705	17.5205	28.5635	6.68316	20.3843	6.95402	24.0132	6.75555	15.5878	22.7632	0	10.3392	8.7959	26.4924	12.5289	7.36258	15.3625
hsa-miR-3074-5p/9:hsa-mir-3074	81.6857	73.7025	48.3772	99.4527	72.7198	54.3306	57.6731	51.751	49.3378	34.4771	37.0535	58.3111	45.7569	55.8527	30.4986	48.9659	52.3514	39.8824	55.6322	63.0346	13.5111	79.4977	46.2851	27.456	48.2497	49.0058	61.5001	54.2917	53.8035	69.5829
hsa-miR-30a-3p/6:hsa-mir-30a	54.0382	37.9041	25.398	53.1956	62.7687	27.1653	46.5554	26.6366	41.8906	48.9353	42.4056	49.4537	34.4937	31.0293	6.48907	23.1228	50.1237	30.1333	36.0345	28.5157	33.7778	60.7924	34.1447	41.1839	44.8033	36.4402	45.4155	39.2571	103.642	74.1013
hsa-miR-30a-5p/6:hsa-mir-30a	1650.05	866.882	2203.58	1250.48	1199.49	934.765	1391.1	2017.53	1209.24	2660.3	2331.08	2260.85	2354.72	2180.12	335.485	300.596	553.589	513.153	844.598	923.007	635.022	866.681	1163.96	562.847	940.869	733.83	698.263	1019.01	2869.71	1107.9
hsa-miR-30b-3p/8:hsa-mir-30b	91.7393	68.0871	67.728	76.3242	62.7687	48.0617	39.6068	63.1667	59.5777	91.1975	41.5822	50.1918	42.2372	35.994	66.8374	85.6904	32.3019	44.3137	58.1609	73.5404	77.6888	95.0855	47.8026	75.5039	27.5712	54.032	75.6924	72.6674	48.7063	68.6792
hsa-miR-30b-5p/8:hsa-mir-30b	9961.88	13286.8	16356.3	13226.4	10885.8	13814.6	13368.3	7945.31	11786.1	15590.9	10719.6	14711.4	11530	14531	8298.87	8461.59	8484.27	9117.11	7834.02	6569.11	7789.15	11669	7177.98	9801.78	8536.75	6893.48	8188.03	13600.5	17058	6874.25
hsa-miR-30c-1-3p/1:hsa-mir-30c-1	113.103	37.2022	83.4506	67.8437	78.0781	66.8684	46.5554	63.1667	79.1266	78.9637	73.6953	97.4312	68.2834	47.1645	55.1571	149.618	84.6534	44.3137	55	72.0396	54.0444	81.0565	64.4956	109.824	27.5712	61.5713	77.5847	60.9738	60.5997	91.2711
hsa-miR-30c-2-3p/6:hsa-mir-30c-2	0	5.61543	3.62829	3.85476	1.53094	0	3.47428	1.52209	0	3.3365	2.88194	2.21435	0	6.82645	0	0	0	0	1.26437	0	0	0	2.27632	0	6.89281	3.76967	0	0	6.22988	9.94041
hsa-miR-30c-5p/1:hsa-mir-30c-1	46173.8	81704.5	55729.3	87505.3	83493.1	84759.2	78210.3	41244.1	59164.4	61056.8	42227.8	56483.5	55489.8	43177.9	27142.5	89674.3	70614.3	54353.5	58826	50073.5	51362.5	70254.1	44463.3	76190.3	50296.8	31797.2	47343.7	54678.5	42346.2	60068.1
hsa-miR-30c-5p/6:hsa-mir-30c-2	46172.5	81714.3	55737.7	87530.7	83490.8	84763.4	78215.1	41248.6	59167.2	61039	42222.4	56490.9	55491.9	43184.1	27143.8	89637.6	70613.2	54365.9	58821.6	50052.5	51379.3	70269.7	44455.7	76197.2	50317.5	31803.5	47333.3	54681	42349	60074.4
hsa-miR-30d-3p/8:hsa-mir-30d	56.5516	44.2215	130.618	26.2123	39.8045	36.2204	47.9451	95.8916	79.1266	118.446	93.8688	76.764	78.8427	124.738	29.8497	17.6821	15.594	54.0628	60.0575	76.5421	23.6444	85.7328	56.1491	13.728	20.6784	13.8221	41.6308	73.5027	45.8745	49.7021
hsa-miR-30d-5p/8:hsa-mir-30d	106937	87713	135255	97488.3	94529.7	85863.2	91033.9	108610	91290.7	103271	117505	116038	91085.2	94954.6	54691.2	71146.2	85000.9	103352	93520.9	103339	108001	84962.8	94143.9	112501	93277	76325.8	65783.4	86340.6	76342	83236.5
hsa-miR-30e-3p/1:hsa-mir-30e	7126.76	7665.76	8205.98	8016.35	7869.05	6620.67	6438.54	7576.2	10206.4	7894.15	7082.16	8550.32	9846.19	5474.19	3114.75	9556.52	7480.69	8547.23	8024.31	8733.3	7880.35	6645.07	5938.91	6829.67	7016.88	5805.3	4670.22	5848.47	3340.91	6523.62
hsa-miR-30e-5p/1:hsa-mir-30e	97528.9	41690.4	167124	37186.8	40622.1	43647.7	55072.2	142013	164736	140539	113777	132799	195095	142932	38415.9	28284.6	22215.9	87139.4	85861.3	90016.5	43988.8	68152.9	99931	27833.5	37155.7	35971.5	43069.9	80584.8	68633.4	58098.1
hsa-miR-3115/1:hsa-mir-3115	2.5134	7.72122	6.04715	3.08381	9.95114	5.57237	7.64342	1.52209	4.65451	6.67299	1.64682	4.42869	4.22372	2.48234	5.19125	0	0	9.74902	4.42529	3.00165	10.1333	0	3.79386	20.592	6.89281	3.76967	18.9231	4.17629	6.22988	0
hsa-miR-3116/1:hsa-mir-3116-1	0	2.10579	0	0	0	0	0	0	0	0	0	0	0	0	1.29781	2.72033	0	0	1.89655	0	0	0	1.51754	0	0	0	0	0	0	0
hsa-miR-3116/1:hsa-mir-3116-2	0	2.10579	0	0	0	0	0	0	0	0	0	0	0	0	1.29781	2.72033	0	0	1.89655	0	0	0	1.51754	0	0	0	0	0	0	0
hsa-miR-3120-3p/1:hsa-mir-3120	168.398	125.645	165.692	235.911	179.12	165.778	164.681	60.8836	10.2399	52.8278	135.863	98.1693	139.383	178.108	234.255	144.177	159.282	191.435	152.989	72.0396	297.244	151.202	195.763	185.328	158.535	91.7287	221.4	137.817	182.365	187.964
hsa-miR-3120-5p/1:hsa-mir-3120	2.5134	11.2309	2.41886	6.93856	11.4821	6.26892	6.94857	0	0	4.44866	5.76387	2.95246	3.51977	2.48234	0	0	0	1.77255	2.52874	3.00165	0	0	6.82895	0	13.7856	0	0	3.34103	7.36258	8.13307
hsa-miR-3121-3p/1:hsa-mir-3121	3.77011	0	0	0	1.53094	0	0	0	0	1.66825	0.823411	0	2.11186	0	0	0	0	1.77255	1.89655	3.00165	0	7.79389	0	0	0	11.309	0	1.67052	0	0
hsa-miR-3124-5p/1:hsa-mir-3124	0	0	0	0	0	0	4.16914	0	0	0	1.23512	2.21435	1.40791	0	0	0	5.5693	0	0	0	0	0	0	0	0	0	0	0	0	0
hsa-miR-3127-3p/2:hsa-mir-3127	2.5134	4.9135	2.41886	7.70951	6.12378	4.87582	1.38971	0	4.65451	1.66825	4.52876	0	0	4.96469	7.13797	0	21.1633	0	0	9.00495	0	6.23511	6.82895	0	0	0	9.46155	3.34103	0	8.13307
hsa-miR-3127-5p/2:hsa-mir-3127	2.5134	1.40386	0	1.5419	0	1.39309	0	2.28313	0	2.22433	3.29364	0	2.11186	0	3.89344	0	3.34158	0	6.32184	13.5074	0	0	1.51754	0	0	7.53935	9.46155	5.01155	0	3.6147
hsa-miR-3128/2:hsa-mir-3128	6.28351	6.31736	8.466	6.93856	8.42019	4.17928	11.1177	4.56627	16.7562	10.5656	13.1746	11.0717	17.5988	13.0323	11.6803	0	5.5693	5.31765	5.05747	3.00165	0	3.11756	5.3114	0	0	0	6.62309	5.01155	4.53082	4.51837
hsa-miR-3129-3p/2:hsa-mir-3129	0	0	0	0	0	0	0	0	1.8618	1.66825	0.823411	0	0	0	2.59563	5.44066	5.5693	0	0	0	0	3.11756	0	0	0	0	1.89231	2.50577	0	0
hsa-miR-3130-3p/2:hsa-mir-3130-1	8.79692	7.01929	15.7226	7.70951	10.7166	26.4688	6.94857	3.80522	13.0326	11.6777	6.58729	11.8098	4.92767	3.72352	7.78688	20.4025	12.2525	11.5216	11.3793	12.0066	0	10.9114	3.79386	0	6.89281	11.309	14.1923	23.3872	1.69906	35.2433
hsa-miR-3130-3p/2:hsa-mir-3130-2	8.79692	7.01929	15.7226	7.70951	10.7166	26.4688	6.94857	3.80522	13.0326	11.6777	6.58729	11.8098	4.92767	3.72352	7.78688	20.4025	12.2525	11.5216	11.3793	12.0066	0	10.9114	3.79386	0	6.89281	11.309	14.1923	23.3872	1.69906	35.2433
hsa-miR-3130-5p/2:hsa-mir-3130-1	12.567	7.01929	0	6.93856	9.18566	1.39309	11.1177	10.6546	0	2.78041	11.5277	2.95246	2.81581	4.3441	9.7336	17.6821	10.0247	16.8392	18.3333	13.5074	6.75555	9.35267	10.6228	0	20.6784	7.53935	7.56924	1.67052	10.7607	9.03674
hsa-miR-3130-5p/2:hsa-mir-3130-2	12.567	7.01929	2.41886	5.39666	9.18566	1.39309	11.1177	10.6546	0	4.44866	10.7043	2.95246	2.81581	4.3441	11.0314	9.52116	10.0247	15.0667	20.8621	13.5074	6.75555	9.35267	10.6228	0	27.5712	6.28279	9.46155	0	10.7607	9.03674
hsa-miR-3133/2:hsa-mir-3133	0	5.61543	0	3.08381	1.53094	1.39309	4.16914	0	0	1.66825	3.29364	3.69058	1.40791	0	0	0	0	1.77255	0	0	0	0	2.27632	0	0	5.02623	4.73078	1.67052	1.69906	0
hsa-miR-3134/3:hsa-mir-3134	0	0	3.62829	2.31285	1.53094	2.08964	0	0	0	0	2.88194	4.42869	2.11186	0	0	5.44066	0	2.65882	0	0	0	0	1.51754	0	0	0	0	0	2.83176	0
hsa-miR-3135a/3:hsa-mir-3135a	10.0536	4.21157	2.41886	0	3.82736	1.39309	1.38971	4.56627	3.7236	6.67299	3.70535	2.21435	1.40791	3.10293	2.59563	0	2.22772	3.5451	2.52874	0	0	0	2.27632	0	6.89281	7.53935	0	0	1.1327	6.32572
hsa-miR-3136-5p/3:hsa-mir-3136	3.77011	9.827	8.466	10.7933	13.013	6.96546	2.77943	0	6.51631	16.6825	4.52876	0	7.03953	3.72352	0	4.0805	0	7.0902	3.7931	3.00165	0	0	5.3114	0	0	7.53935	3.78462	7.51732	5.09717	0
hsa-miR-3138/4:hsa-mir-3138	0	7.72122	0	7.70951	8.42019	6.26892	6.94857	4.56627	2.7927	1.66825	8.23411	2.95246	1.40791	9.30879	7.78688	4.0805	7.79702	1.77255	4.42529	3.00165	0	3.11756	3.03509	0	0	5.02623	13.2462	7.51732	5.66352	19.8808
hsa-miR-3139/4:hsa-mir-3139	2.5134	0	2.41886	0	0	0	0	1.52209	2.7927	3.89258	3.70535	0	4.22372	0	0	0	0	1.77255	0	0	0	0	1.51754	0	6.89281	0	0	1.67052	0	0
hsa-miR-31-3p/9:hsa-mir-31	0	0	2.41886	3.08381	0	0	0	6.8494	0	0	0	1.47623	4.92767	0	1.29781	0	4.45544	0	0	0	6.75555	0	3.79386	0	0	0	0	5.01155	2.26541	0
hsa-miR-3140-3p/4:hsa-mir-3140	16.3371	9.827	7.25657	13.8771	14.544	18.1102	10.4228	9.13254	12.1017	11.1217	4.11705	8.85738	13.3751	6.20586	14.2759	19.0423	32.3019	18.6118	10.1149	16.5091	6.75555	9.35267	10.6228	13.728	13.7856	31.4139	23.6539	16.7052	11.8934	18.9772
hsa-miR-3140-5p/4:hsa-mir-3140	11.3103	2.10579	3.62829	6.93856	0	2.08964	0	12.9378	3.7236	6.11691	8.64581	2.95246	0	4.96469	2.59563	0	0	1.77255	0	0	0	0	12.8991	0	0	0	0	5.8468	1.69906	0
hsa-miR-3143/6:hsa-mir-3143	27.6475	31.5868	54.4243	31.609	35.9772	45.2755	44.4708	39.5743	73.5412	49.4914	45.2876	38.382	72.5072	54.6116	22.0628	24.483	26.7326	43.4275	24.023	34.519	47.2889	12.4702	31.8684	20.592	27.5712	27.6443	33.1154	30.0693	26.0522	41.569
hsa-miR-3144-3p/6:hsa-mir-3144	0	2.80771	0	1.5419	2.29642	1.39309	2.08457	0	9.30901	1.11217	0	0	0	0	0	4.0805	0	1.77255	1.26437	0	0	3.11756	1.51754	0	0	0	0	2.50577	3.96447	0
hsa-miR-3145-3p/6:hsa-mir-3145	0	0	3.62829	0	0	0	0	2.28313	0	0	0	2.95246	0	0	1.94672	0	0	0	0	0	0	4.67634	0	0	0	0	0	2.50577	1.1327	4.51837
hsa-miR-3145-5p/6:hsa-mir-3145	0	0	0	0	1.53094	0	3.47428	0	0	0	2.05853	0	1.40791	0	1.29781	0	0	0	0	0	0	0	0	0	0	0	0	0	0	0
hsa-miR-3146/7:hsa-mir-3146	0	0	4.83772	0	0	4.17928	2.77943	0	1.8618	1.11217	0.823411	0	1.40791	0	0	0	8.91088	4.43137	0	0	0	0	0	0	0	0	0	1.67052	1.69906	0
hsa-miR-3149/8:hsa-mir-3149	0	0	0	0	1.53094	1.39309	1.38971	6.8494	9.30901	2.22433	0	3.69058	2.11186	0	1.94672	0	0	3.5451	1.89655	4.50247	0	6.23511	3.03509	0	0	0	0	0	0	0
hsa-miR-3150a-5p/8:hsa-mir-3150a	2.5134	9.827	3.62829	3.85476	7.65472	13.9309	4.16914	1.52209	0	2.78041	2.05853	0	0	4.3441	6.48907	2.72033	30.0742	2.65882	2.52874	0	0	0	3.79386	13.728	0	22.618	12.3	1.67052	2.83176	6.32572
hsa-miR-3150b-3p/8:hsa-mir-3150b	17.5938	2.10579	6.04715	1.5419	1.53094	4.17928	6.25371	0	12.1017	10.0095	5.35217	6.64304	2.81581	0	11.0314	6.80083	0	0	7.58621	0	27.0222	3.11756	9.86404	0	0	10.0525	10.4077	5.8468	0	3.6147
hsa-miR-3150b-5p/8:hsa-mir-3150b	8.79692	2.80771	3.62829	0	0	6.96546	4.16914	3.04418	5.58541	7.22907	1.64682	5.16681	12.6712	4.3441	1.29781	2.72033	0	0	0	3.00165	0	0	2.27632	0	0	0	0	1.67052	0	0
hsa-miR-3154/9:hsa-mir-3154	0	0	4.83772	1.5419	0	1.39309	1.38971	3.80522	3.7236	0	2.88194	0	0	0	1.94672	0	4.45544	5.31765	0	4.50247	0	0	12.8991	13.728	0	3.76967	7.56924	0	7.36258	5.42204
hsa-miR-3155a/10:hsa-mir-3155a	0	0	0	1.5419	0	3.48273	0	2.28313	0	2.22433	0.823411	2.95246	3.51977	0	0	0	0	0	1.26437	0	0	0	0	0	0	0	0	2.50577	1.1327	0
hsa-miR-3155b/10:hsa-mir-3155a	0	0	0	1.5419	0	3.48273	0	2.28313	0	2.22433	0.823411	2.95246	3.51977	0	0	0	0	0	1.26437	0	0	0	0	0	0	0	0	0	1.1327	0
hsa-miR-3157-3p/10:hsa-mir-3157	18.8505	7.72122	8.466	4.62571	3.82736	10.4482	14.592	0	8.37811	7.22907	11.116	8.85738	7.03953	2.48234	2.59563	5.44066	8.91088	10.6353	3.7931	12.0066	6.75555	3.11756	9.10527	0	6.89281	6.28279	5.67693	5.8468	6.22988	1.80735
hsa-miR-3157-5p/10:hsa-mir-3157	12.567	5.61543	13.3037	3.85476	17.6059	5.57237	13.8971	13.6988	15.8253	22.7994	16.8799	19.9291	9.85534	9.30879	14.2759	10.8813	4.45544	8.86275	17.7012	6.0033	6.75555	6.23511	17.4518	34.32	17.232	6.28279	20.8154	17.5404	20.955	8.13307
hsa-miR-3158-3p/10:hsa-mir-3158-1	25.134	13.3366	22.9792	20.8157	6.88925	22.2895	11.1177	41.8575	74.4721	19.4629	46.111	36.1676	223.857	37.2352	24.0096	21.7626	14.4802	81.5373	44.2529	22.5124	33.7778	28.058	35.6623	13.728	0	16.3353	20.8154	22.552	24.9195	28.0139
hsa-miR-3158-3p/10:hsa-mir-3158-2	25.134	13.3366	22.9792	20.8157	6.88925	22.2895	11.1177	41.8575	74.4721	19.4629	46.111	36.1676	223.857	37.2352	24.0096	21.7626	14.4802	81.5373	44.2529	22.5124	33.7778	28.058	35.6623	13.728	0	16.3353	20.8154	22.552	24.9195	28.0139
hsa-miR-3158-5p/10:hsa-mir-3158-1	2.5134	0	0	0	0	0	2.08457	1.52209	1.8618	1.11217	0	0	0	0	1.94672	0	0	0	0	0	0	0	0	0	0	0	0	0	1.1327	0
hsa-miR-3158-5p/10:hsa-mir-3158-2	2.5134	0	0	0	0	1.39309	2.08457	1.52209	0	1.11217	0	0	0	0	0	0	0	0	0	0	0	0	0	0	0	0	0	0	1.1327	0
hsa-miR-3159/11:hsa-mir-3159	0	0	2.41886	0	0	0	0	3.04418	2.7927	1.11217	0	2.21435	0	0	1.29781	0	2.22772	0	3.7931	0	0	0	0	13.728	0	5.02623	0	0	0	0
hsa-miR-31-5p/9:hsa-mir-31	2666.72	2946.7	3011.48	1823.3	1740.68	1964.96	1852.49	2204.75	2385.9	2150.37	3145.43	3458.07	1174.19	2308.58	2599.52	2074.25	2845.91	1838.13	2550.23	2584.42	3634.49	2278.93	1592.66	1372.8	3494.66	2525.68	2059.78	1730.65	963.932	570.218
hsa-miR-3160-3p/11:hsa-mir-3160-1	5.02681	0	7.25657	0	0	2.78618	2.08457	1.52209	13.0326	0	0.823411	0	1.40791	2.48234	1.29781	0	0	0	0	0	0	0	1.51754	13.728	0	0	5.67693	3.34103	1.69906	2.71102
hsa-miR-3160-3p/11:hsa-mir-3160-2	5.02681	0	7.25657	0	0	2.78618	2.08457	1.52209	13.0326	0	0.823411	0	1.40791	2.48234	1.29781	0	0	0	0	0	0	0	1.51754	13.728	0	0	5.67693	3.34103	1.69906	2.71102
hsa-miR-3161/11:hsa-mir-3161	0	0	0	0	0	0	0	0	0	5.56083	4.94046	0	0	1.24117	1.94672	4.0805	0	0	10.1149	9.00495	0	0	6.07018	0	0	0	4.73078	0	0	0
hsa-miR-3162-3p/11:hsa-mir-3162	0	0	0	0	0	1.39309	0	0	0	0	0	0	0	0	0	6.80083	2.22772	0	2.52874	0	0	0	0	0	6.89281	0	0	0	0	0
hsa-miR-3163/11:hsa-mir-3163	0	0	0	0	0	0	0	0	0	0	1.23512	0	0	0	3.24453	0	0	0	0	0	0	4.67634	0	0	0	0	0	0	2.26541	0
hsa-miR-3164/11:hsa-mir-3164	0	3.50964	2.41886	0	0	0	0	0	0	1.11217	0	0	0	0	3.89344	0	0	0	1.26437	0	0	0	0	0	0	0	0	0	0	0
hsa-miR-3165/11:hsa-mir-3165	0	0	0	0	0	0	2.08457	0	9.30901	0	0	0	1.40791	0	1.94672	0	0	1.77255	0	0	0	0	0	0	0	0	0	1.67052	0	0
hsa-miR-3166/11:hsa-mir-3166	10.0536	0	4.83772	2.31285	9.95114	11.8413	8.33828	0	0	2.78041	6.99899	2.95246	4.92767	4.96469	0	0	0	1.77255	0	0	0	0	3.79386	20.592	0	0	0	4.17629	2.26541	0
hsa-miR-3173-3p/14:hsa-mir-3173	2.5134	1.40386	0	3.85476	3.06189	1.39309	0	6.08836	9.30901	11.6777	4.94046	3.69058	1.40791	1.86176	4.54235	27.2033	6.68316	6.20392	1.26437	0	6.75555	3.11756	4.55263	34.32	0	2.51312	14.1923	0	1.1327	21.6882
hsa-miR-3173-5p/14:hsa-mir-3173	46.498	82.1257	39.9112	90.9723	93.3876	91.2475	72.9599	82.9539	66.094	95.6462	28.4077	51.6681	32.3818	25.444	100.581	104.733	46.7821	55.8353	62.5862	105.058	87.8222	45.2046	66.7719	109.824	86.1601	80.4197	96.5079	65.9853	18.1233	111.152
hsa-miR-3174/15:hsa-mir-3174	10.0536	7.72122	6.04715	13.1062	16.8404	15.324	11.8126	9.13254	4.65451	10.0095	10.7043	0	1.40791	5.58527	12.3292	35.3643	15.594	12.4078	17.069	12.0066	0	9.35267	9.86404	20.592	6.89281	12.5656	9.46155	5.01155	8.49529	32.5323
hsa-miR-3176/16:hsa-mir-3176	5.02681	0	8.466	1.5419	9.95114	2.08964	0	13.6988	17.6871	2.78041	6.17558	3.69058	6.33558	10.55	3.24453	2.72033	0	7.97647	2.52874	0	0	0	10.6228	0	0	0	2.83847	2.50577	9.06164	0
hsa-miR-3177-3p/16:hsa-mir-3177	8.79692	12.6347	13.3037	29.2962	28.3225	16.7171	16.6766	4.56627	5.58541	6.67299	15.6448	19.191	11.2632	19.2382	34.3921	27.2033	43.4405	23.9294	26.5517	30.0165	30.4	24.9405	18.2105	34.32	27.5712	54.032	37.8462	27.5635	9.62799	18.0735
hsa-miR-3177-5p/16:hsa-mir-3177	0	0	0	0	0	0	0	0	0	0	0	1.47623	0	0	1.29781	0	0	0	0	0	0	0	0	0	0	0	4.73078	0	1.69906	0
hsa-miR-3178/16:hsa-mir-3178	0	1.40386	0	0	0	2.08964	0	0	3.7236	4.44866	0	3.69058	0	0	1.29781	2.72033	7.79702	0	0	0	0	0	0	0	0	0	3.78462	0	2.26541	16.2661
hsa-miR-3179/16:hsa-mir-3179-1	5.02681	4.21157	7.25657	4.62571	4.59283	8.35855	2.77943	9.13254	6.51631	13.346	10.7043	6.64304	7.74348	5.58527	9.0847	0	6.68316	11.5216	8.85058	7.50412	6.75555	6.23511	12.8991	0	0	10.0525	10.4077	10.0231	2.83176	9.03674
hsa-miR-3179/16:hsa-mir-3179-2	5.02681	4.21157	7.25657	4.62571	4.59283	8.35855	2.77943	9.13254	6.51631	13.346	10.7043	6.64304	7.74348	5.58527	9.0847	0	6.68316	11.5216	8.85058	7.50412	6.75555	6.23511	12.8991	0	0	10.0525	10.4077	10.0231	2.83176	9.03674
hsa-miR-3179/16:hsa-mir-3179-3	5.02681	4.21157	7.25657	4.62571	4.59283	8.35855	2.77943	9.13254	6.51631	13.346	10.7043	6.64304	7.74348	5.58527	9.0847	0	6.68316	11.5216	8.85058	7.50412	6.75555	6.23511	12.8991	0	0	10.0525	10.4077	10.0231	2.83176	9.03674
hsa-miR-3179/16:hsa-mir-3179-4	5.02681	4.21157	7.25657	4.62571	4.59283	8.35855	2.77943	9.13254	6.51631	13.346	10.7043	6.64304	7.74348	5.58527	9.0847	0	6.68316	11.5216	8.85058	7.50412	6.75555	6.23511	12.8991	0	0	10.0525	10.4077	10.0231	2.83176	9.03674
hsa-miR-3180/16:hsa-mir-3180-4	2.5134	0	0	0	3.06189	0	0	2.28313	0	0	2.05853	1.47623	0	0	3.24453	0	2.22772	0	0	0	0	0	9.10527	0	0	2.51312	8.5154	0	0	2.71102
hsa-miR-3180/16:hsa-mir-3180-5	2.5134	0	0	0	3.06189	0	0	2.28313	0	0	2.05853	1.47623	0	0	3.24453	0	2.22772	0	0	0	0	0	9.10527	0	0	2.51312	8.5154	0	0	2.71102
hsa-miR-3180-3p/16:hsa-mir-3180-1	2.5134	0	0	0	3.06189	0	0	2.28313	0	0	2.05853	1.47623	0	0	3.24453	0	2.22772	0	0	0	0	0	9.10527	0	0	2.51312	8.5154	0	1.69906	2.71102
hsa-miR-3180-3p/16:hsa-mir-3180-2	2.5134	0	0	0	3.06189	0	0	2.28313	0	0	2.05853	1.47623	0	0	3.24453	0	2.22772	0	0	0	0	0	9.10527	0	0	2.51312	8.5154	0	1.69906	2.71102
hsa-miR-3180-3p/16:hsa-mir-3180-3	2.5134	0	0	0	3.06189	0	0	2.28313	0	0	2.05853	1.47623	0	0	3.24453	0	2.22772	0	0	0	0	0	9.10527	0	0	2.51312	8.5154	0	1.69906	2.71102
hsa-miR-3180-3p/16:hsa-mir-3180-4	2.5134	0	0	0	3.06189	0	0	2.28313	0	0	2.05853	1.47623	0	0	3.24453	0	2.22772	0	0	0	0	0	9.10527	0	0	2.51312	8.5154	0	1.69906	2.71102
hsa-miR-3180-3p/16:hsa-mir-3180-5	2.5134	0	0	0	3.06189	0	0	2.28313	0	0	2.05853	1.47623	0	0	3.24453	0	2.22772	0	0	0	0	0	9.10527	0	0	2.51312	8.5154	0	1.69906	2.71102
hsa-miR-3180-5p/16:hsa-mir-3180-1	0	0	0	2.31285	0	0	0	0	0	0	0	2.21435	0	0	1.29781	0	0	0	0	0	0	0	0	0	10.3392	0	0	1.67052	0	0
hsa-miR-3180-5p/16:hsa-mir-3180-2	0	0	0	2.31285	0	0	0	0	0	0	0	2.21435	0	0	1.29781	0	0	0	0	0	0	0	0	0	10.3392	0	0	1.67052	0	0
hsa-miR-3180-5p/16:hsa-mir-3180-3	0	0	0	2.31285	0	0	0	0	0	0	0	2.21435	0	0	1.29781	0	0	0	0	0	0	0	0	0	10.3392	0	0	1.67052	0	0
hsa-miR-3181/16:hsa-mir-3181	0	1.40386	0	0	0	0	0	0	0	0	0	0	0	0	0	4.0805	0	0	0	0	6.75555	0	0	0	0	0	0	3.34103	0	0
hsa-miR-3182/16:hsa-mir-3182	0	6.31736	8.466	1.5419	6.88925	4.87582	6.25371	10.6546	13.0326	13.346	6.99899	10.3336	4.92767	17.3764	4.54235	0	17.8218	21.2706	13.2759	0	0	15.5878	6.07018	0	0	3.76967	0	5.01155	14.1588	1.80735
hsa-miR-3186-5p/17:hsa-mir-3186	0	0	0	5.39666	0	1.39309	0	0	2.7927	0	0	0	3.51977	0	0	0	0	0	1.26437	0	0	0	0	0	0	0	0	0	0	0
hsa-miR-3187-3p/19:hsa-mir-3187	5.02681	9.827	3.62829	9.25142	11.4821	4.87582	1.38971	8.37149	0	1.66825	1.23512	2.95246	1.40791	3.10293	12.3292	5.44066	4.45544	18.6118	10.7471	3.00165	6.75555	4.67634	9.10527	0	0	15.0787	5.67693	3.34103	7.36258	1.80735
hsa-miR-3187-5p/19:hsa-mir-3187	2.5134	0	0	0	0	0	0	0	0	0	0	0	0	0	0	0	0	1.77255	2.52874	0	0	0	0	0	0	0	0	0	2.26541	0
hsa-miR-3188/19:hsa-mir-3188	5.02681	2.80771	0	6.93856	9.18566	0	0	1.52209	1.8618	5.56083	2.47023	1.47623	1.40791	0	12.3292	2.72033	0	0	0	0	0	0	10.6228	13.728	0	6.28279	7.56924	7.51732	8.49529	10.8441
hsa-miR-3190-3p/19:hsa-mir-3190	0	1.40386	0	1.5419	5.3583	5.57237	0	0	0	1.11217	0	2.95246	0	0	0	5.44066	2.22772	0	3.16092	7.50412	0	0	3.03509	0	0	0	11.3539	0	1.1327	0
hsa-miR-3191-3p/19:hsa-mir-3191	0	0	0	0	3.82736	4.17928	2.77943	2.28313	0	2.78041	0	0	0	0	0	0	0	3.5451	0	0	0	0	3.03509	0	0	6.28279	2.83847	1.67052	0	5.42204
hsa-miR-3191-5p/19:hsa-mir-3191	0	1.40386	0	0	0	0	1.38971	0	2.7927	0	0	0	0	0	0	0	0	0	0	0	0	0	2.27632	0	6.89281	0	0	0	2.83176	9.94041
hsa-miR-3192-5p/20:hsa-mir-3192	11.3103	0	2.41886	0	0	0	1.38971	0	0	0	1.64682	0	3.51977	0	5.84016	0	3.34158	0	0	7.50412	0	4.67634	0	0	0	3.76967	1.89231	5.8468	3.39811	1.80735
hsa-miR-3194-3p/20:hsa-mir-3194	98.0228	44.9234	164.482	26.2123	19.9023	51.5444	65.3165	114.157	138.704	89.5293	98.8093	98.1693	66.1716	58.9557	27.2541	23.1228	38.9851	82.4236	72.7012	75.0412	20.2667	71.7038	100.917	13.728	10.3392	55.2885	65.2847	57.6328	42.4764	57.8351
hsa-miR-3194-5p/20:hsa-mir-3194	0	6.31736	25.398	3.85476	4.59283	5.57237	12.5074	1.52209	8.37811	7.22907	3.70535	4.42869	2.11186	3.10293	9.0847	27.2033	12.2525	1.77255	0	7.50412	0	6.23511	8.34649	0	0	0	2.83847	8.35258	7.36258	7.22939
hsa-miR-3195/20:hsa-mir-3195	0	0	0	0	0	0	0	0	0	0	0	0	0	0	3.24453	0	0	2.65882	0	0	0	0	1.51754	0	0	0	0	0	0	1.80735
hsa-miR-3196/20:hsa-mir-3196	0	4.9135	2.41886	0	0	2.08964	0	0	0	0	0	0	0	1.86176	2.59563	0	0	3.5451	3.7931	4.50247	0	0	1.51754	0	0	0	0	0	1.1327	1.80735
hsa-miR-3198/12:hsa-mir-3198-2	0	0	0	0	0	2.08964	0	3.04418	0	1.11217	0.823411	0	0	1.24117	1.94672	0	0	0	0	0	0	0	0	0	0	0	0	0	1.1327	1.80735
hsa-miR-3198/22:hsa-mir-3198-1	0	0	0	0	0	2.08964	0	3.04418	0	1.11217	0.823411	0	0	1.24117	1.94672	0	0	0	0	0	0	0	0	0	0	0	0	0	1.1327	1.80735
hsa-miR-3199/22:hsa-mir-3199-1	0	6.31736	3.62829	2.31285	6.12378	4.17928	8.33828	1.52209	2.7927	6.11691	3.70535	13.2861	0	6.20586	3.24453	25.8431	2.22772	1.77255	3.7931	3.00165	0	3.11756	9.10527	0	6.89281	3.76967	0	3.34103	5.09717	3.6147
hsa-miR-3199/22:hsa-mir-3199-2	0	6.31736	3.62829	2.31285	6.12378	4.17928	8.33828	1.52209	2.7927	6.11691	3.70535	13.2861	0	6.20586	3.24453	25.8431	2.22772	1.77255	3.7931	3.00165	0	3.11756	9.10527	0	6.89281	3.76967	0	3.34103	5.09717	3.6147
hsa-miR-3200-3p/22:hsa-mir-3200	0	3.50964	2.41886	0	0	6.26892	5.55885	0	0	0	1.64682	0	2.81581	0	3.89344	0	7.79702	2.65882	0	4.50247	0	0	0	0	6.89281	0	0	4.17629	3.96447	7.22939
hsa-miR-3200-5p/22:hsa-mir-3200	0	0	0	0	1.53094	0	3.47428	0	0	3.3365	2.88194	0	9.85534	0	7.13797	0	0	8.86275	0	0	0	0	2.27632	13.728	0	0	0	1.67052	1.1327	0
hsa-miR-3202/X:hsa-mir-3202-1	2.5134	9.12507	2.41886	1.5419	4.59283	2.08964	1.38971	4.56627	2.7927	3.3365	4.11705	5.16681	4.92767	5.58527	5.84016	10.8813	6.68316	9.74902	13.908	19.5107	10.1333	0	4.55263	0	0	5.02623	24.6	7.51732	7.36258	9.94041
hsa-miR-3202/X:hsa-mir-3202-2	2.5134	14.7405	2.41886	1.5419	6.88925	4.87582	5.55885	6.08836	6.51631	7.78516	6.99899	7.38115	2.11186	8.6882	5.84016	10.8813	2.22772	14.1804	6.95402	15.0082	10.1333	6.23511	3.03509	0	6.89281	10.0525	15.1385	3.34103	5.09717	9.94041
hsa-miR-320a-3p/8:hsa-mir-320a	13721.9	16953.7	9518.21	20467.2	21378.1	17447.8	12524.8	8630.25	5202.81	8406.3	8295.04	8725.26	5778.75	6340.53	29986.6	39285.6	29887.1	14051.9	17321.2	19270.6	20553.8	27889.7	15581.4	36159.5	30218.1	29247.6	27608.8	15751.3	20417.6	18368.1
hsa-miR-320a-5p/8:hsa-mir-320a	0	0	0	0	4.59283	1.39309	1.38971	0	3.7236	2.22433	0	1.47623	0	1.24117	3.24453	9.52116	3.34158	0	3.16092	0	0	0	2.27632	0	0	2.51312	0	1.67052	0	0
hsa-miR-320b/1:hsa-mir-320b-1	439.846	473.802	292.682	402.437	449.332	473.651	357.851	297.569	229.002	382.029	258.551	326.985	206.258	273.058	857.855	1171.1	835.395	443.137	536.092	598.829	445.866	667.157	330.066	706.991	971.886	858.229	685.963	379.207	334.148	478.044
hsa-miR-320b/1:hsa-mir-320b-2	454.926	506.792	301.148	424.023	467.703	498.03	365.495	309.745	238.311	394.263	275.019	346.176	218.929	287.952	931.83	1248.63	876.608	461.749	560.747	648.356	486.4	720.156	346.759	720.719	1033.92	934.879	720.024	390.901	352.271	507.865
hsa-miR-320c/18:hsa-mir-320c-1	201.072	180.396	87.0789	130.291	177.589	164.385	132.718	110.351	107.985	150.142	107.867	131.384	86.5862	127.841	338.08	365.884	299.628	148.008	212.414	237.13	226.311	230.699	123.68	192.192	375.658	302.83	290.47	157.028	101.943	243.992
hsa-miR-320c/18:hsa-mir-320c-2	250.084	235.146	107.639	166.526	207.443	219.412	168.155	143.076	131.257	183.507	135.863	180.1	98.5534	137.77	436.714	452.935	360.891	185.231	258.563	312.172	246.578	308.638	135.82	226.512	523.854	397.072	354.808	186.262	124.031	280.139
hsa-miR-320d/13:hsa-mir-320d-1	135.724	167.059	78.6129	125.665	114.055	134.433	135.497	100.458	110.777	107.88	65.8729	146.147	73.2111	125.979	259.563	326.44	232.797	128.51	161.839	178.598	175.644	176.142	106.987	82.3679	344.641	276.443	208.154	109.419	53.8035	162.661
hsa-miR-320d/X:hsa-mir-320d-2	126.927	152.319	74.9846	109.475	97.2149	119.109	120.21	91.3254	107.054	96.2023	68.7548	135.075	64.7637	116.05	225.82	266.592	219.43	123.192	144.77	172.595	152	157.437	96.3641	82.3679	344.641	263.877	189.231	96.8899	48.14	156.336
hsa-miR-320e/19:hsa-mir-320e	6.28351	8.42314	4.83772	10.7933	0	6.96546	6.94857	2.28313	1.8618	2.78041	2.47023	4.42869	0	5.58527	15.5738	27.2033	7.79702	0	5.05747	3.00165	16.8889	0	2.27632	20.592	10.3392	13.8221	15.1385	8.35258	7.92893	9.03674
hsa-miR-323a-3p/14:hsa-mir-323a	108.076	241.463	52.0055	235.14	220.456	199.212	219.575	231.358	46.5451	141.245	354.478	166.076	121.784	264.37	303.688	212.186	221.658	152.439	147.299	174.096	276.978	405.282	183.623	315.744	220.57	282.725	278.17	106.913	463.843	25.3029
hsa-miR-323a-5p/14:hsa-mir-323a	0	3.50964	0	0	0	0	0	5.32731	0	5.00474	0.823411	0	0	1.86176	16.8716	0	0	1.77255	0	0	0	3.11756	1.51754	0	0	0	0	4.17629	1.69906	0
hsa-miR-323b-3p/14:hsa-mir-323b	155.831	428.176	119.733	163.442	205.146	162.992	314.075	305.94	48.4069	181.283	412.94	264.983	147.126	408.966	219.33	323.719	367.574	150.667	99.2529	262.644	479.644	1430.96	304.268	240.24	330.855	294.035	327.37	75.1732	624.687	19.8808
hsa-miR-323b-5p/14:hsa-mir-323b	0	1.40386	0	0	0	1.39309	0	0	0	0	0	5.90492	0	0	1.29781	0	0	0	0	0	0	3.11756	0	0	0	0	0	0	0	0
hsa-miR-32-3p/9:hsa-mir-32	382.038	609.274	580.526	477.219	535.83	511.961	500.297	503.812	679.558	849.138	518.749	718.186	560.347	418.895	325.751	433.893	386.509	440.479	402.069	442.743	374.933	316.432	342.965	274.56	334.301	349.323	509.032	540.412	278.079	442.8
hsa-miR-324-3p/17:hsa-mir-324	609.501	562.245	650.673	433.275	483.013	672.864	622.591	608.836	586.468	557.195	602.737	620.755	416.036	582.73	1168.68	557.668	351.98	740.926	394.483	543.299	547.2	353.843	786.088	542.255	1016.69	1223.89	719.078	948.017	785.531	558.471
hsa-miR-324-5p/17:hsa-mir-324	300.352	270.243	303.567	171.922	192.133	230.557	305.042	196.35	224.347	219.653	201.324	182.314	211.89	285.47	507.445	156.419	241.708	325.263	231.379	268.648	179.022	173.024	264.053	157.872	234.356	436.026	283.847	377.536	408.34	214.171
hsa-miR-32-5p/9:hsa-mir-32	1750.59	767.208	4039.49	526.56	750.928	860.931	949.174	3586.8	4169.51	4543.75	2595.39	3326.68	5290.21	3723.52	1182.96	471.977	402.104	1696.33	1382.59	1421.28	837.688	1485.52	1419.66	253.968	868.494	789.118	1206.35	2405.54	1970.34	848.55
hsa-miR-326/11:hsa-mir-326	1446.46	1622.86	1844.38	1650.61	1377.85	1598.57	1585.66	1259.53	933.694	1422.46	1606.47	1646.73	592.025	2197.49	1770.22	927.633	2521.78	1052.89	1128.45	784.931	1131.55	1717.77	1582.04	2244.52	1575.01	767.757	900.74	1697.24	5621.05	1343.76
hsa-miR-328-3p/16:hsa-mir-328	921.163	1358.93	879.255	1200.37	1335.75	1435.58	1149.99	729.081	582.744	992.607	840.291	1019.34	519.517	1017.76	1748.15	2368.05	2945.05	778.149	878.104	891.49	1067.38	1097.38	1007.65	1928.78	1333.76	884.617	1634.96	1025.7	1638.46	2035.07
hsa-miR-329-3p/14:hsa-mir-329-1	394.605	1196.79	350.734	890.449	1107.64	838.642	856.063	1377.49	159.184	479.899	1403.92	724.091	549.083	1337.98	1016.84	584.871	598.143	553.922	465.287	576.317	820.799	2642.13	701.105	1365.93	689.281	818.019	1016.17	416.794	1716.61	69.5829
hsa-miR-329-3p/14:hsa-mir-329-2	394.605	1196.79	350.734	890.449	1107.64	838.642	856.063	1377.49	159.184	479.899	1403.92	724.091	549.083	1337.98	1016.84	584.871	598.143	553.922	465.287	576.317	820.799	2642.13	701.105	1365.93	689.281	818.019	1016.17	416.794	1716.61	69.5829
hsa-miR-329-5p/14:hsa-mir-329-1	0	0	0	1.5419	1.53094	0	4.16914	9.13254	0	3.89258	6.17558	1.47623	0	0	5.19125	0	2.22772	3.5451	6.95402	0	0	7.79389	1.51754	0	13.7856	8.7959	7.56924	0	6.22988	0
hsa-miR-329-5p/14:hsa-mir-329-2	0	0	0	1.5419	1.53094	0	4.16914	9.13254	0	3.89258	6.17558	1.47623	0	0	5.19125	0	2.22772	3.5451	6.95402	0	0	7.79389	1.51754	0	13.7856	8.7959	7.56924	0	6.22988	0
hsa-miR-330-3p/19:hsa-mir-330	950.067	1081.67	823.621	1186.49	1106.87	1046.91	1068.69	636.995	624.635	560.531	705.663	687.185	509.662	633.618	898.736	1128.94	1415.72	1011.24	917.931	990.544	1364.62	860.446	1088.84	1345.34	1326.87	1243.99	1147.69	757.579	788.363	925.362
hsa-miR-330-5p/19:hsa-mir-330	209.869	150.915	420.881	144.939	131.661	107.268	143.14	345.514	451.487	309.182	337.187	251.697	306.924	235.202	111.612	92.4912	133.663	244.612	204.828	262.644	141.867	165.231	292.886	171.6	175.767	190.997	123	262.271	204.453	160.854
hsa-miR-331-3p/12:hsa-mir-331	1232.83	489.244	1090.91	511.141	378.909	498.03	416.219	1028.17	933.694	685.094	842.761	684.971	1029.88	965.011	677.459	263.872	461.138	718.769	557.586	600.33	570.844	467.634	1000.06	501.071	268.82	202.306	439.016	759.249	1511.03	673.237
hsa-miR-331-5p/12:hsa-mir-331	182.222	84.9334	134.247	94.827	85.7329	81.4959	81.9931	82.1928	107.054	92.8658	102.515	99.6455	90.106	116.05	66.8374	96.5717	84.6534	131.169	115.057	150.082	50.6666	121.585	106.987	68.6399	127.517	66.5976	64.3386	86.0315	84.9529	122.9
hsa-miR-335-3p/7:hsa-mir-335	919.906	1658.66	2059.66	2072.32	2108.11	1273.29	1211.83	753.434	290.441	960.355	1439.73	896.072	868.678	1557.05	770.252	1099.01	658.291	1310.8	908.448	1137.63	1016.71	1147.26	1414.35	2148.43	1089.06	1091.95	1328.4	703.287	1492.9	878.371
hsa-miR-335-5p/7:hsa-mir-335	23556.9	11767.8	32099.5	11702.3	12311.1	8556.37	8862.9	23895.3	8149.11	13937.1	30178	17035	23721.8	32572.1	6926.43	6179.23	4316.21	14092.7	12531.2	15221.4	13200.3	12054	19405.6	11586.4	8340.3	6840.7	9366.94	11164.9	10604.4	12863.8
hsa-miR-337-3p/14:hsa-mir-337	91.7393	242.165	159.645	191.967	241.124	214.536	366.189	565.456	85.6429	321.972	571.035	259.078	266.798	696.297	479.542	126.495	172.648	211.82	144.77	187.603	243.2	741.979	224.597	260.832	365.319	400.842	344.401	192.944	911.261	18.9772
hsa-miR-337-5p/14:hsa-mir-337	25.134	25.2694	67.728	28.5252	13.013	24.3791	33.3531	148.404	13.9635	40.0379	135.863	28.0484	102.073	284.849	78.5177	4.0805	17.8218	39.8824	46.7816	30.0165	40.5333	169.907	55.3904	13.728	6.89281	23.8746	30.277	50.1155	316.025	8.13307
hsa-miR-338-3p/17:hsa-mir-338	217.41	228.829	470.468	125.665	117.117	218.715	159.122	455.866	693.521	207.975	357.36	321.818	937.665	473.507	128.484	130.576	118.069	299.561	222.529	261.143	314.133	247.846	320.202	123.552	103.392	162.096	88.9386	528.718	316.591	103.019
hsa-miR-338-5p/17:hsa-mir-338	316.689	422.561	455.955	353.867	372.019	546.789	500.297	272.454	733.55	221.321	282.018	312.223	1771.85	266.231	412.705	326.44	589.232	331.467	445.69	348.191	479.644	282.139	405.943	521.663	665.156	570.477	423.878	652.336	365.864	512.383
hsa-miR-339-3p/7:hsa-mir-339	4235.09	1801.15	2319.69	1591.24	1325.03	1512.2	1482.13	3385.13	2976.09	2554.64	3151.19	3063.92	2598.29	3416.33	1970.08	1822.62	1821.16	2633.12	2622.93	1859.52	2421.87	2096.56	2954.66	1976.83	2133.33	1673.73	1765.53	2048.89	2134.02	2049.53
hsa-miR-339-5p/7:hsa-mir-339	2777.31	4136.47	2256.79	4941.03	4628.04	4971.95	4257.39	1833.36	2188.55	2924.99	2363.6	3029.22	1407.2	2768.43	1884.43	4861.23	5088.11	2935.34	2951.03	1523.34	2276.62	4433.17	2324.12	6424.69	1981.68	1139.7	2056	2999.41	4175.72	2313.41
hsa-miR-33a-3p/22:hsa-mir-33a	8.79692	9.12507	14.5131	7.70951	4.59283	16.7171	12.5074	11.4157	33.5124	33.365	16.4682	12.548	7.03953	17.3764	15.5738	2.72033	10.0247	15.0667	2.52874	4.50247	0	18.7053	10.6228	0	0	5.02623	3.78462	13.3641	48.7063	16.2661
hsa-miR-33a-5p/22:hsa-mir-33a	41.4712	10.5289	50.796	7.70951	7.65472	13.9309	9.03314	47.9458	54.9232	75.0712	21.4087	53.1443	71.8032	73.8497	65.5396	19.0423	15.594	36.3373	49.9425	31.5173	0	37.4107	45.5263	0	0	20.1049	36.9001	55.9623	141.022	21.6882
hsa-miR-33b-3p/17:hsa-mir-33b	10.0536	10.5289	2.41886	13.8771	5.3583	11.8413	18.0663	20.5482	34.4433	20.019	18.5267	11.0717	3.51977	18.6176	27.2541	6.80083	26.7326	19.498	28.4483	30.0165	10.1333	9.35267	14.4167	27.456	17.232	18.8484	2.83847	7.51732	9.62799	12.6514
hsa-miR-33b-5p/17:hsa-mir-33b	0	0	9.67543	0	0	4.87582	2.77943	1.52209	0	5.56083	0	2.21435	5.63162	8.6882	0	0	0	0	4.42529	0	0	0	0	0	0	0	0	0	9.62799	0
hsa-miR-340-3p/5:hsa-mir-340	3013.57	3276.6	3071.95	3590.32	3762.29	2896.94	2836.4	3297.61	3550.46	1961.86	2765.42	2350.16	3129.07	2605.84	1562.57	3404.49	2324.63	2471.82	3041.44	3453.4	2783.29	2952.33	2609.42	3521.23	2112.65	1465.15	2148.72	2696.21	1675.84	3386.97
hsa-miR-340-5p/5:hsa-mir-340	15640.9	10956.4	31730.6	11565	14399.3	12480.7	12920.2	23023.9	30623.9	19176.5	19306.5	23440.3	28419.3	16461	6579.27	6466.22	4707.17	14558.8	15079.5	15826.2	9711.1	10936.4	17577	8559.4	8240.36	6287.81	7114.14	14622	9139.8	12739.1
hsa-miR-342-3p/14:hsa-mir-342	21719.6	41383.6	28803.8	25983.4	29924.6	40313.3	43104	25213.4	22854.6	50205.9	27496.2	39391	9776.5	33929.9	19140.2	68489.8	66451.8	31038.2	31843.1	39143	33453.5	35540.1	23497.7	19232.9	69293.4	55846.5	37414.8	26059.2	13339.9	20414.9
hsa-miR-342-5p/14:hsa-mir-342	1027.98	1328.05	769.197	848.818	990.521	1409.81	1020.74	954.35	665.594	1638.78	930.042	1056.24	311.147	1032.65	1013.59	3124.3	1687.5	1550.98	1251.09	2353.29	1607.82	1289.11	806.575	919.775	2729.55	2485.47	1706.86	1036.55	345.475	1203.69
hsa-miR-345-3p/14:hsa-mir-345	0	0	0	2.31285	2.29642	2.78618	0	0	0	0	0	0	0	0	0	5.44066	0	2.65882	0	0	0	0	0	0	0	0	0	0	0	0
hsa-miR-345-5p/14:hsa-mir-345	2515.92	918.123	2331.78	1089.35	1083.14	948.696	1146.51	2501.55	2546.95	1245.07	1380.04	1318.27	1555.74	1212.62	2455.46	1041.89	983.539	1140.64	1799.2	1574.37	1040.35	840.182	2142.01	1091.37	1495.74	1525.46	1219.59	1678.03	1415.88	1373.58
hsa-miR-34a-3p/1:hsa-mir-34a	0	0	0	0	0	0	0	3.04418	0	0	0.823411	1.47623	0	3.72352	0	0	0	0	0	0	0	0	0	0	0	0	1.89231	3.34103	2.83176	0
hsa-miR-34a-5p/1:hsa-mir-34a	110.59	68.0871	24.1886	121.81	133.958	24.3791	87.5519	20.5482	58.6468	11.6777	19.7619	38.382	15.487	7.44703	158.982	38.0846	53.4653	196.753	68.9081	31.5173	97.9555	70.145	76.636	13.728	20.6784	62.8279	152.331	136.982	291.671	147.299
hsa-miR-34b-3p/11:hsa-mir-34b	0	0	2.41886	3.08381	0	3.48273	0	1.52209	5.58541	5.56083	0	2.21435	2.81581	0	0	5.44066	4.45544	1.77255	0	0	0	4.67634	3.79386	0	0	3.76967	1.89231	0	2.26541	6.32572
hsa-miR-34b-5p/11:hsa-mir-34b	5.02681	0	0	0	2.29642	0	0	0	0	0	0	0	0	0	2.59563	0	0	0	0	0	0	0	0	0	0	0	0	0	2.83176	0
hsa-miR-34c-3p/11:hsa-mir-34c	2.5134	0	0	0	0	0	0	2.28313	0	3.3365	0.823411	0	0	0	2.59563	0	0	0	0	3.00165	0	0	1.51754	0	0	0	1.89231	0	2.26541	0
hsa-miR-34c-5p/11:hsa-mir-34c	11.3103	1.40386	6.04715	3.08381	0	6.26892	3.47428	4.56627	22.3416	23.3555	4.94046	5.90492	13.3751	9.30879	8.43579	0	0	1.77255	9.48276	3.00165	0	0	5.3114	0	0	11.309	4.73078	6.68206	15.2915	0
hsa-miR-3605-3p/1:hsa-mir-3605	33.931	63.8755	31.4452	64.7599	65.8306	70.3512	50.0297	38.8133	69.8176	38.3697	16.8799	48.7156	82.3625	24.2029	48.0191	99.292	42.3267	42.5412	61.954	78.0429	64.1777	51.4397	39.4562	61.7759	51.6961	92.9853	79.4771	37.5866	16.4242	61.4498
hsa-miR-3605-5p/1:hsa-mir-3605	3.77011	2.10579	2.41886	2.31285	4.59283	2.78618	9.03314	7.61045	6.51631	6.67299	3.29364	4.42869	9.85534	4.3441	11.0314	8.16099	21.1633	2.65882	0	9.00495	16.8889	0	11.3816	0	6.89281	6.28279	16.0846	5.8468	3.96447	1.80735
hsa-miR-3609/7:hsa-mir-3609	23.8773	8.42314	7.25657	12.3352	18.3713	20.1998	34.7428	13.6988	26.9961	33.365	12.3512	20.6672	18.3028	13.6529	18.1694	23.1228	10.0247	15.9529	21.4943	16.5091	20.2667	26.4992	3.03509	0	0	33.9271	20.8154	25.893	4.53082	15.3625
hsa-miR-3610/8:hsa-mir-3610	3.77011	0	2.41886	0	0	1.39309	0	0	0	0	0	1.47623	0	0	0	2.72033	3.34158	0	0	0	0	0	1.51754	0	0	0	1.89231	7.51732	0	0
hsa-miR-3611/10:hsa-mir-3611	13.8237	4.21157	31.4452	3.85476	4.59283	5.57237	13.2023	49.4679	44.6833	65.0617	38.2886	37.6439	118.264	65.1615	12.3292	14.9618	4.45544	21.2706	25.2874	27.0148	0	18.7053	28.0746	0	0	2.51312	10.4077	19.2109	13.5925	20.7845
hsa-miR-3613-3p/13:hsa-mir-3613	31.4176	28.0771	45.9583	26.2123	33.6808	41.0962	63.2319	14.4599	59.5777	28.3602	16.4682	16.9766	33.0858	55.8527	54.5082	23.1228	37.8712	39.8824	26.5517	10.5058	6.75555	32.7343	50.079	27.456	24.1248	28.9008	23.6539	39.2571	144.42	25.3029
hsa-miR-3613-5p/13:hsa-mir-3613	14635.6	5779.68	25783.8	5046.65	7226.05	7402.89	7956.8	23304.7	42723.7	18579.3	13012.4	18737	33857.3	23092	4236.71	2574.79	2601.98	13423.5	18438.9	9432.68	6073.24	11254.4	17352.4	3816.38	4242.53	3749.57	4045.76	10906.8	7730.14	8422.24
hsa-miR-361-3p/X:hsa-mir-361	8392.26	10655.3	9890.71	8859.77	8709.54	8247.8	8508.52	11566.4	10262.3	14330.8	11868.6	12435	4763.65	9485.66	3560.55	10908.5	13004.3	8843.25	10017.6	10606.3	8025.59	10043.2	7807.77	8346.61	9163.99	5707.29	6771.63	7714.44	3374.89	4934.96
hsa-miR-3614-3p/17:hsa-mir-3614	2.5134	3.50964	0	6.16761	0	4.17928	1.38971	0	4.65451	6.67299	2.47023	0	9.85534	2.48234	6.48907	9.52116	0	4.43137	2.52874	0	0	0	6.07018	0	6.89281	0	0	5.01155	2.83176	0
hsa-miR-3614-5p/17:hsa-mir-3614	27.6475	7.01929	6.04715	23.8995	27.557	29.2549	29.8788	8.37149	29.7888	34.4771	6.17558	4.42869	68.2834	7.44703	15.5738	19.0423	20.0495	26.5882	18.9655	22.5124	6.75555	14.029	13.6579	20.592	0	17.5918	18.9231	22.552	14.7252	37.0506
hsa-miR-3615/17:hsa-mir-3615	815.6	1323.84	1286.83	652.225	757.052	1106.12	992.255	1154.5	1538.78	987.047	811.471	888.69	849.671	598.245	777.39	1085.41	1495.91	691.294	928.046	963.529	800.533	988.266	1641.98	1180.61	1109.74	627.022	1039.82	1166.02	984.321	759.99
hsa-miR-361-5p/X:hsa-mir-361	7190.85	6744.13	5657.71	5011.96	5117.18	4880.7	5610.27	4962.01	6156.05	5983.45	5947.5	6691.75	4508.82	3640.98	5657.17	8283.41	5726.36	7036.14	5885	8239.53	8843.02	5867.24	5529.17	7227.78	9787.79	8740.62	8650.7	9484.35	3716.4	5975.09
hsa-miR-3617-3p/20:hsa-mir-3617	5.02681	13.3366	16.932	2.31285	2.29642	6.96546	2.08457	1.52209	1.8618	6.67299	0	9.5955	0	6.82645	5.19125	21.7626	18.9356	3.5451	3.16092	3.00165	13.5111	0	3.79386	13.728	0	3.76967	1.89231	2.50577	0	4.51837
hsa-miR-3617-5p/20:hsa-mir-3617	21.3639	20.3559	39.9112	16.9609	11.4821	27.8618	25.0148	6.08836	5.58541	2.22433	6.99899	33.2152	16.1909	42.1998	11.6803	28.5635	5.5693	4.43137	15.1724	6.0033	27.0222	23.3817	9.10527	0	6.89281	8.7959	18.9231	2.50577	11.327	29.8212
hsa-miR-3619-3p/22:hsa-mir-3619	0	0	0	0	0	1.39309	1.38971	0	0	0	0	0	0	0	2.59563	0	0	0	1.89655	0	0	0	0	0	0	0	3.78462	1.67052	1.69906	0
hsa-miR-3620-3p/1:hsa-mir-3620	0	6.31736	0	2.31285	2.29642	1.39309	1.38971	0	0	1.66825	2.88194	0	0	1.86176	6.48907	0	0	1.77255	1.26437	0	0	3.11756	1.51754	13.728	6.89281	0	0	1.67052	1.1327	1.80735
hsa-miR-3620-5p/1:hsa-mir-3620	3.77011	1.40386	0	0	0	0	0	0	0	0	0	2.95246	0	0	0	0	0	7.0902	1.26437	0	0	0	1.51754	0	0	2.51312	0	0	0	0
hsa-miR-362-3p/X:hsa-mir-362	164.628	73.0006	267.284	66.3018	62.0032	83.5855	77.8239	267.127	357.466	252.462	184.856	197.077	185.844	279.264	98.6338	39.4448	32.3019	179.028	109.368	168.092	77.6888	129.379	199.557	61.7759	44.8033	26.3877	34.0616	153.687	146.119	75.0049
hsa-miR-362-5p/X:hsa-mir-362	1144.86	1022.71	813.946	1342.23	1242.36	1172.98	1159.02	573.067	1284.64	1159.99	593.679	901.238	461.793	549.839	1116.12	1436.33	1503.71	1097.21	1027.3	810.445	699.2	955.531	742.838	1153.15	1033.92	1220.12	972.648	1044.91	873.882	1166.64
hsa-miR-363-3p/X:hsa-mir-363	5656.42	6510.39	9371.87	4990.37	4537.72	7941.32	5285.77	12778.7	8177.97	12823.3	8658.99	8117.05	11029.5	10756	3252.97	4130.82	3657.92	10468.7	6627.18	5541.04	7603.37	5543.02	6619.53	4818.52	5762.39	4781.2	2628.42	5765.78	4968.04	4605.12
hsa-miR-363-5p/X:hsa-mir-363	13.8237	6.31736	0	10.0224	5.3583	25.0757	5.55885	15.9819	1.8618	9.4534	7.8224	11.8098	0	12.4117	7.78688	19.0423	12.2525	8.86275	3.7931	7.50412	0	3.11756	13.6579	27.456	6.89281	20.1049	3.78462	14.1994	3.39811	2.71102
hsa-miR-3652/12:hsa-mir-3652	0	0	0	0	0	0	0	0	0	0	2.05853	1.47623	0	0	1.29781	0	0	0	0	0	0	0	0	0	0	0	1.89231	4.17629	0	0
hsa-miR-365a-3p/16:hsa-mir-365a	214.896	118.626	158.435	67.8437	52.8176	121.199	122.295	207.004	237.38	304.733	190.208	147.623	240.752	216.584	186.885	102.012	124.752	76.2196	126.437	66.0363	77.6888	126.261	106.228	20.592	141.303	96.7549	85.154	136.982	120.633	103.923
hsa-miR-365a-5p/16:hsa-mir-365a	0	2.10579	0	0	0	3.48273	0	1.52209	0	1.11217	0.823411	2.21435	0	2.48234	1.94672	5.44066	0	0	0	3.00165	0	0	0	0	0	0	0	2.50577	0	0
hsa-miR-365b-3p/17:hsa-mir-365b	214.896	118.626	158.435	67.8437	52.8176	121.199	122.295	207.004	237.38	304.733	190.208	147.623	240.752	216.584	186.885	102.012	124.752	76.2196	126.437	66.0363	77.6888	126.261	106.228	20.592	141.303	96.7549	85.154	136.982	120.633	103.923
hsa-miR-365b-5p/17:hsa-mir-365b	0	2.80771	6.04715	1.5419	0	0	2.08457	4.56627	5.58541	0	2.05853	0	1.40791	0	5.84016	0	0	5.31765	0	12.0066	6.75555	0	0	0	17.232	10.0525	0	1.67052	0	0
hsa-miR-3661/5:hsa-mir-3661	0	0	0	1.5419	1.53094	1.39309	2.08457	1.52209	10.2399	2.22433	0	2.21435	0	1.24117	1.29781	0	0	0	5.05747	3.00165	0	0	0	0	0	0	0	0	0	9.03674
hsa-miR-3667-3p/22:hsa-mir-3667	12.567	0	12.0943	1.5419	3.06189	8.35855	12.5074	0	3.7236	2.78041	3.70535	9.5955	4.22372	20.4793	6.48907	2.72033	102.475	1.77255	1.26437	0	0	3.11756	20.4868	0	13.7856	5.02623	5.67693	5.01155	15.2915	0
hsa-miR-3667-5p/22:hsa-mir-3667	8.79692	2.10579	0	2.31285	1.53094	7.66201	10.4228	0	9.30901	13.9021	7.4107	0	4.92767	1.86176	10.3825	12.2415	0	1.77255	16.4368	0	6.75555	6.23511	6.07018	0	6.89281	0	2.83847	0	15.2915	6.32572
hsa-miR-3675-3p/1:hsa-mir-3675	0	0	0	0	0	4.17928	0	0	0	2.22433	0	0	0	0	1.29781	2.72033	0	0	0	0	0	0	0	0	0	0	0	0	0	0
hsa-miR-3675-5p/1:hsa-mir-3675	0	0	0	0	0	0	0	0	0	0	2.05853	0	0	4.3441	0	0	0	0	0	0	0	0	0	0	0	0	0	0	0	0
hsa-miR-3679-3p/2:hsa-mir-3679	0	0	2.41886	0	2.29642	1.39309	2.08457	0	0	0	0	1.47623	1.40791	1.24117	0	2.72033	0	0	1.89655	3.00165	0	0	0	0	0	2.51312	0	0	1.1327	5.42204
hsa-miR-3679-5p/2:hsa-mir-3679	8.79692	1.40386	0	8.48047	6.88925	6.26892	10.4228	0	8.37811	12.7899	5.35217	5.16681	10.5593	4.3441	25.9563	29.9236	4.45544	11.5216	12.6437	21.0115	6.75555	3.11756	15.1754	13.728	24.1248	15.0787	20.8154	11.6936	9.06164	8.13307
hsa-miR-3680-3p/16:hsa-mir-3680-1	5.02681	0	0	0	1.53094	0	2.77943	0	0	0	0	0	3.51977	1.86176	1.29781	2.72033	0	0	0	0	0	0	0	0	0	0	0	0	1.1327	3.6147
hsa-miR-3680-3p/16:hsa-mir-3680-2	5.02681	0	0	0	1.53094	0	2.77943	0	0	0	0	0	3.51977	1.86176	1.29781	2.72033	0	0	0	0	0	0	0	0	0	0	0	0	1.1327	3.6147
hsa-miR-3680-5p/16:hsa-mir-3680-1	16.3371	0	0	0	0	1.39309	0	0	4.65451	0	2.47023	1.47623	3.51977	3.72352	0	0	0	0	3.7931	0	0	0	0	0	13.7856	0	0	5.01155	1.1327	0
hsa-miR-3680-5p/16:hsa-mir-3680-2	16.3371	0	0	0	0	1.39309	0	0	4.65451	0	2.47023	1.47623	3.51977	3.72352	0	0	0	0	3.7931	0	0	0	0	0	13.7856	0	0	5.01155	1.1327	0
hsa-miR-3681-5p/2:hsa-mir-3681	6.28351	0	0	0	1.53094	0	2.77943	0	1.8618	2.22433	0	1.47623	0	1.24117	0	0	0	0	0	3.00165	0	0	0	0	0	0	0	3.34103	0	0
hsa-miR-3682-3p/2:hsa-mir-3682	0	0	3.62829	0	0	1.39309	1.38971	0	0	0	0	2.95246	0	1.24117	1.29781	0	0	0	0	0	0	0	0	0	0	0	1.89231	0	1.1327	0
hsa-miR-3684/4:hsa-mir-3684	8.79692	4.9135	3.62829	3.85476	0	6.26892	3.47428	10.6546	0	1.11217	4.52876	5.90492	0	3.72352	1.29781	6.80083	2.22772	1.77255	6.32184	4.50247	0	3.11756	3.79386	0	0	6.28279	6.62309	1.67052	3.39811	1.80735
hsa-miR-3685/12:hsa-mir-3685	0	0	0	0	0	0	0	0	0	1.66825	0	1.47623	0	1.24117	1.29781	0	0	0	0	0	0	0	0	0	0	0	0	0	2.83176	0
hsa-miR-3688-3p/4:hsa-mir-3688-1	20.1072	13.3366	26.6074	17.7319	4.59283	14.6275	18.7611	12.9378	15.8253	25.5798	38.7003	25.0959	88.6981	11.1705	14.2759	0	16.7079	44.3137	5.68966	9.00495	13.5111	3.11756	10.6228	0	13.7856	22.618	11.3539	12.5289	14.1588	18.9772
hsa-miR-3688-3p/4:hsa-mir-3688-2	20.1072	13.3366	26.6074	17.7319	4.59283	14.6275	18.7611	11.4157	15.8253	25.5798	37.0535	19.191	80.2506	11.1705	14.2759	0	16.7079	44.3137	5.68966	9.00495	13.5111	3.11756	10.6228	0	13.7856	18.8484	11.3539	12.5289	14.1588	18.9772
hsa-miR-3690/X:hsa-mir-3690-1	5.02681	7.01929	3.62829	22.3576	19.9023	11.1447	15.2868	9.89358	25.1343	2.78041	11.5277	8.11927	18.3028	31.0293	2.59563	9.52116	27.8465	7.0902	8.21839	60.033	0	0	19.7281	13.728	0	11.309	7.56924	7.51732	1.1327	14.4588
hsa-miR-3690/X:hsa-mir-3690-2	5.02681	7.01929	3.62829	22.3576	19.9023	11.1447	15.2868	9.89358	25.1343	2.78041	11.5277	8.11927	18.3028	31.0293	2.59563	9.52116	27.8465	7.0902	8.21839	60.033	0	0	19.7281	13.728	0	11.309	7.56924	7.51732	1.1327	14.4588
hsa-miR-3691-3p/6:hsa-mir-3691	0	2.10579	0	0	1.53094	0	0	2.28313	0	0	0	0	0	0	0	0	0	0	2.52874	0	0	0	1.51754	0	0	0	0	0	0	0
hsa-miR-3691-5p/6:hsa-mir-3691	0	0	0	1.5419	9.95114	0	4.16914	3.80522	3.7236	4.44866	2.05853	2.95246	0	1.24117	3.24453	5.44066	7.79702	1.77255	2.52874	3.00165	0	4.67634	4.55263	13.728	0	5.02623	0	0	2.83176	0
hsa-miR-3692-3p/6:hsa-mir-3692	2.5134	0	0	0	0	0	2.77943	0	0	0	0	0	0	0	0	0	0	2.65882	1.26437	0	0	0	0	0	0	0	0	0	0	0
hsa-miR-369-3p/14:hsa-mir-369	1138.57	2203.35	1373.91	1659.86	1785.85	1665.44	2217.98	3840.23	504.548	2058.06	4351.31	2651.31	1609.24	5086.94	2401.6	961.637	1023.64	1501.35	1467.93	1524.84	2590.75	7867.15	2146.57	1496.35	668.603	1476.46	2685.19	1349.78	6130.2	175.313
hsa-miR-369-5p/14:hsa-mir-369	193.532	123.539	131.828	103.307	93.3876	80.7993	109.787	372.912	50.2687	121.782	370.946	171.243	194.995	430.687	186.236	31.2838	25.6188	135.6	91.6667	103.557	246.578	548.69	191.969	205.92	286.052	211.102	135.3	121.112	415.136	12.6514
hsa-miR-370-3p/14:hsa-mir-370	591.907	705.438	435.394	605.197	535.065	449.969	401.627	2456.65	269.961	555.527	1973.3	732.948	727.183	1499.34	1136.88	450.215	366.46	685.977	832.586	763.92	712.711	3153.41	1406	851.135	582.443	630.792	755.032	402.594	1614.67	143.684
hsa-miR-370-5p/14:hsa-mir-370	0	9.12507	0	8.48047	7.65472	11.1447	11.1177	7.61045	0	0	12.7629	3.69058	1.40791	11.7911	0	6.80083	6.68316	4.43137	9.48276	3.00165	30.4	23.3817	4.55263	0	20.6784	2.51312	3.78462	5.01155	9.62799	0
hsa-miR-371b-3p/19:hsa-mir-371b	0	0	2.41886	0	2.29642	2.08964	2.77943	1.52209	12.1017	0	1.64682	0	0	4.96469	1.29781	0	5.5693	1.77255	12.6437	3.00165	0	0	2.27632	0	0	0	2.83847	2.50577	0	2.71102
hsa-miR-371b-5p/19:hsa-mir-371b	47.7547	53.3466	32.6546	53.1956	78.0781	55.0271	68.0959	32.7249	137.773	46.7109	25.114	32.4771	116.856	19.8587	48.0191	50.3261	75.7425	31.9059	44.8851	51.028	37.1555	21.8229	40.2149	41.1839	86.1601	51.5189	39.7385	79.3495	5.66352	73.1976
hsa-miR-374a-3p/X:hsa-mir-374a	1423.84	932.161	4405.95	855.756	1113	1260.75	1462.67	3578.43	3711.5	3906.48	2724.25	4066.28	5221.22	3886.73	351.707	526.384	341.955	1960.44	1523.56	1454.3	827.555	1758.3	1524.37	459.887	547.979	408.381	758.817	1709.77	992.816	898.252
hsa-miR-374a-5p/X:hsa-mir-374a	16792.1	9266.86	45420.1	11355.3	9987.11	10487.2	11606.9	24165.5	36094.8	31664.5	30868.8	34935	65107.2	17321.8	4580.63	5797.02	1862.37	24348.6	11828.8	15035.3	14264.3	13078.2	12541.7	9945.92	5290.23	5634.4	7226.74	17320.7	10924.4	11093.5
hsa-miR-374b-3p/X:hsa-mir-374b	555.462	256.906	758.312	286.794	287.817	247.97	313.38	599.703	656.285	508.26	608.912	528.49	639.189	502.675	154.44	150.978	128.094	370.463	319.253	325.679	270.222	255.64	300.474	212.784	224.016	222.411	227.077	356.655	286.008	227.726
hsa-miR-374b-5p/X:hsa-mir-374b	8489.03	9824.19	16904.2	8212.95	9309.67	8568.91	8543.26	12179.8	9716.75	11463.1	10753.3	11780.3	16282.4	8974.29	11061.3	6807.63	3997.64	8232.61	4024.48	7336.03	9123.37	4802.6	6930.62	7268.97	6089.8	12878.5	14347.5	19007.1	9548.7	9021.38
hsa-miR-374c-3p/X:hsa-mir-374c	0	2.10579	4.83772	1.5419	0	0	4.16914	0	4.65451	1.11217	1.23512	0	0	2.48234	0	0	8.91088	0	1.26437	0	0	0	0	0	0	0	0	0	0	0
hsa-miR-374c-5p/X:hsa-mir-374c	30.1609	40.0099	56.8432	22.3576	42.101	53.6341	29.184	122.528	42.8215	103.987	71.225	58.3111	23.2305	75.0909	33.0942	68.0083	4.45544	37.2235	21.4943	69.0379	33.7778	10.9114	40.2149	13.728	44.8033	70.3672	48.2539	68.4911	40.7774	46.0874
hsa-miR-375-3p/2:hsa-mir-375	0	0	3.62829	5.39666	5.3583	2.08964	2.77943	1.52209	0	0	2.47023	0	0	0	0	2.72033	8.91088	4.43137	1.26437	10.5058	6.75555	3.11756	4.55263	0	0	12.5656	1.89231	0	3.39811	0
hsa-miR-376a-2-5p/14:hsa-mir-376a-2	15.0804	0	0	0	1.53094	1.39309	0	9.89358	0	2.78041	5.35217	7.38115	4.22372	9.30879	1.29781	0	7.79702	4.43137	3.7931	3.00165	0	4.67634	6.82895	0	0	0	0	4.17629	28.3176	0
hsa-miR-376a-3p/14:hsa-mir-376a-1	131.954	221.108	143.922	142.626	148.502	137.22	152.868	482.502	53.9923	160.152	591.209	329.937	158.389	631.136	488.627	160.499	149.257	259.679	165	217.62	439.111	824.594	359.658	281.424	385.997	630.792	313.177	155.358	470.639	9.03674
hsa-miR-376a-3p/14:hsa-mir-376a-2	131.954	221.108	143.922	142.626	148.502	137.22	152.868	482.502	53.9923	160.152	591.209	329.937	158.389	631.136	488.627	160.499	149.257	259.679	165	217.62	439.111	824.594	359.658	281.424	385.997	630.792	313.177	155.358	470.639	9.03674
hsa-miR-376a-5p/14:hsa-mir-376a-1	2.5134	11.2309	8.466	3.08381	3.06189	9.0551	9.03314	58.6005	12.1017	30.0285	44.0525	16.2385	22.5265	49.0263	35.041	0	0	7.97647	5.68966	12.0066	13.5111	28.058	15.1754	0	0	21.3615	20.8154	20.0462	96.8463	5.42204
hsa-miR-376b-3p/14:hsa-mir-376b	15.0804	18.9521	26.6074	11.5643	3.06189	10.4482	6.94857	31.2028	2.7927	19.4629	26.7608	38.382	18.3028	57.7145	23.3606	6.80083	0	19.498	13.908	16.5091	30.4	60.7924	30.3509	0	24.1248	61.5713	20.8154	20.8814	73.0595	0
hsa-miR-376b-5p/14:hsa-mir-376b	2.5134	3.50964	3.62829	2.31285	0	0	2.77943	6.08836	0	6.11691	4.94046	2.95246	7.03953	17.3764	18.1694	0	0	1.77255	5.68966	4.50247	0	15.5878	5.3114	0	6.89281	10.0525	10.4077	0	37.3793	0
hsa-miR-376c-3p/14:hsa-mir-376c	863.355	934.267	1158.63	641.432	600.13	645.002	1045.06	3335.66	506.41	1374.08	4126.93	1949.36	1433.95	5885.64	1576.84	439.333	318.564	872.981	716.264	723.397	1425.42	2777.74	1367.31	906.047	1033.92	2269.34	1489.25	958.04	2737.75	147.299
hsa-miR-376c-5p/14:hsa-mir-376c	2.5134	3.50964	3.62829	2.31285	0	0	2.77943	6.08836	1.8618	6.11691	7.8224	5.16681	7.03953	19.8587	20.1161	0	0	1.77255	5.68966	4.50247	0	15.5878	5.3114	0	6.89281	10.0525	10.4077	0	37.3793	0
hsa-miR-377-3p/14:hsa-mir-377	42.7279	16.1444	66.5186	17.7319	13.7785	20.1998	44.4708	127.856	44.6833	58.3887	153.978	89.3119	109.113	256.302	56.4549	0	16.7079	22.1569	10.7471	6.0033	47.2889	158.995	32.6272	0	10.3392	33.9271	22.7077	70.1616	324.52	0
hsa-miR-377-5p/14:hsa-mir-377	8.79692	49.8369	7.25657	41.6314	24.4951	27.8618	31.9634	31.9639	0	20.019	44.0525	31.0008	15.487	49.6469	34.3921	21.7626	17.8218	11.5216	13.908	13.5074	16.8889	90.4092	18.9693	13.728	13.7856	49.0058	20.8154	11.6936	39.6447	1.80735
hsa-miR-378a-3p/5:hsa-mir-378a	7048.84	6967.34	7673.83	8665.49	8913.16	7238.51	7397.44	5434.62	12805.5	6432.21	6453.48	9300.99	3665.48	5006.89	7507.85	9420.5	11031.7	7006	9760.92	8617.74	7724.97	8040.18	6721.96	9657.63	7199.54	8009.3	10246.9	10434	3982.02	10556.7
hsa-miR-378a-5p/5:hsa-mir-378a	110.59	134.068	99.1732	115.643	138.55	158.116	126.464	48.7069	175.94	85.0806	79.4591	88.5738	38.7174	68.2645	117.452	238.029	292.945	131.169	227.586	120.066	60.8	191.73	121.404	260.832	58.5889	67.8541	118.269	157.864	117.801	131.033
hsa-miR-378c/10:hsa-mir-378c	139.494	170.569	238.258	252.101	207.443	268.867	218.88	178.846	344.433	380.361	190.208	315.175	153.462	252.578	255.02	265.232	266.213	256.133	324.943	241.633	91.1999	286.815	209.421	192.192	213.677	190.997	151.385	192.944	137.057	202.423
hsa-miR-378d/4:hsa-mir-378d-1	15.0804	25.9714	47.1677	23.1285	22.9642	27.8618	31.9634	20.5482	48.4069	61.1691	28.4077	36.1676	28.8621	42.8204	29.8497	14.9618	52.3514	38.1098	31.6092	27.0148	6.75555	45.2046	25.7983	13.728	34.4641	12.5656	15.1385	20.0462	9.62799	25.3029
hsa-miR-378d/8:hsa-mir-378d-2	15.0804	30.1829	53.2149	26.9833	27.557	39.7031	34.048	31.9639	55.8541	75.0712	39.9354	37.6439	30.27	52.1292	38.9344	27.2033	65.7178	47.8588	43.6207	36.0198	6.75555	45.2046	30.3509	13.728	48.2497	25.1312	14.1923	25.893	10.7607	29.8212
hsa-miR-378f/1:hsa-mir-378f	5.02681	0	0	1.5419	0	0	0	0	1.8618	0	0	0	1.40791	0	0	9.52116	0	4.43137	2.52874	0	0	0	0	0	0	0	0	1.67052	0	2.71102
hsa-miR-378g/1:hsa-mir-378g	12.567	12.6347	7.25657	10.7933	9.95114	11.8413	12.5074	1.52209	19.5489	21.1311	11.9395	10.3336	3.51977	9.30879	16.2227	5.44066	26.7326	4.43137	12.0115	21.0115	6.75555	0	13.6579	34.32	10.3392	3.76967	27.4385	13.3641	2.83176	28.9176
hsa-miR-378i/22:hsa-mir-378i	31.4176	25.9714	30.2357	30.8381	31.3843	20.1998	17.3714	19.0261	47.476	31.1406	22.6438	44.2869	10.5593	19.2382	9.0847	13.6017	13.3663	11.5216	5.68966	9.00495	13.5111	10.9114	4.55263	0	0	8.7959	14.1923	7.51732	3.39811	4.51837
hsa-miR-379-3p/14:hsa-mir-379	33.931	60.3659	38.7017	57.0504	41.3355	40.3997	52.1142	83.7149	25.1343	47.8231	113.219	73.0734	47.8688	73.2291	69.433	46.2456	26.7326	54.949	43.6207	61.5338	158.755	194.847	46.2851	48.0479	58.5889	126.912	71.9078	20.8814	144.42	9.94041
hsa-miR-379-5p/14:hsa-mir-379	737.684	665.428	667.605	793.309	701.172	628.285	679.57	2740.52	411.458	938.667	2985.28	1255.53	1605.01	3316.41	840.334	446.134	258.416	743.585	723.851	885.487	888.355	2498.72	1038.76	604.031	709.96	883.36	770.171	447.698	2089.27	81.3307
hsa-miR-380-3p/14:hsa-mir-380	10.0536	9.827	2.41886	13.1062	13.013	4.87582	9.72799	20.5482	1.8618	14.4581	17.7033	8.11927	20.4146	26.6852	20.765	6.80083	2.22772	2.65882	7.58621	3.00165	10.1333	28.058	13.6579	0	6.89281	16.3353	25.5462	8.35258	86.6519	9.03674
hsa-miR-380-5p/14:hsa-mir-380	3.77011	2.10579	2.41886	3.85476	0	7.66201	1.38971	4.56627	0	1.66825	6.58729	14.0242	0	9.30879	1.29781	0	0	1.77255	1.89655	0	0	10.9114	9.86404	0	0	0	3.78462	7.51732	10.1943	0
hsa-miR-381-3p/14:hsa-mir-381	145.777	221.108	267.284	196.593	227.345	192.943	208.457	847.804	134.981	390.926	1106.66	462.06	480.096	805.521	267.35	65.2879	104.703	250.816	174.483	223.623	256.711	634.423	381.662	356.927	137.856	256.338	225.185	179.58	1253.9	35.2433
hsa-miR-381-5p/14:hsa-mir-381	0	2.80771	0	1.5419	0	0	2.08457	0	0	4.44866	2.88194	1.47623	1.40791	2.48234	1.29781	0	0	0	0	0	0	3.11756	0	0	6.89281	0	0	0	7.92893	0
hsa-miR-382-3p/14:hsa-mir-382	322.973	323.589	180.205	246.704	246.482	236.826	302.263	621.013	105.192	189.624	744.775	323.294	219.633	593.901	362.09	149.618	230.569	197.639	259.195	294.162	591.111	1141.03	339.93	302.016	337.748	361.889	243.162	176.239	734.559	45.1837
hsa-miR-382-5p/14:hsa-mir-382	270.191	536.273	164.482	437.9	459.283	397.728	507.245	486.308	52.1305	245.232	459.463	310.008	189.363	518.81	1035.01	439.333	473.391	372.235	342.644	460.753	1036.98	1939.12	417.325	768.767	734.084	1137.18	778.686	258.93	843.865	56.0278
hsa-miR-3909/22:hsa-mir-3909	31.4176	55.4524	33.864	47.028	50.5211	41.0962	50.7245	16.743	42.8215	47.267	12.3512	41.3344	37.3095	22.9617	36.9877	57.1269	70.1732	32.7922	46.7816	30.0165	37.1555	24.9405	40.2149	20.592	17.232	31.4139	36.9001	39.2571	19.8223	77.716
hsa-miR-3911/9:hsa-mir-3911	0	0	0	0	0	2.08964	0	2.28313	0	0	0	0	0	3.72352	0	0	0	0	1.26437	0	0	0	0	0	0	0	5.67693	0	0	0
hsa-miR-3912-3p/5:hsa-mir-3912	62.8351	32.2887	119.733	40.0895	35.2117	44.579	40.3017	112.635	109.846	127.343	109.514	133.599	117.56	80.0556	29.2008	34.0041	28.9604	53.1765	96.7242	96.0528	40.5333	31.1756	44.0088	34.32	58.5889	69.1107	32.1693	36.7513	26.6186	32.5323
hsa-miR-3913-3p/12:hsa-mir-3913-1	8.79692	1.40386	0	0	1.53094	2.78618	0	1.52209	1.8618	1.66825	2.88194	2.21435	7.03953	0	1.29781	0	0	0	0	0	6.75555	3.11756	0	0	0	0	0	3.34103	1.1327	0
hsa-miR-3913-3p/12:hsa-mir-3913-2	8.79692	1.40386	0	0	1.53094	2.78618	0	1.52209	1.8618	1.66825	2.88194	2.21435	7.03953	0	1.29781	0	0	0	0	0	6.75555	3.11756	0	0	0	0	0	3.34103	1.1327	0
hsa-miR-3913-5p/12:hsa-mir-3913-1	12.567	11.9328	49.5866	1.5419	9.18566	4.87582	6.25371	15.2209	42.8215	22.7994	29.6428	13.2861	46.4609	39.7175	16.2227	2.72033	18.9356	17.7255	18.3333	6.0033	20.2667	10.9114	12.1404	13.728	20.6784	10.0525	18.9231	8.35258	18.6896	14.4588
hsa-miR-3913-5p/12:hsa-mir-3913-2	12.567	11.9328	49.5866	1.5419	9.18566	4.87582	6.25371	15.2209	42.8215	22.7994	29.6428	13.2861	46.4609	39.7175	16.2227	2.72033	18.9356	17.7255	18.3333	6.0033	20.2667	10.9114	12.1404	13.728	20.6784	10.0525	18.9231	8.35258	18.6896	14.4588
hsa-miR-3916/1:hsa-mir-3916	2.5134	5.61543	13.3037	1.5419	3.06189	2.08964	6.25371	8.37149	21.4107	12.2338	3.70535	10.3336	2.11186	6.20586	0	12.2415	3.34158	3.5451	5.05747	7.50412	0	6.23511	4.55263	0	13.7856	2.51312	2.83847	1.67052	2.26541	29.8212
hsa-miR-3917/1:hsa-mir-3917	0	0	0	0	0	0	0	0	0	0	1.64682	0	0	0	0	0	3.34158	0	0	0	0	0	0	0	0	0	1.89231	2.50577	1.69906	0
hsa-miR-3918/6:hsa-mir-3918	0	4.9135	0	0	0	0	0	0	0	0	0	0	0	0	0	0	3.34158	0	0	3.00165	6.75555	0	1.51754	0	0	0	0	0	0	0
hsa-miR-3920/11:hsa-mir-3920	0	2.80771	9.67543	1.5419	6.12378	4.87582	11.8126	0	1.8618	1.66825	3.70535	0	7.03953	9.30879	1.29781	0	2.22772	0	2.52874	0	0	0	3.03509	0	6.89281	5.02623	0	8.35258	8.49529	0
hsa-miR-3928-3p/22:hsa-mir-3928	17.5938	16.1444	7.25657	16.19	29.8534	11.8413	12.5074	7.61045	13.9635	7.22907	9.88093	11.8098	16.8949	17.997	40.2322	38.0846	37.8712	11.5216	10.7471	15.0082	0	14.029	12.8991	34.32	44.8033	40.2098	24.6	17.5404	14.1588	32.5323
hsa-miR-3928-5p/22:hsa-mir-3928	0	1.40386	2.41886	2.31285	0	1.39309	0	6.08836	1.8618	0	0.823411	0	2.81581	0	2.59563	0	3.34158	1.77255	0	3.00165	0	3.11756	3.03509	0	0	0	1.89231	1.67052	0	0
hsa-miR-3934-5p/6:hsa-mir-3934	6.28351	3.50964	4.83772	10.7933	4.59283	19.5033	4.864	3.80522	3.7236	5.00474	1.23512	2.21435	4.22372	2.48234	9.0847	32.644	12.2525	10.6353	17.069	6.0033	0	0	11.3816	13.728	0	7.53935	6.62309	1.67052	0	9.94041
hsa-miR-3939/6:hsa-mir-3939	5.02681	1.40386	4.83772	4.62571	1.53094	1.39309	6.94857	4.56627	13.0326	4.44866	3.70535	5.16681	4.92767	8.06762	1.94672	0	0	1.77255	8.21839	10.5058	6.75555	6.23511	6.82895	0	0	0	2.83847	0	11.327	1.80735
hsa-miR-3940-3p/19:hsa-mir-3940	11.3103	15.4424	6.04715	12.3352	15.3094	38.31	37.5223	11.4157	2.7927	12.2338	15.2331	11.8098	13.3751	26.0646	24.6585	36.7245	40.099	23.0431	18.9655	18.0099	13.5111	14.029	66.0132	20.592	24.1248	30.1574	15.1385	6.68206	44.7418	69.5829
hsa-miR-3941/10:hsa-mir-3941	0	3.50964	0	0	0	0	1.38971	2.28313	3.7236	2.22433	0.823411	1.47623	0	0	0	2.72033	0	0	1.89655	0	0	0	1.51754	0	0	0	0	0	0	0
hsa-miR-3942-3p/15:hsa-mir-3942	3.77011	0	6.04715	4.62571	3.06189	9.0551	5.55885	8.37149	4.65451	10.5656	8.23411	1.47623	5.63162	1.24117	3.89344	0	0	7.97647	1.26437	4.50247	0	14.029	3.79386	0	0	0	2.83847	5.8468	6.22988	3.6147
hsa-miR-3942-5p/15:hsa-mir-3942	0	1.40386	2.41886	8.48047	7.65472	0	7.64342	7.61045	13.0326	12.7899	6.17558	11.8098	4.22372	7.44703	7.13797	0	6.68316	10.6353	5.05747	7.50412	0	3.11756	4.55263	0	0	0	6.62309	1.67052	5.09717	5.42204
hsa-miR-3944-3p/10:hsa-mir-3944	0	0	0	0	0	2.78618	0	0	0	0	0	0	0	0	3.24453	0	0	0	0	0	0	0	0	0	0	0	3.78462	0	0	0
hsa-miR-3944-5p/10:hsa-mir-3944	0	0	6.04715	0	0	2.08964	2.08457	1.52209	0	0	2.05853	1.47623	0	1.86176	1.29781	0	0	2.65882	3.7931	0	0	0	3.03509	0	0	0	0	0	0	0
hsa-miR-409-3p/14:hsa-mir-409	1147.37	3033.74	702.678	2067.69	1987.17	1856.99	1994.24	3080.71	376.084	1270.65	3198.95	1620.9	1081.98	2716.3	3465.81	1855.27	2237.75	1396.77	1591.84	1715.44	4185.06	7979.39	2135.18	2676.96	2684.75	3710.61	3185.71	953.864	4362.05	231.341
hsa-miR-409-5p/14:hsa-mir-409	129.44	256.204	135.456	261.353	231.173	254.936	336.311	395.743	65.1631	300.285	583.386	285.651	247.088	658.442	232.309	167.3	179.331	109.012	125.172	154.585	280.355	835.505	209.421	315.744	124.071	184.714	270.6	116.936	586.741	24.3992
hsa-miR-410-3p/14:hsa-mir-410	258.881	378.34	391.855	268.291	267.15	285.584	380.087	680.374	195.489	553.858	1385.8	741.067	587.801	1437.28	304.986	131.936	104.703	243.726	234.54	306.168	574.222	1512.02	360.417	432.431	172.32	255.081	302.77	268.118	1189.91	19.8808
hsa-miR-410-5p/14:hsa-mir-410	0	0	0	0	0	1.39309	0	0	0	0	1.64682	0	0	0	1.94672	0	0	0	0	0	0	3.11756	0	0	0	0	0	0	0	0
hsa-miR-411-3p/14:hsa-mir-411	105.563	214.79	96.7543	183.486	209.739	156.723	167.46	321.161	58.6468	176.834	389.473	198.553	200.627	207.276	279.03	148.258	36.7574	217.137	117.586	174.096	374.933	498.809	179.829	315.744	272.266	375.711	225.185	124.453	426.463	14.4588
hsa-miR-411-5p/14:hsa-mir-411	628.351	420.455	442.651	416.314	358.241	364.294	463.469	1576.12	392.84	695.659	2155.28	955.121	1267.12	1444.1	543.784	202.665	67.9455	712.565	683.391	633.348	759.999	1822.21	809.61	514.799	327.409	688.594	517.547	369.184	2191.22	51.5094
hsa-miR-412-3p/14:hsa-mir-412	3.77011	1.40386	0	6.93856	4.59283	6.96546	0	1.52209	0	6.11691	8.64581	0	4.92767	0	6.48907	8.16099	3.34158	0	8.21839	0	0	17.1466	0	0	0	5.02623	0	10.0231	14.7252	0
hsa-miR-412-5p/14:hsa-mir-412	20.1072	16.8463	0	38.5476	45.9283	38.31	4.16914	11.4157	12.1017	30.0285	68.7548	2.21435	29.566	9.92937	98.6338	31.2838	37.8712	9.74902	29.0805	9.00495	74.3111	155.878	6.82895	68.6399	24.1248	7.53935	3.78462	17.5404	147.252	0
hsa-miR-421/X:hsa-mir-421	693.7	721.583	527.311	886.594	903.257	768.29	715.702	585.243	640.46	472.67	546.333	505.609	559.643	372.352	829.303	920.832	697.276	722.314	716.897	612.336	753.244	601.688	587.29	947.231	947.762	1002.73	814.64	896.231	637.146	844.032
hsa-miR-423-3p/17:hsa-mir-423	49316.8	31781.2	39692.3	34468.5	34246.4	30492.7	27136.9	45537.9	37964	26697	36599	29543.1	26115.3	29590.8	29583.7	28476.4	37651.8	38668.2	33402.7	46752.2	39266.6	31435.9	70593.9	35486.8	45023.8	32704.4	24516.8	27875.9	25346	38065.5
hsa-miR-423-5p/17:hsa-mir-423	7986.34	8022.34	4479.73	7401.13	8849.62	8467.91	7606.59	6159.14	3621.21	5700.96	5314.29	4715.82	3660.56	4860.43	20497	18537.7	21945.3	9057.73	7814.43	17294	11930.3	10537.3	10517.3	13734.8	21112.7	20104.9	18689.4	7182.38	6322.76	15178.1
hsa-miR-424-3p/X:hsa-mir-424	219.923	292.002	101.592	344.615	393.453	406.086	326.583	256.472	334.194	359.229	220.674	123.265	420.964	192.382	283.572	448.854	338.614	91.2863	381.207	355.695	300.622	190.171	345.241	192.192	261.927	655.923	331.154	257.259	378.323	428.342
hsa-miR-424-5p/X:hsa-mir-424	601.96	221.809	659.139	221.263	231.938	325.984	398.153	1069.27	2043.33	1982.43	983.976	774.283	3202.99	1449.07	525.615	92.4912	110.272	148.008	366.035	304.667	202.667	255.64	691.241	109.824	120.624	311.626	297.093	753.402	3220.28	440.089
hsa-miR-425-3p/3:hsa-mir-425	821.883	803.708	700.259	987.589	1015.02	911.779	965.156	554.041	806.16	706.781	660.787	635.517	734.223	755.253	722.882	1003.8	963.489	968.698	891.379	889.989	773.511	1017.88	984.127	1160.01	1095.96	919.8	719.078	879.526	837.069	808.788
hsa-miR-425-5p/3:hsa-mir-425	44904.5	28240	49862.3	42181.8	35904.5	32450	37022	32597.1	37775	24333.1	40340.1	33874.3	45619.7	38238.6	25284.7	16609	22339.6	35849.8	26756.6	27561.1	39178.8	22836.1	36817.1	35493.7	31517.4	29834.4	22344.4	36064.7	37567.3	29692
hsa-miR-4286/8:hsa-mir-4286	81.6857	102.482	70.1469	95.598	95.684	114.234	112.567	15.9819	60.5086	47.267	43.6408	36.9058	68.2834	109.223	277.083	110.173	230.569	40.7686	68.2759	37.5206	84.4444	130.937	106.228	130.416	72.3745	60.3148	113.539	68.4911	429.295	86.7527
hsa-miR-429/1:hsa-mir-429	66.6052	39.308	90.7072	37.7766	38.2736	36.2204	45.1657	100.458	130.326	94.534	105.808	100.384	123.192	58.9557	24.6585	43.5253	22.2772	22.1569	47.4138	49.5272	40.5333	40.5282	80.4298	41.1839	65.4817	52.7754	27.4385	70.1616	37.3793	54.2204
hsa-miR-4306/13:hsa-mir-4306	0	0	0	0	2.29642	0	1.38971	0	0	0	0	0	9.85534	2.48234	5.19125	0	5.5693	4.43137	0	0	0	3.11756	0	0	0	0	3.78462	0	1.1327	3.6147
hsa-miR-431-3p/14:hsa-mir-431	0	7.72122	0	9.25142	6.88925	2.08964	2.08457	9.89358	0	7.22907	5.35217	1.47623	4.92767	2.48234	6.48907	8.16099	2.22772	7.97647	3.7931	9.00495	6.75555	24.9405	6.82895	0	0	0	6.62309	2.50577	22.6541	0
hsa-miR-431-5p/14:hsa-mir-431	351.877	1080.27	160.854	734.717	636.873	586.492	749.75	652.215	131.257	313.631	853.877	469.441	295.66	848.962	2201.09	658.32	1011.39	575.192	508.276	859.973	1124.8	1685.04	606.259	1002.14	1878.29	2656.36	1353	461.062	1449.3	110.248
hsa-miR-432-5p/14:hsa-mir-432	69.1186	228.829	32.6546	132.604	218.159	157.419	212.626	220.703	25.1343	99.5388	183.209	94.4787	36.6056	273.678	639.822	382.206	191.584	183.459	159.943	312.172	334.4	794.977	180.588	411.839	461.818	589.326	514.709	123.618	444.02	26.2065
hsa-miR-4326/20:hsa-mir-4326	0	94.7604	156.016	42.4023	50.5211	37.6135	44.4708	88.2812	83.7811	92.3097	138.745	59.0492	38.7174	42.8204	81.1133	48.9659	129.208	0	89.1379	117.064	104.711	99.7618	156.307	144.144	27.5712	71.6238	36.9001	63.4796	56.6352	103.019
hsa-miR-433-3p/14:hsa-mir-433	46.498	164.953	38.7017	123.352	112.524	103.089	134.107	159.819	13.0326	52.8278	130.099	73.0734	39.4214	122.876	347.814	159.139	180.445	71.7883	92.2989	121.567	94.5777	355.401	130.509	253.968	292.944	245.029	208.154	81.02	258.823	10.8441
hsa-miR-433-5p/14:hsa-mir-433	0	9.827	6.04715	3.08381	7.65472	9.0551	10.4228	0	0	6.67299	11.9395	9.5955	3.51977	3.10293	9.7336	2.72033	2.22772	1.77255	1.89655	4.50247	27.0222	10.9114	5.3114	0	0	20.1049	9.46155	5.8468	10.1943	0
hsa-miR-4421/1:hsa-mir-4421	0	0	0	0	3.06189	2.08964	0	0	0	2.22433	0.823411	0	0	0	0	2.72033	0	0	0	0	0	0	0	0	0	0	2.83847	1.67052	3.96447	0
hsa-miR-4422/1:hsa-mir-4422	8.79692	16.1444	6.04715	17.7319	19.9023	12.5378	27.0994	28.1587	22.3416	20.5751	13.5863	16.9766	0	3.10293	5.19125	12.2415	12.2525	9.74902	15.8046	18.0099	13.5111	14.029	23.5219	0	17.232	30.1574	24.6	10.8583	33.4148	54.2204
hsa-miR-4423-3p/1:hsa-mir-4423	0	3.50964	0	2.31285	1.53094	0	0	0	1.8618	0	0	5.16681	2.81581	1.86176	0	0	0	0	0	9.00495	0	0	0	0	0	0	0	1.67052	0	1.80735
hsa-miR-4423-5p/1:hsa-mir-4423	0	25.9714	0	3.85476	1.53094	3.48273	1.38971	3.04418	0	0	0	0	6.33558	2.48234	7.78688	12.2415	5.5693	0	7.58621	126.069	0	0	2.27632	0	17.232	11.309	18.9231	1.67052	1.1327	27.1102
hsa-miR-4424/1:hsa-mir-4424	0	0	2.41886	1.5419	0	0	0	6.08836	7.44721	5.00474	1.64682	5.16681	11.2632	0	1.94672	10.8813	0	1.77255	1.26437	0	0	0	0	0	0	0	0	1.67052	0	0
hsa-miR-4425/1:hsa-mir-4425	0	0	2.41886	0	0	0	3.47428	0	2.7927	1.66825	0.823411	1.47623	3.51977	1.86176	0	0	2.22772	1.77255	0	0	0	0	0	0	0	0	0	0	0	0
hsa-miR-4429/2:hsa-mir-4429	0	2.80771	0	1.5419	3.06189	1.39309	0	0	0	0	0	0	0	0	0	0	2.22772	0	0	0	0	0	0	0	0	2.51312	0	0	2.26541	1.80735
hsa-miR-4430/2:hsa-mir-4430	2.5134	0	0	3.08381	3.06189	0	0	0	2.7927	3.89258	0	6.64304	0	0	3.24453	0	2.22772	0	0	0	0	0	0	0	0	0	0	0	0	0
hsa-miR-4432/2:hsa-mir-4432	0	0	0	0	0	0	0	0	0	6.11691	0	0	0	0	0	0	0	0	0	0	0	0	0	0	0	0	0	0	0	0
hsa-miR-4433a-3p/2:hsa-mir-4433a	0	0	0	0	0	0	2.08457	0	0	1.66825	0	0	0	0	1.94672	0	4.45544	0	0	0	0	0	0	0	0	5.02623	0	0	0	0
hsa-miR-4433a-5p/2:hsa-mir-4433a	0	4.21157	0	4.62571	1.53094	0	6.94857	0	1.8618	0	0	0	0	0	1.29781	8.16099	3.34158	2.65882	3.16092	0	0	0	2.27632	0	0	2.51312	0	1.67052	3.39811	1.80735
hsa-miR-4433b-3p/2:hsa-mir-4433b	185.992	104.587	55.6337	261.353	234.234	48.7582	48.64	61.6446	15.8253	35.0332	57.6387	28.0484	42.9411	52.1292	271.243	316.918	204.95	117.875	107.471	100.555	287.111	236.934	165.412	418.703	372.212	216.128	256.408	120.277	356.236	233.148
hsa-miR-4433b-5p/2:hsa-mir-4433b	5915.3	4512.7	2278.56	7965.47	10374.4	4015.59	964.461	3000.04	206.66	1698.83	2220.74	1211.98	1034.11	1953.6	3514.48	11792.6	4050	3901.38	2556.55	2989.64	10018.5	3621.04	7485.29	10975.5	7168.52	4419.31	6944.78	5552.79	1516.13	5747.37
hsa-miR-4434/2:hsa-mir-4434	0	0	0	0	0	3.48273	2.77943	0	0	10.5656	0	1.47623	0	0	1.29781	0	0	0	0	0	0	0	0	0	0	0	13.2462	0	0	0
hsa-miR-4435/2:hsa-mir-4435-1	2.5134	11.9328	12.0943	14.6481	7.65472	9.0551	1.38971	9.89358	0	1.11217	11.116	2.21435	4.22372	17.3764	7.78688	2.72033	14.4802	8.86275	15.1724	0	0	9.35267	11.3816	13.728	10.3392	3.76967	8.5154	8.35258	16.9906	3.6147
hsa-miR-4435/2:hsa-mir-4435-2	2.5134	11.9328	12.0943	14.6481	7.65472	9.0551	1.38971	9.89358	0	1.11217	11.116	2.21435	4.22372	17.3764	7.78688	2.72033	14.4802	8.86275	15.1724	0	0	9.35267	11.3816	13.728	10.3392	3.76967	8.5154	8.35258	16.9906	3.6147
hsa-miR-4437/2:hsa-mir-4437	0	0	0	0	0	0	0	0	6.51631	2.22433	0	0	0	0	0	0	0	0	0	0	0	0	0	0	0	0	0	0	0	0
hsa-miR-4440/2:hsa-mir-4440	17.5938	0	0	3.85476	0	2.08964	2.08457	14.4599	11.1708	0	0	2.21435	1.40791	0	7.13797	16.322	17.8218	10.6353	27.1839	9.00495	0	4.67634	21.2456	0	17.232	13.8221	8.5154	5.01155	2.83176	9.03674
hsa-miR-4442/3:hsa-mir-4442	0	0	0	0	0	2.78618	0	3.80522	0	13.346	0	1.47623	0	0	1.29781	2.72033	0	1.77255	0	3.00165	0	0	0	0	0	3.76967	3.78462	1.67052	0	0
hsa-miR-4443/3:hsa-mir-4443	152.061	61.7697	43.5394	97.9108	100.277	68.9581	54.8937	9.89358	34.4433	61.7252	27.996	43.5488	3.51977	24.2029	498.36	195.864	258.416	186.118	97.9885	78.0429	114.844	205.759	96.3641	96.0959	151.642	106.807	213.831	19.2109	212.382	179.831
hsa-miR-4444/2:hsa-mir-4444-1	5.02681	0	0	0	0	0	0	0	0	2.22433	0.823411	0	0	0	0	0	0	0	2.52874	0	0	0	0	0	0	0	0	0	0	0
hsa-miR-4444/2:hsa-mir-4444-2	5.02681	0	0	0	0	0	0	0	0	2.22433	0.823411	0	0	0	0	0	0	0	2.52874	0	0	0	0	0	0	0	0	0	0	0
hsa-miR-4444/3:hsa-mir-4444-1	5.02681	0	0	0	0	0	0	0	0	2.22433	0.823411	0	0	0	0	0	0	0	2.52874	0	0	0	0	0	0	0	0	0	0	0
hsa-miR-4444/3:hsa-mir-4444-2	5.02681	0	0	0	0	0	0	0	0	2.22433	0.823411	0	0	0	0	0	0	0	2.52874	0	0	0	0	0	0	0	0	0	0	0
hsa-miR-4446-3p/3:hsa-mir-4446	54.0382	88.443	36.2829	121.039	159.218	84.2821	65.3165	48.7069	16.7562	22.2433	42.8174	49.4537	28.8621	37.2352	127.186	265.232	113.614	48.7451	75.2299	108.059	64.1777	110.673	121.404	75.5039	65.4817	101.781	96.5079	66.8206	242.965	165.372
hsa-miR-4446-5p/3:hsa-mir-4446	2.5134	0	0	0	0	1.39309	3.47428	0	2.7927	3.3365	4.11705	1.47623	4.22372	2.48234	1.94672	0	2.22772	0	1.26437	0	0	3.11756	2.27632	0	0	2.51312	0	0	3.39811	1.80735
hsa-miR-4449/4:hsa-mir-4449	2.5134	0	0	0	1.53094	0	5.55885	0	1.8618	0	0	0	0	1.24117	0	0	0	1.77255	5.05747	0	0	3.11756	0	0	6.89281	0	0	0	1.69906	2.71102
hsa-miR-4453/4:hsa-mir-4453	0	0	0	0	0	0	0	0	0	2.22433	0	1.47623	0	0	0	0	0	0	0	0	6.75555	0	0	0	0	0	1.89231	0	0	2.71102
hsa-miR-4458/5:hsa-mir-4458	2.5134	0	0	3.08381	0	0	0	0	0	1.66825	1.23512	7.38115	0	0	3.24453	0	3.34158	0	0	0	0	3.11756	0	0	0	11.309	3.78462	0	0	6.32572
hsa-miR-4464/6:hsa-mir-4464	17.5938	14.0386	14.5131	7.70951	3.82736	8.35855	9.03314	16.743	1.8618	73.4029	6.99899	33.2152	1.40791	22.3411	3.24453	5.44066	3.34158	1.77255	18.9655	0	13.5111	10.9114	3.79386	0	6.89281	0	3.78462	8.35258	4.53082	15.3625
hsa-miR-4466/6:hsa-mir-4466	0	0	0	0	0	2.08964	0	0	0	0	0	0	0	3.72352	0	0	0	0	0	0	0	0	0	0	0	0	5.67693	0	0	0
hsa-miR-4467/7:hsa-mir-4467	0	0	0	0	0	0	0	0	0	0	0	0	0	0	0	0	5.5693	0	1.26437	6.0033	0	0	0	0	0	2.51312	6.62309	0	0	0
hsa-miR-4469/8:hsa-mir-4469	0	0	0	0	0	0	0	0	0	0	0.823411	0	1.40791	0	3.24453	0	0	0	0	0	0	0	2.27632	0	0	0	0	0	0	0
hsa-miR-4470/8:hsa-mir-4470	0	0	0	0	1.53094	1.39309	0	0	1.8618	2.78041	0	1.47623	0	2.48234	0	0	0	0	2.52874	0	0	0	2.27632	0	0	7.53935	0	0	5.09717	0
hsa-miR-4473/9:hsa-mir-4473	17.5938	20.3559	27.8169	14.6481	30.6189	28.5584	18.7611	38.8133	33.5124	45.5988	32.113	17.7148	21.1186	23.5823	19.4672	6.80083	18.9356	23.0431	46.1494	31.5173	6.75555	14.029	22.7632	0	24.1248	40.2098	32.1693	36.7513	18.6896	28.9176
hsa-miR-4474-3p/9:hsa-mir-4474	2.5134	2.10579	4.83772	0	0	5.57237	0	9.89358	2.7927	3.3365	2.88194	5.90492	2.11186	1.24117	1.29781	4.0805	0	0	4.42529	3.00165	0	3.11756	1.51754	0	0	0	2.83847	0	1.1327	2.71102
hsa-miR-4477a/9:hsa-mir-4477a	0	1.40386	6.04715	0	0	0	0	0	0	2.22433	4.94046	2.21435	0	0	0	0	0	0	1.26437	4.50247	0	0	0	0	0	0	0	3.34103	0	4.51837
hsa-miR-4477b/9:hsa-mir-4477b	5.02681	10.5289	6.04715	5.39666	5.3583	5.57237	1.38971	12.9378	34.4433	10.0095	9.46922	11.0717	13.3751	8.6882	0	0	0	5.31765	3.7931	10.5058	0	3.11756	3.79386	0	0	2.51312	0	3.34103	1.69906	6.32572
hsa-miR-4479/9:hsa-mir-4479	0	0	2.41886	0	5.3583	1.39309	2.77943	6.08836	1.8618	0	1.64682	0	0	0	4.54235	0	5.5693	3.5451	1.26437	9.00495	0	0	3.79386	0	6.89281	3.76967	3.78462	9.18783	3.39811	0
hsa-miR-4482-3p/10:hsa-mir-4482	0	0	0	1.5419	0	0	0	0	0	0	0.823411	0	0	0	0	0	0	0	0	3.00165	0	0	0	0	0	2.51312	0	0	0	5.42204
hsa-miR-4482-5p/10:hsa-mir-4482	0	0	0	0	0	0	0	2.28313	0	0	0	2.21435	0	0	0	8.16099	0	0	3.7931	7.50412	20.2667	12.4702	0	0	0	0	10.4077	4.17629	5.09717	18.0735
hsa-miR-4484/10:hsa-mir-4484	12.567	6.31736	0	2.31285	4.59283	6.26892	4.864	5.32731	10.2399	2.78041	3.29364	3.69058	2.11186	3.10293	0	5.44066	2.22772	0	1.26437	10.5058	0	0	1.51754	0	6.89281	0	0	5.8468	0	7.22939
hsa-miR-4485-3p/11:hsa-mir-4485	0	6.31736	0	0	3.06189	9.0551	1.38971	0	8.37811	3.89258	0.823411	2.21435	0	5.58527	7.13797	32.644	0	28.3608	13.908	22.5124	6.75555	0	10.6228	13.728	10.3392	5.02623	6.62309	7.51732	0	26.2065
hsa-miR-4487/11:hsa-mir-4487_1	0	5.61543	3.62829	0	6.12378	3.48273	1.38971	6.08836	11.1708	4.44866	5.35217	8.11927	19.0067	2.48234	0	0	10.0247	0	1.26437	3.00165	0	6.23511	3.79386	0	0	2.51312	1.89231	0	1.1327	0
hsa-miR-4487/11:hsa-mir-4487_2	0	1.40386	3.62829	0	2.29642	3.48273	1.38971	3.04418	8.37811	4.44866	5.35217	6.64304	19.0067	2.48234	0	0	10.0247	0	1.26437	3.00165	0	6.23511	3.79386	0	0	2.51312	1.89231	0	1.1327	0
hsa-miR-4488/11:hsa-mir-4488	0	0	4.83772	0	0	2.78618	0	0	0	0	0	0	0	0	2.59563	0	3.34158	0	1.26437	0	0	0	2.27632	0	0	3.76967	0	2.50577	0	0
hsa-miR-4489/11:hsa-mir-4489	0	0	0	0	0	1.39309	2.77943	0	0	0	0	0	0	0	0	0	2.22772	0	0	0	0	0	0	0	0	3.76967	0	0	0	1.80735
hsa-miR-4491/11:hsa-mir-4491	0	0	2.41886	0	0	0	0	3.80522	5.58541	18.9068	1.64682	10.3336	1.40791	0	5.19125	0	2.22772	1.77255	3.16092	6.0033	0	6.23511	0	0	0	10.0525	0	0	0	2.71102
hsa-miR-4496/12:hsa-mir-4496	0	0	0	0	0	0	0	0	3.7236	3.3365	0	1.47623	0	0	0	0	5.5693	0	0	0	0	0	0	0	0	0	0	0	0	0
hsa-miR-4498/12:hsa-mir-4498	0	1.40386	0	1.5419	0	0	0	3.04418	0	0	0	4.42869	0	0	1.29781	4.0805	5.5693	2.65882	0	0	0	0	1.51754	0	0	5.02623	0	0	1.1327	0
hsa-miR-449a/5:hsa-mir-449a	0	0	0	3.08381	0	3.48273	0	0	0	5.00474	3.29364	0	2.11186	2.48234	0	0	4.45544	4.43137	1.26437	0	0	3.11756	1.51754	0	0	5.02623	0	7.51732	9.62799	10.8441
hsa-miR-449c-5p/5:hsa-mir-449c	0	0	0	0	1.53094	2.08964	1.38971	0	0	0	0.823411	2.21435	0	0	0	0	0	0	1.26437	0	0	0	1.51754	0	0	2.51312	7.56924	0	3.96447	0
hsa-miR-4504/14:hsa-mir-4504	2.5134	2.80771	0	0	0	1.39309	0	0	0	0	0	0	4.92767	2.48234	0	0	0	4.43137	0	0	6.75555	0	0	0	0	5.02623	0	2.50577	0	0
hsa-miR-4505/14:hsa-mir-4505	0	0	0	0	1.53094	0	0	0	0	2.78041	0	2.21435	0	0	2.59563	0	0	0	2.52874	0	0	0	1.51754	0	0	0	3.78462	0	1.69906	0
hsa-miR-4508/15:hsa-mir-4508	2.5134	4.21157	2.41886	6.16761	6.12378	17.4137	10.4228	2.28313	6.51631	0	4.94046	2.95246	48.5728	7.44703	20.1161	8.16099	6.68316	15.9529	6.95402	0	0	3.11756	1.51754	0	6.89281	8.7959	10.4077	1.67052	3.39811	30.7249
hsa-miR-450a-1-3p/X:hsa-mir-450a-1	20.1072	11.9328	3.62829	13.8771	13.7785	14.6275	6.94857	38.8133	57.7159	36.1454	39.5237	19.191	76.7309	61.438	18.1694	23.1228	4.45544	1.77255	25.2874	10.5058	6.75555	9.35267	25.0395	0	13.7856	6.28279	4.73078	9.18783	25.4859	25.3029
hsa-miR-450a-2-3p/X:hsa-mir-450a-2	15.0804	10.5289	8.466	23.1285	22.1987	32.7377	27.0994	53.2731	52.1305	17.2386	32.113	16.2385	81.6586	19.2382	53.8593	9.52116	30.0742	3.5451	42.3563	19.5107	13.5111	14.029	39.4562	13.728	31.0177	18.8484	30.277	22.552	11.8934	24.3992
hsa-miR-450a-5p/X:hsa-mir-450a-1	540.382	339.032	655.511	336.135	287.817	412.355	541.293	911.732	1727.75	1135.52	810.236	514.466	2351.91	744.083	402.971	156.419	164.851	105.467	591.724	358.697	304	235.376	720.075	157.872	182.66	476.235	506.193	576.328	735.125	576.544
hsa-miR-450a-5p/X:hsa-mir-450a-2	540.382	341.137	650.673	336.135	289.348	412.355	541.293	913.254	1730.55	1135.52	811.471	514.466	2351.91	747.806	402.971	156.419	164.851	105.467	591.724	358.697	304	235.376	720.075	157.872	182.66	476.235	508.085	576.328	738.524	576.544
hsa-miR-450b-5p/X:hsa-mir-450b	640.918	541.889	737.752	550.459	698.876	579.526	876.909	1141.57	2169	1046.55	997.562	775.021	2983.35	1050.03	428.278	428.452	441.089	150.667	881.264	603.332	553.955	360.078	786.847	219.648	485.943	895.926	675.555	750.897	743.621	1001.27
hsa-miR-4511/15:hsa-mir-4511	7.54021	11.9328	10.8849	1.5419	10.7166	3.48273	3.47428	19.0261	12.1017	16.6825	16.0565	10.3336	16.8949	7.44703	13.627	0	12.2525	10.6353	19.5977	12.0066	16.8889	3.11756	3.03509	0	0	22.618	10.4077	4.17629	15.2915	26.2065
hsa-miR-4512/15:hsa-mir-4512	0	0	0	1.5419	3.06189	0	0	0	1.8618	2.78041	0	0	0	2.48234	0	0	0	4.43137	0	10.5058	0	0	0	0	0	0	0	2.50577	0	2.71102
hsa-miR-4513/15:hsa-mir-4513	0	0	0	0	0	0	0	1.52209	2.7927	0	0	0	0	0	1.29781	2.72033	0	0	0	0	0	0	0	0	6.89281	0	0	2.50577	0	0
hsa-miR-4517/16:hsa-mir-4517	23.8773	6.31736	2.41886	9.25142	4.59283	9.0551	18.0663	6.8494	22.3416	18.9068	6.99899	10.3336	7.74348	14.8941	1.94672	20.4025	3.34158	10.6353	27.8161	13.5074	33.7778	4.67634	6.82895	13.728	13.7856	0	2.83847	9.18783	2.26541	3.6147
hsa-miR-4518/16:hsa-mir-4518	0	4.21157	0	0	1.53094	1.39309	6.25371	3.04418	1.8618	3.3365	1.23512	5.90492	4.22372	3.72352	1.29781	0	4.45544	1.77255	1.89655	7.50412	0	0	0	0	0	2.51312	0	1.67052	0	0
hsa-miR-451a/17:hsa-mir-451a	89914.5	124486	186843	101046	104179	293826	231020	24269.7	440770	86088.8	137721	57595.1	2.31189e+06	188966	85947.1	66086.3	66315.9	842716	197190	110171	211182	107141	77564.7	76863	33423.2	30217.7	66101.3	134218	91968.8	255086
hsa-miR-4520-2-3p/17:hsa-mir-4520-2	0	1.40386	0	0	0	0	0	1.52209	0	1.66825	1.64682	2.95246	0	2.48234	0	4.0805	0	0	0	0	0	0	1.51754	0	0	6.28279	0	2.50577	0	0
hsa-miR-4520-3p/17:hsa-mir-4520-1	0	1.40386	2.41886	3.08381	1.53094	0	0	3.04418	5.58541	3.89258	3.29364	2.95246	0	2.48234	1.94672	0	3.34158	0	0	0	0	0	1.51754	0	0	18.8484	0	4.17629	0	5.42204
hsa-miR-4521/17:hsa-mir-4521	10.0536	31.5868	10.8849	20.8157	14.544	22.2895	30.5737	21.3093	48.4069	40.594	26.7608	36.9058	34.4937	39.0969	25.3074	46.2456	21.1633	40.7686	52.4713	33.0181	20.2667	21.8229	24.2807	27.456	27.5712	33.9271	13.2462	41.7629	21.5214	30.7249
hsa-miR-4522/17:hsa-mir-4522	2.5134	2.80771	3.62829	1.5419	0	0	0	0	4.65451	3.3365	0.823411	3.69058	1.40791	9.92937	0	0	2.22772	1.77255	3.7931	0	0	3.11756	0	0	0	0	6.62309	0	3.39811	0
hsa-miR-4523/17:hsa-mir-4523	0	0	0	0	0	0	0	0	0	0	0	0	2.11186	0	0	0	6.68316	1.77255	1.26437	0	0	0	1.51754	0	0	0	0	0	1.69906	0
hsa-miR-452-3p/X:hsa-mir-452	0	0	0	0	0	0	0	0	0	2.78041	2.05853	0	0	0	0	0	0	0	0	0	0	0	0	0	0	0	0	0	3.39811	3.6147
hsa-miR-4524a-3p/17:hsa-mir-4524a	0	0	0	3.85476	0	0	4.16914	0	0	0	0	0	0	0	0	2.72033	0	0	0	0	0	0	0	0	0	0	0	0	1.1327	0
hsa-miR-452-5p/X:hsa-mir-452	110.59	167.761	91.9166	337.677	346.759	50.1513	63.2319	82.9539	4.65451	196.853	273.372	300.413	193.587	121.635	83.0601	81.6099	45.6683	46.0863	57.5287	13.5074	77.6888	215.111	279.987	82.3679	437.694	46.4926	35.9539	125.289	1263.53	107.537
hsa-miR-4526/18:hsa-mir-4526	6.28351	2.80771	0	2.31285	0	0	2.08457	3.80522	0	0	0	0	0	0	0	0	0	0	0	6.0033	0	0	1.51754	0	0	0	0	3.34103	1.69906	2.71102
hsa-miR-4533/20:hsa-mir-4533	0	0	0	0	0	1.39309	1.38971	0	0	0	0	0	1.40791	0	1.94672	0	0	0	0	0	0	3.11756	0	0	0	2.51312	0	0	2.26541	0
hsa-miR-4536-3p/X:hsa-mir-4536-1	3.77011	21.0579	19.3509	6.93856	3.82736	11.8413	2.77943	7.61045	26.9961	32.8089	12.7629	25.834	4.22372	12.4117	8.43579	0	0	7.0902	12.6437	7.50412	0	18.7053	2.27632	0	13.7856	11.309	11.3539	10.0231	2.83176	28.9176
hsa-miR-4536-3p/X:hsa-mir-4536-2	3.77011	21.0579	19.3509	6.93856	3.82736	11.8413	2.77943	7.61045	26.9961	32.8089	12.7629	25.834	4.22372	12.4117	8.43579	0	0	7.0902	12.6437	7.50412	0	18.7053	2.27632	0	13.7856	11.309	11.3539	10.0231	2.83176	28.9176
hsa-miR-4536-5p/X:hsa-mir-4536-1	20.1072	10.5289	24.1886	10.0224	3.06189	21.5929	15.9817	24.3534	27.927	43.3744	24.2906	27.3103	16.1909	11.1705	19.4672	16.322	4.45544	23.0431	29.0805	25.514	6.75555	3.11756	12.8991	0	34.4641	27.6443	14.1923	8.35258	1.69906	13.5551
hsa-miR-4536-5p/X:hsa-mir-4536-2	20.1072	10.5289	24.1886	10.0224	3.06189	21.5929	15.9817	24.3534	32.5815	43.3744	24.2906	27.3103	16.1909	11.1705	19.4672	16.322	4.45544	23.0431	29.0805	25.514	6.75555	3.11756	12.8991	0	34.4641	23.8746	14.1923	8.35258	1.69906	13.5551
hsa-miR-454-3p/17:hsa-mir-454	2415.38	1909.25	2011.28	2440.06	2202.26	2043.67	1783	1818.14	2124.32	1738.31	1710.22	1568.49	2236.46	1004.73	2462.6	1730.13	1619.55	2370.79	2022.36	1997.6	2411.73	1603.98	1710.27	2100.38	1912.76	2376.15	1833.65	2251.85	2526.5	2272.74
hsa-miR-454-5p/17:hsa-mir-454	126.927	105.991	85.8695	143.397	129.365	112.144	134.802	93.6085	106.123	93.978	108.69	83.407	142.199	89.985	99.9316	87.0506	148.143	81.5373	103.046	100.555	118.222	84.174	75.1184	178.464	82.7137	60.3148	113.539	114.43	97.979	131.033
hsa-miR-455-3p/9:hsa-mir-455	15.0804	11.2309	29.0263	5.39666	1.53094	18.1102	14.592	9.89358	9.30901	21.1311	4.11705	38.382	2.81581	8.6882	38.2855	19.0423	26.7326	13.2941	42.3563	36.0198	13.5111	18.7053	6.82895	0	24.1248	15.0787	0	19.2109	10.1943	10.8441
hsa-miR-455-5p/9:hsa-mir-455	0	0	0	0	1.53094	0	0	1.52209	6.51631	0	0	2.21435	0	1.86176	0	10.8813	0	0	0	0	0	0	3.79386	0	0	0	0	1.67052	0	0
hsa-miR-4632-3p/1:hsa-mir-4632	11.3103	0	2.41886	0	0	0	7.64342	0	6.51631	7.78516	3.29364	1.47623	3.51977	4.3441	11.0314	0	16.7079	7.0902	0	0	0	6.23511	8.34649	13.728	6.89281	11.309	12.3	1.67052	2.83176	7.22939
hsa-miR-4635/5:hsa-mir-4635	0	0	0	1.5419	0	0	0	2.28313	2.7927	1.11217	1.64682	0	0	0	0	0	0	1.77255	0	0	0	3.11756	0	0	0	0	0	0	0	0
hsa-miR-4636/5:hsa-mir-4636	0	0	0	0	0	1.39309	2.77943	0	0	0	2.05853	0	0	3.72352	0	0	0	1.77255	3.7931	0	0	0	0	0	0	2.51312	0	1.67052	0	0
hsa-miR-4637/5:hsa-mir-4637	3.77011	2.80771	0	3.08381	0	0	0	3.04418	2.7927	0	0	4.42869	2.11186	0	0	0	0	0	0	0	0	0	0	0	0	0	0	0	0	0
hsa-miR-4638-3p/5:hsa-mir-4638	0	0	0	0	0	0	0	0	3.7236	1.11217	4.11705	1.47623	4.92767	0	1.94672	0	0	0	1.89655	3.00165	10.1333	3.11756	0	0	0	0	1.89231	0	0	0
hsa-miR-4638-5p/5:hsa-mir-4638	2.5134	0	0	0	3.82736	2.08964	0	1.52209	0	0	0	0	2.81581	0	0	2.72033	0	1.77255	0	0	0	0	3.03509	0	0	0	1.89231	2.50577	0	0
hsa-miR-4639-3p/6:hsa-mir-4639	0	1.40386	0	0	0	0	0	0	1.8618	2.22433	0	2.21435	0	0	1.29781	0	0	0	0	0	0	0	0	0	0	0	0	0	0	0
hsa-miR-4639-5p/6:hsa-mir-4639	0	0	0	1.5419	0	1.39309	0	2.28313	0	0	0	3.69058	0	0	0	9.52116	3.34158	0	2.52874	0	0	0	1.51754	0	0	0	3.78462	0	1.1327	0
hsa-miR-4640-3p/6:hsa-mir-4640	0	1.40386	0	0	1.53094	0	3.47428	0	0	1.66825	1.64682	0	0	0	1.29781	5.44066	0	0	0	7.50412	0	0	0	0	0	0	0	0	0	0
hsa-miR-4642/6:hsa-mir-4642	0	0	0	0	0	4.17928	1.38971	0	0	2.78041	0	0	0	0	0	0	0	0	0	0	0	0	0	0	0	0	0	0	2.26541	0
hsa-miR-4645-3p/6:hsa-mir-4645	11.3103	19.654	4.83772	13.8771	13.7785	5.57237	8.33828	1.52209	13.9635	6.11691	9.05752	4.42869	12.6712	3.10293	12.9781	4.0805	12.2525	6.20392	11.3793	0	0	0	4.55263	0	0	6.28279	3.78462	0	5.09717	6.32572
hsa-miR-4645-5p/6:hsa-mir-4645	2.5134	0	0	0	1.53094	0	0	0	0	4.44866	0.823411	0	0	0	5.19125	14.9618	0	0	1.26437	0	0	4.67634	0	0	0	2.51312	0	1.67052	0	0
hsa-miR-4646-3p/6:hsa-mir-4646	0	1.40386	0	0	0	0	0	0	0	0	0	0	0	0	0	0	0	1.77255	6.32184	0	0	0	0	0	0	0	0	0	0	0
hsa-miR-4647/6:hsa-mir-4647	0	0	0	0	0	1.39309	0	0	0	0	0	0	0	0	2.59563	4.0805	0	3.5451	0	0	0	0	0	0	0	3.76967	0	0	0	7.22939
hsa-miR-4651/7:hsa-mir-4651	0	0	0	0	0	0	0	0	0	0	0	0	0	0	0	9.52116	3.34158	0	1.26437	0	6.75555	0	2.27632	0	0	0	0	0	2.26541	0
hsa-miR-4654/1:hsa-mir-4654	0	0	2.41886	2.31285	0	1.39309	0	0	0	0	0	0	0	0	0	0	0	0	0	3.00165	0	0	0	0	0	0	1.89231	0	0	0
hsa-miR-4657/7:hsa-mir-4657	0	0	0	0	0	0	0	1.52209	0	0	0	1.47623	0	0	0	0	0	0	4.42529	0	10.1333	3.11756	0	0	0	0	0	0	0	0
hsa-miR-4659a-3p/8:hsa-mir-4659a	12.567	15.4424	10.8849	16.9609	6.88925	22.986	28.4891	6.08836	7.44721	23.9116	7.8224	12.548	21.1186	9.30879	7.13797	10.8813	26.7326	15.9529	17.7012	3.00165	27.0222	24.9405	7.58772	34.32	27.5712	12.5656	6.62309	15.0346	16.9906	27.1102
hsa-miR-4659a-5p/8:hsa-mir-4659a	0	0	0	0	0	1.39309	2.08457	0	0	0	0	1.47623	2.81581	0	0	0	0	0	2.52874	0	0	0	4.55263	0	0	0	1.89231	0	0	0
hsa-miR-4659b-3p/8:hsa-mir-4659b	30.1609	45.6254	36.2829	71.6985	92.6221	61.9926	57.6731	33.486	0	17.7946	29.2311	19.9291	16.8949	37.8557	31.7964	51.6863	72.4009	11.5216	20.8621	19.5107	70.9333	38.9695	56.9079	82.3679	6.89281	26.3877	83.2617	50.1155	42.4764	77.716
hsa-miR-4659b-5p/8:hsa-mir-4659b	11.3103	9.12507	15.7226	12.3352	16.0749	6.26892	17.3714	19.0261	0	6.67299	13.998	11.8098	11.9672	8.6882	8.43579	14.9618	17.8218	4.43137	8.21839	3.00165	6.75555	14.029	30.3509	0	0	2.51312	4.73078	16.7052	23.7868	18.0735
hsa-miR-4660/8:hsa-mir-4660	3.77011	0	2.41886	0	0	0	0	2.28313	2.7927	2.22433	0	0	2.11186	0	1.29781	0	0	0	0	0	0	0	4.55263	0	6.89281	0	0	1.67052	0	1.80735
hsa-miR-4661-5p/8:hsa-mir-4661	6.28351	0	0	1.5419	9.95114	2.78618	5.55885	0	5.58541	5.00474	5.35217	8.11927	0	1.24117	2.59563	0	4.45544	8.86275	5.05747	6.0033	6.75555	3.11756	6.82895	0	6.89281	8.7959	3.78462	0	2.26541	5.42204
hsa-miR-4662a-3p/8:hsa-mir-4662a	10.0536	2.10579	20.5603	0	5.3583	9.75165	6.25371	15.9819	6.51631	1.66825	9.46922	13.2861	11.2632	10.55	0	0	5.5693	8.86275	0	9.00495	0	6.23511	9.10527	0	0	7.53935	6.62309	1.67052	9.06164	3.6147
hsa-miR-4662a-5p/8:hsa-mir-4662a	82.9424	77.9141	53.2149	40.8604	58.1759	55.7237	38.2171	89.0422	61.4395	30.0285	35.4067	99.6455	43.6451	31.6499	24.6585	58.4871	32.3019	64.6981	62.5862	90.0495	81.0666	52.9985	78.1535	27.456	24.1248	51.5189	56.7693	62.6443	40.211	65.0645
hsa-miR-4662b/8:hsa-mir-4662b	6.28351	0	6.04715	2.31285	0	4.87582	1.38971	5.32731	0	4.44866	1.64682	6.64304	2.11186	2.48234	0	0	0	0	3.7931	3.00165	0	0	0	0	0	3.76967	1.89231	0	2.26541	7.22939
hsa-miR-4664-3p/8:hsa-mir-4664	0	0	0	0	3.06189	0	0	0	0	0	0	0	0	0	3.24453	0	0	0	0	0	0	0	2.27632	0	0	0	1.89231	0	0	0
hsa-miR-4664-5p/8:hsa-mir-4664	0	0	0	3.85476	1.53094	0	1.38971	1.52209	5.58541	5.00474	0	0	2.11186	0	0	0	2.22772	0	0	0	0	0	1.51754	0	0	2.51312	6.62309	3.34103	5.66352	8.13307
hsa-miR-4665-5p/9:hsa-mir-4665	12.567	10.5289	19.3509	13.8771	16.0749	9.0551	9.03314	6.08836	9.30901	8.34124	7.4107	0	2.81581	12.4117	5.84016	8.16099	15.594	19.498	12.6437	0	0	34.2931	13.6579	20.592	6.89281	17.5918	13.2462	7.51732	11.8934	16.2661
hsa-miR-4667-3p/9:hsa-mir-4667	0	0	0	0	0	0	0	0	0	1.11217	0.823411	0	0	1.86176	0	0	0	0	0	0	0	0	1.51754	0	0	0	0	0	0	1.80735
hsa-miR-4667-5p/9:hsa-mir-4667	0	0	0	0	1.53094	2.08964	0	0	0	2.78041	1.64682	0	0	0	0	0	0	1.77255	0	0	0	0	0	0	0	0	5.67693	0	0	0
hsa-miR-4668-5p/9:hsa-mir-4668	0	0	0	0	0	0	0	0	0	0	0	1.47623	5.63162	0	0	0	0	0	1.26437	0	0	0	0	0	0	0	0	0	1.1327	0
hsa-miR-4669/9:hsa-mir-4669	0	0	0	0	0	0	0	0	1.8618	0	0	0	2.81581	0	0	0	0	5.31765	0	0	0	0	0	0	0	0	0	0	0	0
hsa-miR-4671-3p/1:hsa-mir-4671	0	0	0	1.5419	0	0	2.77943	0	0	2.22433	0	0	0	1.24117	0	0	0	2.65882	0	0	0	0	1.51754	0	0	0	0	0	1.1327	0
hsa-miR-4672/9:hsa-mir-4672	0	2.10579	0	0	0	0	0	0	0	0	0	0	9.15139	0	1.29781	0	0	3.5451	2.52874	3.00165	0	0	0	0	0	0	0	0	0	0
hsa-miR-4676-3p/10:hsa-mir-4676	0	12.6347	6.04715	19.2738	3.82736	9.0551	11.8126	2.28313	0	5.56083	2.47023	3.69058	14.0791	4.3441	3.24453	17.6821	11.1386	5.31765	3.16092	3.00165	0	9.35267	7.58772	0	0	3.76967	2.83847	1.67052	11.8934	6.32572
hsa-miR-4676-5p/10:hsa-mir-4676	0	10.5289	2.41886	4.62571	0	6.96546	7.64342	0	0	1.11217	3.29364	0	7.03953	6.82645	14.2759	48.9659	4.45544	3.5451	1.89655	0	10.1333	7.79389	7.58772	0	0	3.76967	17.977	0	10.1943	1.80735
hsa-miR-4677-3p/1:hsa-mir-4677	49.0114	36.5003	39.9112	37.7766	39.8045	39.0066	41.6914	48.7069	37.236	68.9542	45.2876	36.9058	57.7241	32.8911	18.1694	25.8431	23.3911	55.8353	34.7701	42.0231	30.4	31.1756	31.1097	48.0479	27.5712	36.4402	17.977	40.9276	33.4148	25.3029
hsa-miR-4677-5p/1:hsa-mir-4677	6.28351	8.42314	0	6.16761	1.53094	1.39309	7.64342	3.04418	3.7236	8.89732	7.8224	10.3336	9.15139	8.6882	0	5.44066	3.34158	3.5451	6.95402	16.5091	0	3.11756	6.82895	0	0	0	1.89231	11.6936	2.26541	0
hsa-miR-4680-3p/10:hsa-mir-4680	0	1.40386	2.41886	0	0	0	0	3.04418	1.8618	5.56083	0.823411	2.95246	4.22372	5.58527	0	2.72033	0	1.77255	0	0	0	0	2.27632	0	0	0	0	4.17629	0	0
hsa-miR-4685-3p/10:hsa-mir-4685	17.5938	9.827	14.5131	5.39666	16.8404	21.5929	15.2868	11.4157	0	22.7994	11.5277	19.9291	9.85534	18.6176	43.4768	16.322	8.91088	27.4745	1.89655	4.50247	0	6.23511	8.34649	13.728	13.7856	20.1049	25.5462	15.0346	12.4598	23.4955
hsa-miR-4687-3p/11:hsa-mir-4687	0	0	0	0	0	0	0	0	0	0	0	0	0	1.86176	5.19125	9.52116	0	0	1.26437	3.00165	0	0	0	0	0	0	3.78462	0	0	1.80735
hsa-miR-4687-5p/11:hsa-mir-4687	0	7.01929	0	2.31285	5.3583	7.66201	13.8971	6.08836	0	7.78516	2.05853	0	7.74348	4.96469	12.3292	8.16099	27.8465	4.43137	8.21839	3.00165	0	15.5878	1.51754	0	13.7856	12.5656	0	2.50577	16.9906	9.03674
hsa-miR-4688/11:hsa-mir-4688	2.5134	0	2.41886	3.85476	0	3.48273	0	0	2.7927	0	2.05853	0	0	0	1.29781	0	0	0	11.3793	3.00165	0	0	9.86404	0	0	2.51312	2.83847	0	2.26541	4.51837
hsa-miR-4690-3p/11:hsa-mir-4690	6.28351	2.10579	0	0	0	4.87582	2.08457	0	0	0	0.823411	0	2.11186	0	5.84016	0	5.5693	0	0	0	0	0	0	0	0	0	2.83847	0	0	7.22939
hsa-miR-4698/12:hsa-mir-4698	0	0	0	1.5419	0	0	4.16914	0	0	0	1.23512	0	0	0	0	0	2.22772	0	0	0	0	0	0	0	0	0	0	0	0	0
hsa-miR-4701-3p/12:hsa-mir-4701	0	0	0	0	0	0	0	0	0	0	0	0	0	0	0	0	3.34158	0	5.05747	0	0	0	0	0	0	0	0	0	0	0
hsa-miR-4701-5p/12:hsa-mir-4701	0	2.10579	0	1.5419	1.53094	1.39309	1.38971	0	0	0	0.823411	5.16681	0	1.86176	0	0	2.22772	1.77255	3.16092	0	0	0	0	0	0	0	2.83847	1.67052	1.1327	0
hsa-miR-4706/14:hsa-mir-4706	0	0	0	0	0	0	0	0	0	1.66825	0	1.47623	0	1.86176	1.29781	0	0	0	1.89655	0	0	0	0	0	0	0	0	0	0	0
hsa-miR-4707-3p/14:hsa-mir-4707	0	0	7.25657	2.31285	2.29642	0	1.38971	0	0	0	0	0	0	1.86176	5.84016	0	7.79702	0	5.05747	0	0	0	1.51754	0	0	3.76967	0	0	10.1943	2.71102
hsa-miR-4707-5p/14:hsa-mir-4707	7.54021	0	0	3.08381	2.29642	2.08964	2.77943	0	0	2.78041	0	0	0	2.48234	4.54235	0	0	2.65882	0	0	0	0	0	0	0	2.51312	0	4.17629	0	5.42204
hsa-miR-4708-3p/14:hsa-mir-4708	2.5134	1.40386	0	0	1.53094	0	0	4.56627	0	6.11691	4.94046	0	2.81581	0	5.19125	6.80083	4.45544	3.5451	0	0	0	0	0	0	0	2.51312	0	0	1.69906	8.13307
hsa-miR-4709-3p/14:hsa-mir-4709	0	0	0	0	1.53094	0	4.16914	2.28313	4.65451	0	1.64682	0	0	0	1.94672	2.72033	4.45544	0	0	0	6.75555	0	0	0	0	0	0	0	1.1327	4.51837
hsa-miR-4709-5p/14:hsa-mir-4709	3.77011	0	0	0	6.12378	0	0	0	5.58541	0	0.823411	0	2.11186	0	0	2.72033	3.34158	2.65882	0	0	0	0	0	0	0	0	0	0	0	2.71102
hsa-miR-4712-3p/15:hsa-mir-4712	0	0	3.62829	0	0	0	0	2.28313	0	1.11217	0	5.16681	0	0	1.29781	0	0	0	0	0	0	0	0	0	0	0	0	0	0	0
hsa-miR-4714-3p/15:hsa-mir-4714	2.5134	2.80771	0	0	0	0	0	0	0	1.66825	0	0	0	0	1.29781	0	4.45544	2.65882	0	3.00165	0	0	0	0	0	0	0	0	1.1327	0
hsa-miR-4714-5p/15:hsa-mir-4714	2.5134	2.80771	0	0	0	0	0	0	2.7927	0	0	2.21435	3.51977	4.96469	1.94672	0	0	0	0	0	0	0	0	0	0	0	0	1.67052	1.69906	0
hsa-miR-4717-3p/16:hsa-mir-4717	2.5134	9.12507	4.83772	6.16761	0	9.0551	8.33828	9.13254	11.1708	11.1217	14.8214	15.5004	12.6712	3.10293	7.78688	0	10.0247	3.5451	10.7471	22.5124	0	3.11756	6.07018	0	6.89281	8.7959	5.67693	1.67052	3.39811	0
hsa-miR-4723-3p/17:hsa-mir-4723	3.77011	0	0	3.08381	1.53094	1.39309	0	0	0	1.11217	0	0	0	0	1.29781	0	0	1.77255	0	3.00165	0	0	0	0	0	0	2.83847	0	0	0
hsa-miR-4723-5p/17:hsa-mir-4723	0	0	0	3.08381	0	0	0	0	0	0	0	0	0	0	0	0	2.22772	0	0	0	0	0	0	0	0	2.51312	0	2.50577	0	1.80735
hsa-miR-4724-3p/17:hsa-mir-4724	0	0	0	0	0	1.39309	1.38971	0	3.7236	0	0	0	2.81581	0	0	0	0	0	0	3.00165	0	0	0	0	0	0	0	0	0	0
hsa-miR-4724-5p/17:hsa-mir-4724	7.54021	4.9135	2.41886	0	5.3583	1.39309	4.864	0	0	1.66825	0.823411	0	2.11186	0	5.84016	0	0	6.20392	8.21839	16.5091	0	0	0	0	0	0	0	1.67052	1.1327	2.71102
hsa-miR-4726-5p/17:hsa-mir-4726	0	0	0	0	0	1.39309	0	0	1.8618	0	0	0	0	0	0	0	3.34158	0	3.7931	0	0	0	0	0	0	0	2.83847	0	0	0
hsa-miR-4727-3p/17:hsa-mir-4727	0	4.21157	0	0	0	0	0	1.52209	0	0	0.823411	1.47623	0	0	0	4.0805	0	0	0	0	0	0	0	0	0	0	0	0	0	0
hsa-miR-4728-3p/17:hsa-mir-4728	0	3.50964	0	0	0	0	0	0	0	0	3.29364	0	0	0	0	2.72033	0	0	1.89655	6.0033	0	0	3.79386	0	0	0	3.78462	5.01155	0	3.6147
hsa-miR-4732-3p/17:hsa-mir-4732	0	1.40386	9.67543	6.16761	9.95114	23.6826	16.6766	0	5.58541	7.22907	7.8224	1.47623	71.0993	6.20586	31.7964	5.44066	7.79702	132.055	13.2759	4.50247	6.75555	10.9114	4.55263	0	20.6784	11.309	20.8154	5.8468	11.327	39.7617
hsa-miR-4732-5p/17:hsa-mir-4732	3.77011	2.80771	0	2.31285	3.06189	0	2.77943	0	0	0	1.64682	0	16.1909	1.24117	9.7336	0	2.22772	17.7255	0	0	0	0	0	0	0	0	8.5154	0	7.92893	9.03674
hsa-miR-4734/17:hsa-mir-4734	0	0	0	0	2.29642	0	0	0	0	2.78041	0.823411	0	0	0	0	2.72033	0	1.77255	0	0	0	0	1.51754	0	0	0	6.62309	0	0	3.6147
hsa-miR-4736/17:hsa-mir-4736	2.5134	0	2.41886	1.5419	0	2.78618	3.47428	0	0	7.78516	1.23512	1.47623	0	3.10293	0	0	3.34158	0	0	0	0	0	0	0	0	2.51312	3.78462	0	0	0
hsa-miR-4738-3p/17:hsa-mir-4738	5.02681	1.40386	0	3.08381	1.53094	2.08964	2.77943	1.52209	0	0	0	0	1.40791	0	0	0	5.5693	0	3.16092	0	0	3.11756	1.51754	0	0	3.76967	2.83847	5.01155	1.1327	2.71102
hsa-miR-4739/17:hsa-mir-4739	0	2.10579	0	0	0	0	0	0	0	1.66825	0	1.47623	0	0	0	0	0	1.77255	3.16092	3.00165	0	0	0	0	0	0	0	0	0	0
hsa-miR-4741/18:hsa-mir-4741	0	1.40386	0	0	0	1.39309	1.38971	1.52209	3.7236	1.66825	0	1.47623	2.81581	1.86176	3.24453	9.52116	0	1.77255	0	3.00165	0	0	0	0	0	5.02623	0	0	0	8.13307
hsa-miR-4742-3p/1:hsa-mir-4742	23.8773	22.4617	9.67543	17.7319	13.7785	16.7171	17.3714	11.4157	5.58541	13.9021	6.99899	5.16681	11.9672	10.55	12.9781	27.2033	8.91088	15.9529	16.4368	10.5058	13.5111	10.9114	2.27632	27.456	13.7856	17.5918	14.1923	10.0231	7.36258	20.7845
hsa-miR-4742-5p/1:hsa-mir-4742	20.1072	14.0386	8.466	16.9609	10.7166	19.5033	7.64342	6.08836	10.2399	6.67299	9.46922	9.5955	7.03953	6.82645	10.3825	6.80083	22.2772	13.2941	20.8621	10.5058	6.75555	0	5.3114	0	0	13.8221	10.4077	4.17629	2.83176	28.0139
hsa-miR-4743-5p/18:hsa-mir-4743	0	0	0	0	1.53094	0	0	0	0	0	0	0	0	0	3.24453	0	0	2.65882	0	0	0	0	1.51754	0	0	0	0	0	0	2.71102
hsa-miR-4745-3p/19:hsa-mir-4745	0	0	0	0	0	2.08964	0	3.04418	0	1.11217	0	0	0	0	0	0	0	0	1.89655	4.50247	0	0	0	0	0	0	0	0	0	0
hsa-miR-4746-5p/19:hsa-mir-4746	5.02681	10.5289	8.466	0	6.12378	5.57237	4.16914	9.13254	6.51631	5.56083	9.46922	4.42869	4.22372	12.4117	1.94672	10.8813	6.68316	8.86275	9.48276	0	6.75555	0	2.27632	27.456	0	2.51312	2.83847	14.1994	2.83176	18.9772
hsa-miR-4748/19:hsa-mir-4748	0	2.10579	0	0	0	0	0	0	0	0	0	0	0	0	0	16.322	0	0	0	3.00165	0	0	0	0	0	2.51312	1.89231	0	0	0
hsa-miR-4750-5p/19:hsa-mir-4750	0	0	0	1.5419	1.53094	0	7.64342	0	1.8618	0	0	0	1.40791	0	1.29781	5.44066	0	1.77255	1.26437	0	6.75555	0	3.79386	13.728	0	0	6.62309	1.67052	0	7.22939
hsa-miR-4753-3p/1:hsa-mir-4753	3.77011	3.50964	4.83772	4.62571	3.82736	1.39309	3.47428	0	10.2399	2.22433	1.64682	0	3.51977	0	8.43579	0	0	3.5451	0	0	0	0	0	0	0	5.02623	0	3.34103	0	0
hsa-miR-4753-5p/1:hsa-mir-4753	0	1.40386	3.62829	0	0	1.39309	0	0	0	1.66825	0	0	0	0	0	0	0	0	0	0	0	3.11756	0	0	0	0	0	0	0	0
hsa-miR-4754/19:hsa-mir-4754	0	3.50964	0	0	0	0	2.08457	0	0	0	0	0	2.11186	0	0	0	0	0	0	0	0	0	0	0	0	0	0	0	0	0
hsa-miR-4755-3p/20:hsa-mir-4755	0	0	3.62829	1.5419	0	1.39309	0	1.52209	0	1.66825	0.823411	0	0	2.48234	0	0	6.68316	1.77255	0	0	0	0	0	0	0	8.7959	0	5.01155	0	0
hsa-miR-4755-5p/20:hsa-mir-4755	3.77011	10.5289	12.0943	3.85476	7.65472	4.17928	9.03314	1.52209	8.37811	12.2338	3.29364	11.8098	2.11186	2.48234	3.89344	8.16099	11.1386	13.2941	9.48276	10.5058	0	0	12.1404	0	0	11.309	1.89231	9.18783	1.1327	4.51837
hsa-miR-4757-3p/2:hsa-mir-4757	0	0	0	0	0	0	1.38971	0	0	1.11217	0	0	1.40791	0	0	0	0	0	1.89655	0	0	0	0	0	0	2.51312	2.83847	3.34103	0	0
hsa-miR-4757-5p/2:hsa-mir-4757	2.5134	0	3.62829	0	0	0	2.08457	0	2.7927	2.22433	1.23512	8.85738	0	0	0	0	0	4.43137	0	0	0	0	0	13.728	0	0	0	0	0	0
hsa-miR-4758-5p/20:hsa-mir-4758	0	0	0	2.31285	0	0	1.38971	9.13254	0	0	0	0	0	2.48234	0	0	2.22772	0	0	0	0	0	3.03509	0	0	0	0	0	0	9.94041
hsa-miR-4761-3p/22:hsa-mir-4761	0	3.50964	2.41886	1.5419	5.3583	0	0	1.52209	1.8618	0	4.52876	0	0	1.24117	0	0	0	1.77255	0	0	0	3.11756	1.51754	0	0	0	0	1.67052	1.1327	0
hsa-miR-4762-3p/22:hsa-mir-4762	0	0	3.62829	0	3.06189	0	0	5.32731	6.51631	0	0	1.47623	0	2.48234	0	0	3.34158	8.86275	0	0	0	0	0	0	0	6.28279	0	2.50577	3.39811	2.71102
hsa-miR-4762-5p/22:hsa-mir-4762	0	0	2.41886	0	13.7785	6.26892	8.33828	3.04418	5.58541	6.67299	1.64682	11.8098	1.40791	3.72352	0	6.80083	4.45544	3.5451	5.05747	3.00165	0	3.11756	4.55263	0	0	5.02623	0	0	2.83176	2.71102
hsa-miR-4765/2:hsa-mir-4765	0	3.50964	2.41886	1.5419	1.53094	2.78618	7.64342	0	1.8618	4.44866	1.23512	0	4.22372	0	0	0	0	0	3.7931	0	0	0	10.6228	0	13.7856	2.51312	1.89231	2.50577	0	9.94041
hsa-miR-4766-3p/22:hsa-mir-4766	2.5134	1.40386	9.67543	0	0	4.17928	11.8126	2.28313	1.8618	7.78516	3.29364	2.95246	2.81581	7.44703	3.89344	0	0	5.31765	0	9.00495	0	7.79389	3.03509	0	0	0	0	2.50577	6.79623	0
hsa-miR-4766-5p/22:hsa-mir-4766	0	0	0	0	0	2.08964	5.55885	8.37149	0	0	0	0	0	1.86176	0	0	4.45544	0	0	0	0	0	1.51754	0	0	0	0	0	0	1.80735
hsa-miR-4767/X:hsa-mir-4767	0	13.3366	0	1.5419	0	2.78618	2.08457	5.32731	3.7236	12.7899	0.823411	3.69058	1.40791	0	4.54235	0	2.22772	4.43137	6.32184	0	6.75555	0	0	0	6.89281	7.53935	1.89231	1.67052	0	0
hsa-miR-4769-3p/X:hsa-mir-4769	0	0	0	0	0	0	0	0	0	0	2.88194	0	0	0	0	0	7.79702	0	0	0	0	0	0	0	0	0	0	0	0	0
hsa-miR-4772-3p/2:hsa-mir-4772	207.356	1091.5	441.442	163.442	150.032	678.436	621.897	419.336	562.264	617.808	354.89	642.16	453.346	271.817	527.561	628.396	1120.54	514.039	225.69	427.735	1077.51	539.337	357.382	295.152	847.816	476.235	652.847	358.325	121.199	170.794
hsa-miR-4772-5p/2:hsa-mir-4772	87.9692	180.396	177.786	36.2347	35.2117	86.3717	138.971	214.615	308.128	232.443	154.801	202.244	253.423	142.114	107.07	92.4912	93.5643	145.349	84.7127	75.0412	260.089	109.114	148.719	48.0479	82.7137	96.7549	78.5309	123.618	58.3343	39.7617
hsa-miR-4773/2:hsa-mir-4773-1	0	0	0	3.08381	0	0	0	1.52209	0	0	0	2.95246	9.85534	0	0	0	0	0	1.26437	3.00165	0	0	0	0	0	0	0	0	1.1327	1.80735
hsa-miR-4773/2:hsa-mir-4773-2	0	0	0	3.08381	0	0	0	1.52209	0	0	0	2.95246	9.85534	0	0	0	0	0	1.26437	3.00165	0	0	0	0	0	0	0	0	1.1327	1.80735
hsa-miR-4774-5p/2:hsa-mir-4774	0	1.40386	0	2.31285	0	2.78618	0	1.52209	4.65451	2.78041	0.823411	2.95246	2.81581	0	2.59563	0	0	0	0	7.50412	0	0	0	0	0	2.51312	2.83847	3.34103	2.83176	0
hsa-miR-4775/2:hsa-mir-4775	2.5134	6.31736	9.67543	3.85476	16.8404	8.35855	3.47428	1.52209	3.7236	7.78516	7.8224	1.47623	4.22372	11.1705	4.54235	0	0	4.43137	5.05747	6.0033	0	4.67634	6.07018	0	0	3.76967	0	6.68206	7.92893	0
hsa-miR-4777-3p/2:hsa-mir-4777	0	0	6.04715	0	1.53094	1.39309	0	1.52209	0	0	2.47023	2.21435	3.51977	6.20586	0	0	0	5.31765	0	3.00165	0	0	0	0	0	0	0	5.01155	2.83176	2.71102
hsa-miR-4779/2:hsa-mir-4779	0	0	0	0	0	0	0	0	5.58541	0	0	0	0	0	0	2.72033	0	0	2.52874	0	0	0	2.27632	0	0	0	0	0	0	0
hsa-miR-4781-5p/1:hsa-mir-4781	0	2.80771	0	1.5419	1.53094	0	4.16914	1.52209	1.8618	2.78041	0.823411	3.69058	2.11186	0	1.94672	0	0	0	3.7931	0	0	0	0	0	0	0	1.89231	0	0	10.8441
hsa-miR-4782-5p/2:hsa-mir-4782	0	0	0	1.5419	0	1.39309	2.08457	0	0	0	2.47023	0	0	0	0	0	0	0	0	0	0	0	1.51754	0	0	0	0	0	1.1327	0
hsa-miR-4785/2:hsa-mir-4785	3.77011	1.40386	0	3.08381	1.53094	4.17928	2.77943	2.28313	0	1.11217	4.94046	0	1.40791	5.58527	0	0	0	5.31765	6.32184	3.00165	0	0	6.07018	0	0	8.7959	0	7.51732	1.1327	0
hsa-miR-4786-5p/2:hsa-mir-4786	0	0	3.62829	1.5419	0	2.78618	0	0	0	1.66825	2.88194	0	0	1.24117	0	0	0	0	0	0	0	6.23511	0	0	0	0	0	0	2.26541	0
hsa-miR-4787-3p/3:hsa-mir-4787	2.5134	14.0386	2.41886	0	1.53094	14.6275	4.864	2.28313	0	0	1.64682	1.47623	0	0	7.78688	0	16.7079	4.43137	2.52874	0	0	0	12.8991	0	0	2.51312	3.78462	4.17629	5.66352	8.13307
hsa-miR-4791/3:hsa-mir-4791	51.5248	59.6639	178.996	39.3185	62.0032	67.565	66.7062	145.36	266.238	270.812	90.5752	230.292	332.266	149.561	51.9125	104.733	72.4009	83.3098	131.494	112.562	70.9333	71.7038	129.75	20.592	41.3569	79.1631	111.646	101.901	47.5736	132.84
hsa-miR-4795-3p/3:hsa-mir-4795	2.5134	1.40386	2.41886	0	3.06189	0	1.38971	1.52209	3.7236	1.66825	4.94046	2.95246	3.51977	0	0	0	0	0	1.89655	0	0	0	0	0	0	0	0	0	2.26541	0
hsa-miR-4795-5p/3:hsa-mir-4795	0	0	0	2.31285	0	1.39309	0	0	0	0	0	2.21435	0	0	0	0	0	0	4.42529	0	0	6.23511	0	0	0	0	0	0	0	0
hsa-miR-4796-3p/3:hsa-mir-4796	5.02681	8.42314	4.83772	7.70951	7.65472	5.57237	9.72799	7.61045	1.8618	3.3365	4.94046	8.11927	7.74348	2.48234	7.78688	6.80083	2.22772	11.5216	0	7.50412	0	0	2.27632	0	0	6.28279	6.62309	4.17629	3.39811	15.3625
hsa-miR-4796-5p/3:hsa-mir-4796	0	4.9135	0	1.5419	7.65472	1.39309	0	3.80522	2.7927	3.89258	1.64682	10.3336	1.40791	4.96469	0	2.72033	0	3.5451	0	3.00165	0	0	2.27632	0	0	8.7959	7.56924	0	2.83176	0
hsa-miR-4797-3p/3:hsa-mir-4797	2.5134	0	0	0	0	0	0	1.52209	0	2.22433	4.94046	3.69058	1.40791	0	0	0	6.68316	0	1.89655	0	0	0	0	0	0	0	0	5.01155	1.1327	1.80735
hsa-miR-4799-5p/4:hsa-mir-4799	0	1.40386	2.41886	4.62571	11.4821	6.26892	3.47428	0	1.8618	0	0	0	0	0	7.13797	4.0805	2.22772	1.77255	0	3.00165	0	0	2.27632	0	0	0	0	1.67052	16.9906	0
hsa-miR-4800-5p/4:hsa-mir-4800	0	0	0	0	0	0	0	0	0	1.11217	0	1.47623	0	0	0	4.0805	3.34158	0	0	0	0	0	0	0	0	0	1.89231	0	0	0
hsa-miR-4802-3p/4:hsa-mir-4802	0	2.10579	0	1.5419	0	3.48273	0	9.89358	14.8944	4.44866	3.29364	3.69058	4.92767	4.96469	1.94672	0	0	2.65882	1.89655	18.0099	0	0	0	0	0	0	3.78462	11.6936	0	0
hsa-miR-4802-5p/4:hsa-mir-4802	0	0	0	0	0	0	0	0	0	0	1.23512	0	0	5.58527	0	2.72033	0	0	0	0	0	0	0	0	0	0	0	0	0	0
hsa-miR-4804-3p/5:hsa-mir-4804	0	2.10579	4.83772	0	0	2.08964	0	6.08836	0	5.00474	1.64682	1.47623	1.40791	0	0	0	2.22772	0	1.26437	0	0	0	0	0	0	2.51312	1.89231	2.50577	2.26541	0
hsa-miR-4804-5p/5:hsa-mir-4804	0	2.10579	3.62829	3.85476	0	1.39309	5.55885	0	1.8618	5.56083	4.11705	7.38115	0	6.82645	1.94672	9.52116	7.79702	1.77255	0	15.0082	6.75555	0	4.55263	0	0	8.7959	1.89231	2.50577	0	1.80735
hsa-miR-483-3p/11:hsa-mir-483	0	0	0	0	0	1.39309	1.38971	0	0	0	1.23512	0	0	0	0	2.72033	0	0	0	0	0	0	0	0	0	0	0	2.50577	0	1.80735
hsa-miR-484/16:hsa-mir-484	4316.77	5621.04	3612.56	6136.77	5861.98	5605.11	5376.11	2525.91	3295.39	3043.44	3331.11	3385	3532.44	2850.35	7873.84	6551.92	7785.88	4169.04	4680.06	4067.23	4894.4	5295.17	4708.18	8772.18	5293.68	4495.96	6192.59	5698.13	9038.98	6360.06
hsa-miR-485-3p/14:hsa-mir-485	302.865	939.882	165.692	554.314	688.925	514.748	580.205	457.388	72.6103	253.574	592.032	397.106	71.8032	617.483	889.002	658.32	565.841	456.432	327.471	453.249	1178.84	2578.22	440.088	693.263	606.567	667.232	735.163	261.436	940.145	52.4131
hsa-miR-485-5p/14:hsa-mir-485	59.065	102.482	13.3037	73.2404	77.3127	46.6686	36.1325	63.1667	10.2399	41.7062	102.103	48.7156	33.0858	56.4733	154.44	59.8473	69.0593	40.7686	54.3678	85.547	158.755	305.521	89.5351	96.0959	151.642	237.489	134.354	31.7398	124.031	9.03674
hsa-miR-486-3p/8:hsa-mir-486-1	222.436	405.013	137.875	474.906	584.821	461.81	219.575	184.173	121.017	273.037	316.19	231.768	570.202	130.944	506.796	552.227	324.133	658.502	328.736	178.598	320.889	339.814	244.325	487.343	578.996	649.64	502.409	344.126	289.406	675.045
hsa-miR-486-3p/8:hsa-mir-486-2	199.816	332.012	117.315	400.124	495.26	387.28	185.527	149.926	98.6755	226.882	274.607	197.815	464.609	121.014	471.755	455.655	278.465	539.741	290.172	160.588	276.978	279.021	223.079	411.839	534.193	599.378	438.07	292.34	233.337	583.773
hsa-miR-486-5p/8:hsa-mir-486-1	6994.81	12036.7	7096.93	16472.1	18379.7	23766.2	13551.8	4294.58	5165.57	5544.7	12391.9	4910.68	62600.4	7869.03	36234.3	16165.6	20560.7	76731	12082.3	5752.66	15368.9	9391.64	9846.59	21848.1	24207.6	12101.9	16163.2	10074	21430.2	35861.4
hsa-miR-486-5p/8:hsa-mir-486-2	7403.23	12545.6	7425.89	17206.9	19296.8	24397.2	13893	4548	5085.51	5793.27	12917.7	5156.47	62823.6	8178.7	37293.3	16844.3	21343.8	77297.4	12490.1	5893.74	16017.4	9793.81	10465.7	22822.8	25661.9	12902.3	17153.8	10656.2	22161.4	36916
hsa-miR-487a-3p/14:hsa-mir-487a	101.793	120.732	72.5657	69.3856	48.2247	57.1168	81.9931	248.862	26.0652	78.9637	217.792	147.623	90.106	283.608	123.292	68.0083	47.896	116.988	60.6897	90.0495	337.778	621.953	116.851	68.6399	93.053	153.3	79.4771	82.6905	301.866	0
hsa-miR-487a-5p/14:hsa-mir-487a	5.02681	9.12507	0	17.7319	9.18566	6.96546	14.592	10.6546	0	11.6777	12.3512	7.38115	0	13.6529	22.0628	14.9618	8.91088	4.43137	5.68966	0	23.6444	60.7924	6.82895	13.728	0	12.5656	10.4077	3.34103	32.8484	0
hsa-miR-487b-3p/14:hsa-mir-487b	1229.06	2618.19	965.124	1503.36	1744.51	1458.57	2072.76	4012.23	428.215	1479.74	4129.82	2021.7	1316.39	4359.62	2703.99	1387.37	1523.76	1792.05	1387.01	2228.72	3235.91	5851.65	2354.47	2477.9	2929.44	3554.8	2550.84	1035.72	4194.97	204.23
hsa-miR-487b-5p/14:hsa-mir-487b	3.77011	2.10579	0	0	2.29642	6.26892	2.77943	7.61045	0	6.67299	8.64581	8.85738	3.51977	8.06762	3.89344	9.52116	4.45544	0	1.26437	6.0033	10.1333	14.029	5.3114	0	20.6784	2.51312	13.2462	2.50577	8.49529	0
hsa-miR-490-3p/7:hsa-mir-490	2.5134	0	0	1.5419	1.53094	1.39309	2.08457	0	0	0	0	0	0	3.72352	2.59563	0	0	0	0	0	0	0	0	0	0	0	0	4.17629	47.0073	0
hsa-miR-490-5p/7:hsa-mir-490	5.02681	0	0	0	1.53094	1.39309	1.38971	0	0	0	0	2.95246	0	0	0	0	0	0	0	0	0	0	1.51754	0	0	0	1.89231	1.67052	67.3959	0
hsa-miR-491-3p/9:hsa-mir-491	16.3371	12.6347	10.8849	1.5419	5.3583	5.57237	11.8126	12.1767	17.6871	8.89732	16.4682	2.95246	15.487	17.997	5.19125	2.72033	12.2525	1.77255	6.95402	13.5074	0	0	7.58772	0	6.89281	0	6.62309	0	11.327	12.6514
hsa-miR-491-5p/9:hsa-mir-491	101.793	48.4331	44.7489	45.4861	38.2736	47.3651	38.912	31.2028	77.2648	49.4914	40.3471	28.0484	70.3953	22.9617	55.806	40.805	27.8465	33.6784	45.5172	30.0165	16.8889	29.6168	44.0088	75.5039	31.0177	35.1836	59.6078	40.0924	60.5997	97.5968
hsa-miR-493-3p/14:hsa-mir-493	82.9424	193.732	48.3772	170.38	140.847	111.447	193.17	283.109	33.5124	159.596	381.239	197.815	123.896	255.061	288.115	119.695	147.03	157.757	168.793	132.073	209.422	469.192	242.048	295.152	258.48	322.935	246.947	85.1963	418.534	28.9176
hsa-miR-493-5p/14:hsa-mir-493	363.187	1794.13	505.541	1360.73	1583.76	1171.59	1500.2	2381.31	244.827	1102.71	2092.29	978.741	611.031	1633.38	1879.88	1407.77	791.955	1009.47	973.563	1137.63	1452.44	3197.05	943.913	1359.07	2347	2906.42	1601.84	714.145	1675.84	162.661
hsa-miR-494-3p/14:hsa-mir-494	647.202	847.228	428.138	805.644	800.684	694.456	1070.77	1876.74	208.522	731.805	2314.2	946.263	761.677	1952.36	1023.33	423.011	268.44	519.357	526.609	657.361	999.822	2358.43	911.285	967.823	771.995	1225.14	772.063	650.666	2856.12	46.0874
hsa-miR-494-5p/14:hsa-mir-494	0	1.40386	0	0	0	0	3.47428	1.52209	0	0	0.823411	0	0	0	0	0	0	0	0	3.00165	0	3.11756	0	0	0	0	0	0	1.1327	0
hsa-miR-495-3p/14:hsa-mir-495	1137.32	1867.13	873.208	1061.6	1183.42	1106.81	1467.54	2496.23	241.103	1315.14	3152.02	1775.17	968.639	3148.23	3253.62	960.277	825.37	1160.13	848.391	1229.18	2725.86	3435.55	2019.09	1647.36	2281.52	3106.21	2334.17	1056.6	3006.2	144.588
hsa-miR-496/14:hsa-mir-496	30.1609	59.6639	39.9112	50.1118	37.5081	52.241	40.3017	60.8836	9.30901	47.8231	81.9294	55.3586	23.2305	85.6409	99.9316	35.3643	23.3911	26.5882	27.8161	24.0132	108.089	151.202	31.8684	61.7759	93.053	106.807	69.0693	23.3872	177.835	10.8441
hsa-miR-497-5p/17:hsa-mir-497	21.3639	16.8463	56.8432	18.5028	14.544	27.8618	47.2502	22.8313	37.236	50.6035	45.6993	49.4537	36.6056	56.4733	42.8278	23.1228	16.7079	23.9294	39.1954	21.0115	50.6666	43.6458	46.2851	20.592	10.3392	56.5451	38.7924	65.1501	120.067	18.0735
hsa-miR-4999-3p/19:hsa-mir-4999	3.77011	2.80771	6.04715	0	0	0	0	5.32731	5.58541	5.56083	2.47023	12.548	9.85534	2.48234	1.29781	4.0805	0	7.0902	1.26437	4.50247	0	6.23511	2.27632	0	0	2.51312	0	0	5.66352	0
hsa-miR-4999-5p/19:hsa-mir-4999	10.0536	6.31736	14.5131	5.39666	6.88925	9.0551	9.72799	3.04418	0	17.2386	6.58729	15.5004	11.2632	13.0323	9.0847	0	16.7079	10.6353	13.2759	0	0	3.11756	6.07018	0	17.232	15.0787	1.89231	6.68206	4.53082	1.80735
hsa-miR-499a-3p/20:hsa-mir-499a	2.5134	0	0	0	0	0	0	4.56627	0	0	1.23512	7.38115	3.51977	0	2.59563	0	0	0	0	6.0033	0	0	3.79386	0	0	2.51312	0	1.67052	1.1327	0
hsa-miR-499a-5p/20:hsa-mir-499a	184.735	87.0392	255.19	57.8214	72.7198	87.7648	77.1291	305.94	287.648	256.91	216.969	281.96	309.739	232.099	82.4112	36.7245	40.099	160.416	118.218	156.086	124.978	98.203	132.026	13.728	96.4994	76.65	95.5617	145.335	103.642	71.3903
hsa-miR-499b-3p/20:hsa-mir-499b	0	2.10579	0	0	0	0	0	0	1.8618	1.66825	2.47023	0	3.51977	2.48234	0	0	0	0	0	0	0	0	0	0	0	0	1.89231	0	0	0
hsa-miR-5000-3p/2:hsa-mir-5000	0	1.40386	0	0	0	0	1.38971	2.28313	1.8618	0	1.23512	0	0	1.24117	0	4.0805	0	0	1.89655	0	0	0	0	0	0	0	1.89231	1.67052	0	0
hsa-miR-5000-5p/2:hsa-mir-5000	0	0	0	0	0	2.78618	0	0	1.8618	2.22433	0	0	0	0	1.29781	0	0	0	0	0	0	0	0	0	0	0	0	0	0	0
hsa-miR-5001-3p/2:hsa-mir-5001	21.3639	40.0099	26.6074	29.2962	29.8534	42.4893	33.3531	11.4157	16.7562	44.4866	20.5853	33.2152	18.3028	27.3058	31.1475	99.292	49.0098	23.0431	31.6092	16.5091	6.75555	42.087	31.8684	13.728	20.6784	8.7959	19.8693	31.7398	28.3176	20.7845
hsa-miR-5001-5p/2:hsa-mir-5001	2.5134	0	3.62829	0	2.29642	0	1.38971	0	0	0	0	0	0	0	0	4.0805	2.22772	2.65882	0	0	0	0	0	0	0	8.7959	4.73078	0	0	0
hsa-miR-5003-5p/5:hsa-mir-5003	0	0	0	1.5419	0	0	0	1.52209	0	3.89258	0	0	1.40791	3.72352	0	0	0	0	0	0	0	0	0	0	0	0	0	0	2.83176	5.42204
hsa-miR-5004-3p/6:hsa-mir-5004	0	1.40386	9.67543	0	7.65472	3.48273	6.25371	3.80522	10.2399	3.3365	1.23512	1.47623	1.40791	1.24117	0	9.52116	0	1.77255	1.26437	3.00165	0	3.11756	4.55263	0	0	3.76967	0	0	0	2.71102
hsa-miR-5004-5p/6:hsa-mir-5004	0	0	0	4.62571	1.53094	0	0	0	0	0	0	0	0	2.48234	0	0	0	0	0	0	0	0	0	0	0	0	0	0	1.1327	0
hsa-miR-5006-3p/13:hsa-mir-5006	13.8237	2.80771	4.83772	5.39666	4.59283	4.87582	6.25371	6.08836	2.7927	2.22433	5.76387	7.38115	4.92767	4.3441	3.89344	2.72033	4.45544	4.43137	6.32184	0	0	4.67634	1.51754	0	13.7856	2.51312	15.1385	11.6936	7.36258	0
hsa-miR-5009-3p/15:hsa-mir-5009	0	1.40386	0	0	0	2.08964	0	0	0	0	0.823411	0	0	0	1.94672	4.0805	0	0	0	3.00165	0	0	0	0	0	0	0	1.67052	0	0
hsa-miR-5009-5p/15:hsa-mir-5009	2.5134	2.80771	2.41886	2.31285	0	2.08964	0	1.52209	4.65451	1.11217	0	2.21435	0	3.10293	0	0	0	4.43137	0	0	0	3.11756	7.58772	0	0	2.51312	3.78462	1.67052	0	2.71102
hsa-miR-500a-3p/X:hsa-mir-500a	1352.21	1325.24	913.119	1400.82	1462.82	1392.4	1124.28	1130.15	1543.43	1225.05	919.75	1099.05	718.736	896.126	1021.38	1761.41	2000.49	1708.74	1663.91	1401.77	1013.33	1226.76	1651.85	1214.93	1137.31	895.926	1242.3	1029.04	910.128	1416.96
hsa-miR-500a-5p/X:hsa-mir-500a	136.981	65.2794	60.4715	99.4527	129.365	95.4268	79.2136	56.3173	142.428	76.1833	69.9899	76.764	49.9807	46.5439	221.926	107.453	75.7425	128.51	71.4368	24.0132	64.1777	87.2916	70.5658	233.376	82.7137	120.63	130.569	136.147	123.465	91.2711
hsa-miR-500b-3p/X:hsa-mir-500b	10.0536	11.2309	15.7226	11.5643	8.42019	10.4482	4.864	16.743	17.6871	4.44866	11.116	13.2861	2.81581	11.7911	5.84016	5.44066	13.3663	5.31765	13.2759	16.5091	10.1333	6.23511	7.58772	0	10.3392	3.76967	5.67693	23.3872	2.83176	8.13307
hsa-miR-500b-5p/X:hsa-mir-500b	46.498	32.2887	35.0734	41.6314	42.101	44.579	44.4708	16.743	53.9923	52.8278	39.9354	44.2869	43.6451	28.547	95.3893	28.5635	24.5049	74.4471	32.2414	13.5074	16.8889	31.1756	33.386	41.1839	44.8033	70.3672	49.2001	70.1616	56.6352	26.2065
hsa-miR-5010-3p/17:hsa-mir-5010	17.5938	20.3559	48.3772	35.4638	37.5081	35.5239	47.9451	16.743	26.0652	17.2386	13.1746	8.11927	10.5593	35.3734	80.4644	9.52116	24.5049	44.3137	26.5517	18.0099	43.9111	31.1756	19.7281	34.32	65.4817	50.2623	33.1154	38.4218	85.5192	28.0139
hsa-miR-5010-5p/17:hsa-mir-5010	0	3.50964	2.41886	6.93856	8.42019	4.17928	0	2.28313	0	1.66825	2.88194	0	2.11186	1.24117	14.9249	8.16099	0	5.31765	1.89655	12.0066	0	0	4.55263	0	0	2.51312	2.83847	1.67052	1.69906	6.32572
hsa-miR-501-3p/X:hsa-mir-501	766.589	614.889	448.698	773.264	845.846	625.498	564.224	635.472	683.282	674.528	442.583	470.179	320.299	372.352	638.524	847.383	1104.95	683.318	716.264	823.953	493.155	506.603	784.57	610.895	740.977	481.262	717.186	487.79	467.807	903.674
hsa-miR-501-5p/X:hsa-mir-501	99.2795	120.03	79.8223	134.916	148.502	128.861	113.262	76.8655	95.8828	107.88	54.3451	89.3119	40.8293	42.1998	200.512	210.826	171.534	163.961	136.552	96.0528	131.733	79.4977	100.917	274.56	155.088	155.813	129.623	146.17	98.5453	156.336
hsa-miR-502-3p/X:hsa-mir-502	1069.45	1223.46	870.789	1242	1277.57	1467.62	1107.6	1011.43	1090.09	1241.18	791.298	1130.79	715.92	919.088	724.18	1509.78	1648.51	1469.44	1330.12	1292.21	861.333	1184.67	1207.21	1118.83	799.566	702.416	894.117	844.445	700.012	1294.96
hsa-miR-502-5p/X:hsa-mir-502	52.7815	65.2794	38.7017	44.7152	42.8664	38.31	56.2834	37.2912	60.5086	17.2386	28.8194	47.2394	19.0067	19.2382	98.6338	72.0887	45.6683	93.9451	53.1035	24.0132	0	56.116	42.4912	68.6399	58.5889	74.1369	56.7693	67.6559	63.9978	44.28
hsa-miR-503-3p/X:hsa-mir-503	0	1.40386	0	0	0	0	0	0	2.7927	3.3365	0	0	0	1.24117	2.59563	0	0	3.5451	3.7931	0	0	0	6.07018	0	0	7.53935	1.89231	1.67052	3.39811	4.51837
hsa-miR-503-5p/X:hsa-mir-503	312.919	293.406	137.875	627.554	567.215	425.59	294.619	315.834	347.226	339.21	365.183	189.696	293.548	201.07	342.623	461.096	351.98	178.141	528.506	258.142	243.2	258.757	646.474	205.92	313.623	405.868	311.285	414.288	1331.49	597.329
hsa-miR-504-5p/X:hsa-mir-504	2.5134	5.61543	13.3037	6.16761	18.3713	22.2895	29.8788	2.28313	27.927	1.11217	16.4682	8.11927	74.619	6.82645	6.48907	10.8813	10.0247	6.20392	20.2299	6.0033	10.1333	7.79389	6.82895	0	0	5.02623	12.3	4.17629	14.7252	14.4588
hsa-miR-505-3p/X:hsa-mir-505	2013.24	3009.87	2253.17	3045.26	3359.66	2946.39	2946.89	2017.53	2975.16	1870.66	1947.37	1892.53	2549.72	1997.05	2765.64	3309.28	2841.46	2365.47	2456.03	2495.87	2246.22	2804.24	2721.72	3390.81	2505.54	2480.44	2594.36	2650.27	2189.52	2367.63
hsa-miR-505-5p/X:hsa-mir-505	56.5516	64.5774	36.2829	44.7152	52.8176	61.9926	50.0297	23.5924	28.8579	46.1549	26.3491	26.5721	29.566	27.9264	93.4426	126.495	71.2871	52.2902	63.2184	96.0528	74.3111	54.5572	65.2544	48.0479	41.3569	62.8279	79.4771	55.127	30.0167	53.3168
hsa-miR-506-3p/X:hsa-mir-506	12.567	3.50964	0	10.7933	8.42019	8.35855	2.08457	3.80522	1.8618	0	12.3512	5.16681	0	3.72352	0	0	25.6188	0	0	7.50412	0	6.23511	6.07018	0	0	0	6.62309	0	1.69906	0
hsa-miR-508-3p/X:hsa-mir-508	38.9578	34.3945	9.67543	20.8157	19.1368	28.5584	3.47428	2.28313	37.236	6.67299	41.5822	22.8816	2.11186	10.55	4.54235	2.72033	69.0593	11.5216	20.2299	91.5503	16.8889	21.8229	62.9781	0	6.89281	2.51312	26.4924	14.1994	10.1943	13.5551
hsa-miR-508-5p/X:hsa-mir-508	2.5134	0	0	1.5419	4.59283	0	1.38971	0	1.8618	2.22433	1.23512	1.47623	2.11186	0	0	4.0805	0	0	0	7.50412	0	3.11756	5.3114	0	0	0	1.89231	3.34103	0	0
hsa-miR-5090/7:hsa-mir-5090	3.77011	0	2.41886	3.85476	3.82736	2.78618	0	2.28313	0	0	1.23512	2.21435	2.11186	3.72352	9.0847	6.80083	6.68316	1.77255	8.85058	12.0066	0	0	1.51754	0	0	3.76967	5.67693	6.68206	1.69906	1.80735
hsa-miR-5091/4:hsa-mir-5091	2.5134	2.80771	0	2.31285	0	0	2.08457	0	0	11.1217	3.70535	4.42869	0	0	0	12.2415	6.68316	1.77255	1.26437	0	6.75555	0	1.51754	0	0	2.51312	1.89231	3.34103	0	0
hsa-miR-509-3-5p/X:hsa-mir-509-3	7.54021	13.3366	2.41886	10.0224	1.53094	4.87582	0	0	9.30901	0	10.2926	3.69058	0	2.48234	0	0	0	14.1804	5.05747	12.0066	0	12.4702	24.2807	13.728	0	0	3.78462	5.8468	3.96447	5.42204
hsa-miR-509-3p/X:hsa-mir-509-1	13.8237	25.9714	0	6.93856	4.59283	8.35855	0	1.52209	12.1017	0	7.4107	2.95246	0	6.82645	9.0847	17.6821	42.3267	6.20392	9.48276	30.0165	6.75555	20.2641	25.7983	0	6.89281	8.7959	16.0846	7.51732	6.22988	9.03674
hsa-miR-509-3p/X:hsa-mir-509-2	13.8237	25.9714	0	6.93856	4.59283	8.35855	0	1.52209	12.1017	0	7.4107	2.95246	0	6.82645	9.0847	17.6821	42.3267	6.20392	9.48276	30.0165	6.75555	20.2641	25.7983	0	6.89281	8.7959	16.0846	7.51732	6.22988	9.03674
hsa-miR-509-3p/X:hsa-mir-509-3	13.8237	25.9714	0	6.93856	4.59283	8.35855	0	1.52209	12.1017	0	7.4107	2.95246	0	6.82645	9.0847	17.6821	42.3267	6.20392	9.48276	30.0165	6.75555	20.2641	25.7983	0	6.89281	8.7959	16.0846	7.51732	6.22988	9.03674
hsa-miR-5094/15:hsa-mir-5094	0	6.31736	4.83772	0	6.12378	0	1.38971	0	1.8618	0	3.29364	3.69058	4.92767	6.82645	3.89344	0	5.5693	5.31765	0	0	0	0	4.55263	0	0	0	5.67693	1.67052	9.62799	0
hsa-miR-509-5p/X:hsa-mir-509-1	0	1.40386	0	3.85476	1.53094	6.96546	0	0	6.51631	0	5.35217	1.47623	0	0	0	0	0	0	1.26437	3.00165	0	0	0	0	0	0	4.73078	1.67052	0	0
hsa-miR-509-5p/X:hsa-mir-509-2	0	1.40386	0	3.85476	1.53094	6.96546	0	0	6.51631	0	5.35217	1.47623	0	0	0	0	0	0	1.26437	3.00165	0	0	0	0	0	0	4.73078	1.67052	0	0
hsa-miR-5100/10:hsa-mir-5100	245.057	80.0199	27.8169	134.146	150.032	116.323	98.6696	54.7952	502.687	88.4171	48.1695	88.5738	689.17	49.6469	191.428	258.431	558.044	116.102	72.7012	130.572	111.467	121.585	88.7763	68.6399	120.624	113.09	168.416	127.794	148.951	234.052
hsa-miR-510-3p/X:hsa-mir-510	0	2.10579	0	1.5419	0	0	0	0	0	0	0	0	0	0	0	0	0	0	0	0	0	0	0	0	0	0	5.67693	0	0	0
hsa-miR-510-5p/X:hsa-mir-510	0	0	0	0	0	1.39309	0	0	0	0	1.23512	0	0	0	0	0	3.34158	0	0	0	0	0	2.27632	0	0	0	0	4.17629	0	0
hsa-miR-511-3p/10:hsa-mir-511	0	2.10579	0	0	0	1.39309	0	1.52209	0	2.78041	2.05853	0	0	0	0	0	0	0	0	0	0	0	0	0	0	0	0	0	0	0
hsa-miR-511-5p/10:hsa-mir-511	5.02681	2.80771	9.67543	4.62571	3.06189	4.17928	2.08457	15.9819	5.58541	3.89258	4.52876	5.90492	1.40791	6.20586	1.94672	0	0	3.5451	0	0	20.2667	0	0	13.728	0	8.7959	16.0846	0	5.66352	18.0735
hsa-miR-513a-3p/X:hsa-mir-513a-1	0	0	0	2.31285	0	2.08964	0	0	1.8618	0	1.64682	0	0	2.48234	0	0	0	0	1.26437	3.00165	0	0	4.55263	0	0	2.51312	0	0	1.1327	0
hsa-miR-513a-3p/X:hsa-mir-513a-2	0	0	0	2.31285	0	2.08964	0	0	1.8618	0	1.64682	0	0	2.48234	0	0	0	0	1.26437	3.00165	0	0	4.55263	0	0	2.51312	0	0	1.1327	0
hsa-miR-513a-5p/X:hsa-mir-513a-1	0	4.21157	0	0	0	0	0	0	3.7236	0	4.52876	1.47623	1.40791	0	0	0	0	2.65882	3.16092	3.00165	0	0	18.2105	0	0	0	1.89231	0	0	0
hsa-miR-513a-5p/X:hsa-mir-513a-2	0	4.21157	0	0	0	0	0	0	3.7236	0	4.52876	1.47623	1.40791	0	0	0	0	2.65882	3.16092	3.00165	0	0	18.2105	0	0	0	1.89231	0	0	0
hsa-miR-513b-5p/X:hsa-mir-513b	10.0536	3.50964	0	1.5419	4.59283	1.39309	0	0	6.51631	0	0	2.21435	0	0	0	0	12.2525	0	11.3793	9.00495	0	3.11756	0	0	0	0	3.78462	4.17629	0	0
hsa-miR-513c-3p/X:hsa-mir-513c	0	0	0	2.31285	0	2.08964	0	0	1.8618	0	1.64682	0	0	2.48234	0	0	0	0	1.26437	3.00165	0	3.11756	6.82895	0	0	2.51312	0	1.67052	1.1327	0
hsa-miR-513c-5p/X:hsa-mir-513c	3.77011	14.7405	0	3.85476	0	2.08964	0	0	3.7236	0	2.05853	2.21435	0	3.72352	2.59563	9.52116	3.34158	1.77255	2.52874	19.5107	0	3.11756	4.55263	0	0	0	8.5154	5.01155	0	12.6514
hsa-miR-514a-3p/X:hsa-mir-514a-1	109.333	29.481	24.1886	17.7319	6.88925	33.4342	12.5074	6.8494	103.33	3.3365	87.2815	36.9058	14.783	16.7558	3.24453	0	21.1633	15.9529	19.5977	132.073	13.5111	43.6458	73.6009	0	0	5.02623	22.7077	22.552	25.4859	25.3029
hsa-miR-514a-3p/X:hsa-mir-514a-2	109.333	29.481	24.1886	17.7319	6.88925	33.4342	12.5074	6.8494	103.33	3.3365	87.2815	36.9058	14.783	16.7558	3.24453	0	21.1633	15.9529	19.5977	132.073	13.5111	43.6458	73.6009	0	0	5.02623	22.7077	22.552	25.4859	25.3029
hsa-miR-514a-3p/X:hsa-mir-514a-3	109.333	29.481	24.1886	17.7319	6.88925	33.4342	12.5074	6.8494	103.33	3.3365	87.2815	36.9058	14.783	16.7558	3.24453	0	21.1633	15.9529	19.5977	132.073	13.5111	43.6458	73.6009	0	0	5.02623	22.7077	22.552	25.4859	25.3029
hsa-miR-514a-5p/X:hsa-mir-514a-1	3.77011	1.40386	0	3.85476	1.53094	4.87582	3.47428	0	0	0	2.88194	2.95246	0	0	1.94672	4.0805	0	2.65882	0	6.0033	0	4.67634	8.34649	0	0	0	0	0	3.39811	0
hsa-miR-514a-5p/X:hsa-mir-514a-2	3.77011	1.40386	0	3.85476	1.53094	4.87582	3.47428	0	0	0	2.88194	2.95246	0	0	1.94672	4.0805	0	2.65882	0	6.0033	0	4.67634	8.34649	0	0	0	0	0	3.39811	0
hsa-miR-514a-5p/X:hsa-mir-514a-3	3.77011	1.40386	0	3.85476	1.53094	4.87582	3.47428	0	0	0	2.88194	2.95246	0	0	1.94672	4.0805	0	2.65882	0	6.0033	0	4.67634	8.34649	0	0	0	0	0	3.39811	0
hsa-miR-517a-3p/19:hsa-mir-517a	0	0	0	0	0	0	0	0	0	0	5.76387	0	0	0	0	0	0	0	2.52874	0	0	0	0	0	0	0	0	0	0	0
hsa-miR-517b-3p/19:hsa-mir-517b	0	0	0	0	0	0	0	0	0	0	5.76387	0	0	0	0	0	0	0	2.52874	0	0	0	0	0	0	0	0	0	0	0
hsa-miR-5187-3p/1:hsa-mir-5187	0	3.50964	2.41886	3.08381	3.06189	0	0	1.52209	3.7236	1.11217	1.23512	1.47623	2.11186	0	0	2.72033	16.7079	0	0	3.00165	0	0	0	0	0	0	0	2.50577	2.26541	3.6147
hsa-miR-5187-5p/1:hsa-mir-5187	11.3103	1.40386	2.41886	0	3.82736	2.78618	2.77943	1.52209	0	3.89258	1.64682	0	2.11186	3.10293	7.78688	4.0805	6.68316	3.5451	0	4.50247	0	4.67634	2.27632	0	0	0	12.3	1.67052	5.09717	5.42204
hsa-miR-5188/12:hsa-mir-5188	2.5134	0	0	0	0	0	1.38971	0	0	0	1.23512	2.95246	0	0	0	0	0	0	1.26437	0	0	0	3.03509	0	0	0	0	0	0	0
hsa-miR-5189-3p/16:hsa-mir-5189	13.8237	20.3559	22.9792	26.9833	38.2736	18.1102	22.2354	12.1767	1.8618	6.67299	15.2331	5.90492	16.8949	4.3441	17.5205	0	41.2128	7.97647	10.1149	18.0099	13.5111	9.35267	0	20.592	24.1248	22.618	31.2231	12.5289	16.4242	19.8808
hsa-miR-5189-5p/16:hsa-mir-5189	0	3.50964	0	9.25142	2.29642	6.26892	6.25371	0	0	1.66825	1.23512	1.47623	2.81581	1.24117	9.0847	5.44066	5.5693	2.65882	3.16092	6.0033	0	0	1.51754	0	10.3392	5.02623	7.56924	0	8.49529	4.51837
hsa-miR-5193/3:hsa-mir-5193	7.54021	39.308	19.3509	25.4414	41.3355	20.1998	20.1508	14.4599	5.58541	7.78516	16.0565	10.3336	12.6712	12.4117	51.2636	31.2838	67.9455	23.9294	25.9195	19.5107	40.5333	6.23511	25.0395	27.456	17.232	27.6443	59.6078	21.7167	55.5025	60.5462
hsa-miR-5195-5p/14:hsa-mir-5195	0	2.10579	0	0	0	0	0	1.52209	0	8.34124	0	0	0	0	0	0	0	0	3.16092	0	0	7.79389	2.27632	0	0	2.51312	0	0	0	1.80735
hsa-miR-5196-3p/19:hsa-mir-5196	15.0804	10.5289	2.41886	13.1062	2.29642	12.5378	8.33828	4.56627	3.7236	20.019	7.8224	20.6672	4.22372	4.96469	14.9249	23.1228	41.2128	4.43137	15.8046	13.5074	20.2667	4.67634	0	0	0	22.618	11.3539	5.01155	1.69906	0
hsa-miR-532-3p/X:hsa-mir-532	172.168	223.915	128.199	221.263	235.765	263.294	318.244	153.731	184.318	268.032	127.629	198.553	114.04	224.652	325.751	378.126	395.42	253.475	196.609	205.613	172.267	207.318	170.724	260.832	196.445	140.734	299.931	223.849	214.081	288.272
hsa-miR-532-5p/X:hsa-mir-532	1245.39	1537.22	1386.01	1705.34	1654.95	1560.96	1641.95	1147.66	2082.43	2079.75	1256.52	1781.07	1062.97	1101.54	1070.7	1828.06	2187.62	1825.73	1602.59	1437.79	1084.27	1349.9	891.557	1331.61	1350.99	1054.25	1436.26	1434.14	914.659	1679.93
hsa-miR-539-3p/14:hsa-mir-539	209.869	147.405	295.101	100.995	95.684	109.358	153.563	1084.49	131.257	373.131	1006.62	595.659	537.116	1636.49	158.333	69.3684	63.49	220.682	145.402	192.106	206.044	985.148	341.447	54.9119	117.178	160.839	201.531	165.381	598.068	12.6514
hsa-miR-539-5p/14:hsa-mir-539	31.4176	59.6639	6.04715	40.0895	40.57	29.2549	47.9451	49.4679	0	30.0285	48.1695	27.3103	19.7107	44.0616	138.217	40.805	8.91088	25.702	24.6552	34.519	30.4	191.73	31.1097	34.32	55.1425	145.761	111.646	30.0693	149.517	3.6147
hsa-miR-541-3p/14:hsa-mir-541	0	0	0	0	0	0	0	0	0	0	1.64682	0	0	0	1.94672	0	6.68316	0	0	0	0	0	1.51754	0	0	0	0	0	1.1327	0
hsa-miR-542-3p/X:hsa-mir-542	488.857	193.03	580.526	212.012	233.469	302.998	268.909	1083.73	1706.34	939.78	699.899	474.608	2516.63	1151.81	133.026	92.4912	126.98	107.239	548.736	415.728	202.667	257.198	663.926	109.824	113.731	178.431	222.347	393.406	485.364	400.328
hsa-miR-542-5p/X:hsa-mir-542	0	0	0	4.62571	4.59283	4.87582	6.94857	3.04418	13.9635	5.56083	6.58729	2.21435	14.783	3.72352	4.54235	5.44066	0	0	1.26437	3.00165	0	4.67634	2.27632	0	6.89281	0	3.78462	0	9.62799	11.7478
hsa-miR-543/14:hsa-mir-543	579.34	1477.56	333.802	908.952	911.677	789.883	668.452	879.007	118.224	397.599	1165.13	709.329	320.299	1025.83	1652.12	937.154	913.365	968.698	496.264	684.376	1574.04	2268.02	1173.06	1283.57	1364.78	1830.8	1221.49	452.71	1040.39	42.4727
hsa-miR-544b/3:hsa-mir-544b	0	20.3559	0	0	0	0	0	19.7872	0	0	0	0	71.0993	0	0	0	0	0	0	19.5107	6.75555	31.1756	0	0	0	0	0	0	0	0
hsa-miR-545-3p/X:hsa-mir-545	0	0	3.62829	0	0	1.39309	0	4.56627	1.8618	10.5656	0.823411	3.69058	22.5265	19.8587	0	0	0	4.43137	0	0	0	0	2.27632	0	0	0	0	9.18783	9.06164	1.80735
hsa-miR-545-5p/X:hsa-mir-545	0	0	0	0	1.53094	2.08964	4.16914	6.8494	7.44721	0	1.23512	2.95246	4.22372	3.10293	1.29781	0	0	1.77255	0	0	0	3.11756	0	0	0	0	0	3.34103	7.36258	3.6147
hsa-miR-548a-3p/6:hsa-mir-548a-1	100.536	58.2601	243.095	30.8381	51.2866	68.2615	92.4159	152.209	143.359	200.19	151.508	166.814	192.179	200.449	18.8183	61.2074	16.7079	89.5138	68.2759	33.0181	43.9111	26.4992	97.1228	20.592	0	31.4139	46.3616	90.2078	103.076	46.0874
hsa-miR-548a-3p/6:hsa-mir-548a-2	103.05	60.3659	256.399	30.8381	54.3485	69.6546	96.5851	160.58	143.359	204.638	156.448	169.028	195.699	205.414	23.3606	61.2074	16.7079	89.5138	73.9655	33.0181	43.9111	29.6168	110.022	20.592	6.89281	31.4139	46.3616	91.8783	111.571	46.0874
hsa-miR-548a-3p/8:hsa-mir-548a-3	103.05	60.3659	256.399	30.8381	54.3485	69.6546	96.5851	160.58	143.359	204.638	156.448	169.028	195.699	205.414	23.3606	61.2074	16.7079	89.5138	73.9655	33.0181	43.9111	29.6168	110.022	20.592	6.89281	31.4139	46.3616	91.8783	111.571	46.0874
hsa-miR-548a-5p/8:hsa-mir-548a-3	10.0536	7.72122	33.864	6.16761	4.59283	10.4482	12.5074	12.1767	0	27.8041	19.7619	12.548	24.6384	35.994	9.7336	12.2415	3.34158	1.77255	10.1149	4.50247	6.75555	0	5.3114	0	0	2.51312	16.0846	18.3757	41.9101	2.71102
hsa-miR-548ab/3:hsa-mir-548ab	6.28351	3.50964	16.932	3.08381	1.53094	1.39309	6.25371	6.08836	0	1.11217	5.76387	8.85738	7.74348	6.20586	5.19125	5.44066	8.91088	7.97647	4.42529	9.00495	0	0	1.51754	0	0	10.0525	6.62309	7.51732	5.09717	0
hsa-miR-548ac/1:hsa-mir-548ac	2.5134	8.42314	12.0943	9.25142	3.06189	0	6.94857	3.04418	35.3742	3.3365	11.9395	6.64304	24.6384	11.1705	1.94672	0	0	8.86275	5.05747	4.50247	0	4.67634	3.03509	0	0	0	1.89231	9.18783	3.39811	1.80735
hsa-miR-548ad-5p/2:hsa-mir-548ad	0	0	3.62829	0	1.53094	2.78618	0	0	0	6.67299	7.4107	0	0	4.96469	0	0	0	0	2.52874	0	0	0	0	13.728	0	0	0	0	1.1327	0
hsa-miR-548ag/20:hsa-mir-548ag-2	0	8.42314	4.83772	1.5419	6.88925	5.57237	9.72799	5.32731	8.37811	2.78041	1.23512	7.38115	0	0	0	0	0	0	5.68966	6.0033	0	7.79389	2.27632	0	0	2.51312	6.62309	5.01155	0	0
hsa-miR-548ag/4:hsa-mir-548ag-1	0	0	0	1.5419	0	0	4.16914	5.32731	1.8618	0	0	5.16681	0	0	0	0	0	0	3.7931	0	0	0	0	0	0	2.51312	0	0	0	0
hsa-miR-548ah-5p/4:hsa-mir-548ah	3.77011	0	3.62829	0	0	1.39309	0	0	0	3.3365	1.23512	3.69058	0	0	0	0	0	0	0	0	0	3.11756	0	0	0	0	0	0	0	0
hsa-miR-548ai/6:hsa-mir-548ai	3.77011	2.80771	0	3.08381	2.29642	4.87582	3.47428	9.13254	13.0326	6.67299	2.88194	2.95246	2.81581	0	5.19125	0	4.45544	0	0	0	0	0	2.27632	0	6.89281	3.76967	1.89231	11.6936	1.69906	0
hsa-miR-548ak/10:hsa-mir-548ak	0	0	2.41886	0	0	0	0	0	0	0	0	0	0	0	0	4.0805	0	1.77255	1.26437	4.50247	0	0	0	0	0	0	0	1.67052	0	0
hsa-miR-548al/11:hsa-mir-548al	10.0536	3.50964	13.3037	3.08381	0	14.6275	0	17.504	4.65451	11.1217	7.8224	4.42869	13.3751	3.72352	2.59563	0	0	7.0902	8.21839	6.0033	16.8889	3.11756	9.10527	0	0	5.02623	1.89231	8.35258	2.83176	13.5551
hsa-miR-548am-3p/X:hsa-mir-548am	0	0	0	0	0	0	0	0	0	0	0.823411	2.95246	0	4.96469	0	0	0	0	0	0	0	0	0	0	0	0	0	0	0	0
hsa-miR-548an/X:hsa-mir-548an	0	0	8.466	0	1.53094	1.39309	3.47428	0	1.8618	0	1.23512	2.21435	0	4.3441	0	13.6017	0	0	0	10.5058	0	0	3.03509	0	0	2.51312	0	0	1.69906	0
hsa-miR-548ap-5p/15:hsa-mir-548ap	2.5134	4.21157	0	6.93856	2.29642	2.08964	3.47428	6.08836	4.65451	2.22433	0	1.47623	4.22372	2.48234	2.59563	0	0	3.5451	1.89655	3.00165	0	3.11756	2.27632	0	0	0	3.78462	1.67052	6.22988	3.6147
hsa-miR-548aq-5p/3:hsa-mir-548aq	0	0	6.04715	0	1.53094	1.39309	2.77943	0	0	1.66825	4.94046	0	2.11186	0	9.7336	0	5.5693	0	5.05747	0	0	0	2.27632	0	0	0	0	3.34103	2.83176	0
hsa-miR-548ar-3p/13:hsa-mir-548ar	35.1877	17.5482	39.9112	13.8771	12.2476	23.6826	20.1508	46.4237	82.8502	57.2765	50.228	46.5012	71.8032	43.441	9.0847	9.52116	0	15.0667	16.4368	22.5124	0	14.029	31.1097	0	13.7856	11.309	18.9231	29.234	14.1588	3.6147
hsa-miR-548as-3p/13:hsa-mir-548as	0	1.40386	0	0	3.06189	0	2.08457	0	0	2.22433	0	0	3.51977	0	0	0	0	0	0	0	0	0	0	0	0	0	0	0	3.39811	0
hsa-miR-548at-3p/17:hsa-mir-548at	8.79692	0	0	1.5419	0	0	0	0	0	0	2.47023	0	0	0	0	0	4.45544	0	1.26437	0	0	0	0	0	0	0	0	0	0	6.32572
hsa-miR-548at-5p/17:hsa-mir-548at	3.77011	11.2309	2.41886	17.7319	19.9023	8.35855	9.72799	4.56627	7.44721	2.22433	15.2331	0	7.74348	5.58527	18.8183	13.6017	2.22772	7.97647	4.42529	7.50412	23.6444	3.11756	3.79386	0	17.232	16.3353	9.46155	13.3641	7.92893	25.3029
hsa-miR-548av-3p/18:hsa-mir-548av	5.02681	11.2309	12.0943	1.5419	3.06189	13.9309	3.47428	3.80522	7.44721	11.6777	10.2926	11.8098	2.81581	8.06762	0	14.9618	5.5693	0	6.95402	3.00165	6.75555	6.23511	7.58772	0	6.89281	13.8221	0	0	1.1327	3.6147
hsa-miR-548av-3p/7:hsa-mir-548o	148.291	152.319	278.169	132.604	120.945	129.558	177.883	219.942	292.303	265.251	213.263	242.102	236.528	214.102	54.5082	122.415	141.46	132.055	113.793	144.079	138.489	112.232	150.237	89.2319	89.6065	95.4984	75.6924	103.572	80.9884	136.455
hsa-miR-548av-5p/11:hsa-mir-548k	212.383	189.521	228.582	213.554	194.43	156.026	199.424	244.295	313.714	226.882	207.088	214.053	290.029	186.176	125.888	125.135	121.411	207.388	192.184	211.616	209.422	113.791	195.763	164.736	179.213	164.609	147.6	173.734	139.323	153.625
hsa-miR-548av-5p/18:hsa-mir-548av	0	0	0	0	3.06189	0	0	0	0	0	0	0	0	0	0	0	0	0	0	7.50412	0	0	0	0	6.89281	0	0	0	0	0
hsa-miR-548aw/9:hsa-mir-548aw	8.79692	1.40386	2.41886	2.31285	3.82736	4.87582	2.08457	12.1767	11.1708	5.00474	6.99899	19.9291	13.3751	1.86176	7.13797	16.322	6.68316	3.5451	9.48276	7.50412	6.75555	0	0	0	6.89281	6.28279	7.56924	6.68206	7.36258	0
hsa-miR-548ax/X:hsa-mir-548ax	65.3485	69.4909	119.733	114.101	110.228	67.565	77.8239	124.811	20.4798	52.8278	100.456	84.1451	80.9546	73.8497	60.9972	39.4448	42.3267	76.2196	79.6552	61.5338	141.867	93.5267	94.0877	109.824	79.2673	70.3672	73.8001	111.089	85.5192	92.1748
hsa-miR-548ay-3p/3:hsa-mir-548ay	16.3371	7.01929	30.2357	21.5866	21.4332	17.4137	23.6251	44.9016	23.2725	37.2575	36.6418	40.5963	26.0463	21.7205	9.7336	12.2415	18.9356	21.2706	28.4483	37.5206	40.5333	9.35267	15.9342	0	13.7856	30.1574	13.2462	15.8699	20.955	11.7478
hsa-miR-548b-3p/6:hsa-mir-548b	0	0	2.41886	0	0	2.08964	0	1.52209	2.7927	9.4534	2.05853	6.64304	0	0	4.54235	0	0	5.31765	1.89655	3.00165	0	0	2.27632	0	0	10.0525	0	1.67052	2.83176	0
hsa-miR-548ba/2:hsa-mir-548ba	0	0	6.04715	3.85476	1.53094	1.39309	3.47428	0	0	1.66825	4.11705	0	1.40791	1.86176	0	0	0	0	3.16092	0	0	12.4702	3.03509	0	0	0	2.83847	0	5.66352	6.32572
hsa-miR-548d-3p/17:hsa-mir-548d-2	0	0	0	0	1.53094	0	1.38971	0	0	0	0.823411	0	1.40791	2.48234	0	0	0	0	0	0	0	0	0	0	0	0	0	1.67052	6.22988	0
hsa-miR-548d-3p/8:hsa-mir-548d-1	0	0	0	0	1.53094	0	1.38971	0	0	0	0.823411	0	1.40791	2.48234	0	0	0	0	0	0	0	0	0	0	0	0	0	1.67052	6.22988	0
hsa-miR-548e-3p/10:hsa-mir-548e	388.321	258.31	546.662	385.476	392.687	344.094	409.965	671.242	565.057	521.605	464.815	442.869	777.868	429.445	205.055	258.431	201.609	314.628	373.621	351.193	331.022	250.963	389.25	240.24	248.141	241.259	275.331	321.574	172.171	345.203
hsa-miR-548e-5p/10:hsa-mir-548e	15.0804	7.01929	13.3037	12.3352	18.3713	9.0551	15.2868	4.56627	16.7562	18.3507	9.05752	10.3336	16.8949	0	5.84016	0	0	15.9529	13.908	4.50247	13.5111	4.67634	4.55263	0	6.89281	17.5918	11.3539	26.7282	2.26541	7.22939
hsa-miR-548i/3:hsa-mir-548i-1	0	0	14.5131	1.5419	0	6.26892	4.16914	3.04418	6.51631	4.44866	6.58729	1.47623	2.11186	7.44703	0	0	6.68316	2.65882	3.7931	6.0033	0	3.11756	0	0	0	0	1.89231	1.67052	0	0
hsa-miR-548i/4:hsa-mir-548i-2	0	0	14.5131	1.5419	0	6.26892	4.16914	3.04418	6.51631	4.44866	6.58729	1.47623	2.11186	7.44703	0	0	6.68316	2.65882	3.7931	6.0033	0	3.11756	0	0	0	0	1.89231	1.67052	0	0
hsa-miR-548i/8:hsa-mir-548i-3	0	0	14.5131	1.5419	0	6.26892	4.16914	3.04418	6.51631	4.44866	6.58729	1.47623	2.11186	7.44703	0	0	6.68316	2.65882	3.7931	6.0033	0	3.11756	0	0	0	0	1.89231	1.67052	0	0
hsa-miR-548i/X:hsa-mir-548i-4	0	0	14.5131	1.5419	0	6.26892	4.16914	3.04418	6.51631	4.44866	6.58729	1.47623	2.11186	7.44703	0	0	6.68316	2.65882	3.7931	6.0033	0	3.11756	0	0	0	0	1.89231	1.67052	0	0
hsa-miR-548j-3p/22:hsa-mir-548j	8.79692	10.5289	19.3509	1.5419	3.06189	6.96546	9.03314	8.37149	7.44721	10.5656	20.1736	13.2861	59.836	26.6852	3.89344	0	3.34158	7.97647	1.89655	7.50412	0	7.79389	8.34649	0	0	0	3.78462	1.67052	15.8579	4.51837
hsa-miR-548j-5p/22:hsa-mir-548j	268.934	228.829	223.744	241.308	240.358	164.385	183.442	280.064	88.4356	102.319	143.273	156.48	287.917	163.214	236.202	210.826	207.178	208.275	216.839	228.125	222.933	218.229	248.877	274.56	261.927	160.839	270.6	136.982	293.371	218.689
hsa-miR-548k/11:hsa-mir-548k	212.383	189.521	228.582	213.554	194.43	156.026	199.424	244.295	313.714	226.882	207.088	233.244	290.029	186.176	125.888	125.135	121.411	207.388	192.184	211.616	209.422	113.791	195.763	164.736	179.213	164.609	147.6	175.404	139.323	153.625
hsa-miR-548l/11:hsa-mir-548l	38.9578	49.135	30.2357	49.3409	40.57	28.5584	4.864	44.1406	35.3742	45.0427	27.5843	27.3103	63.3558	24.8234	48.668	46.2456	63.49	32.7922	25.2874	63.0346	64.1777	28.058	48.5614	34.32	41.3569	30.1574	48.2539	34.2456	25.4859	34.3396
hsa-miR-548n/7:hsa-mir-548n	18.8505	12.6347	49.5866	14.6481	13.7785	13.9309	19.456	44.9016	11.1708	17.7946	23.4672	18.4529	45.7569	14.8941	5.19125	20.4025	8.91088	20.3843	20.8621	15.0082	20.2667	15.5878	24.2807	0	0	12.5656	27.4385	18.3757	26.0522	15.3625
hsa-miR-548o-3p/20:hsa-mir-548o-2	148.291	152.319	278.169	132.604	120.945	129.558	177.883	218.42	292.303	264.139	213.263	242.102	236.528	214.102	54.5082	122.415	141.46	130.282	113.793	144.079	138.489	112.232	150.237	89.2319	89.6065	95.4984	75.6924	103.572	80.9884	136.455
hsa-miR-548o-3p/7:hsa-mir-548o	148.291	152.319	278.169	132.604	120.945	129.558	177.883	219.942	292.303	265.251	213.263	242.102	236.528	214.102	54.5082	122.415	141.46	132.055	113.793	144.079	138.489	112.232	150.237	89.2319	89.6065	95.4984	75.6924	103.572	80.9884	136.455
hsa-miR-548p/5:hsa-mir-548p	7.54021	1.40386	6.04715	6.16761	6.12378	6.26892	1.38971	6.8494	9.30901	10.5656	3.29364	5.16681	9.85534	1.24117	3.24453	0	12.2525	5.31765	7.58621	3.00165	13.5111	0	7.58772	0	0	0	0	5.01155	5.09717	1.80735
hsa-miR-548q/10:hsa-mir-548q	26.3908	28.0771	22.9792	13.1062	14.544	13.2344	20.1508	14.4599	34.4433	44.4866	25.5257	33.9533	30.27	20.4793	41.53	25.8431	0	21.2706	25.9195	34.519	20.2667	12.4702	9.86404	13.728	37.9105	60.3148	16.0846	28.3988	10.7607	18.0735
hsa-miR-548s/2:hsa-mir-548s	30.1609	14.7405	18.1414	16.19	16.0749	14.6275	24.32	29.6807	33.5124	33.365	33.7598	35.4295	13.3751	24.2029	16.8716	23.1228	20.0495	31.0196	17.7012	33.0181	30.4	4.67634	17.4518	0	10.3392	21.3615	30.277	18.3757	15.2915	13.5551
hsa-miR-548t-5p/4:hsa-mir-548t	2.5134	4.9135	0	4.62571	1.53094	0	3.47428	2.28313	0	1.11217	1.64682	0	7.03953	1.86176	0	0	0	2.65882	1.89655	0	6.75555	0	0	0	0	2.51312	0	1.67052	0	0
hsa-miR-548u/6:hsa-mir-548u	11.3103	4.9135	26.6074	3.08381	3.06189	4.87582	3.47428	14.4599	23.2725	17.7946	8.23411	7.38115	40.8293	16.7558	0	0	0	7.97647	12.0115	7.50412	13.5111	0	9.86404	0	0	2.51312	2.83847	5.01155	9.06164	10.8441
hsa-miR-549a-3p/15:hsa-mir-549a	0	0	0	0	0	0	0	0	0	3.3365	0	0	0	0	0	2.72033	0	2.65882	0	0	0	0	0	0	0	0	0	0	0	0
hsa-miR-550a-3-5p/7:hsa-mir-550a-3	32.6743	20.3559	18.1414	46.2571	22.1987	27.8618	26.4045	12.1767	19.5489	13.9021	9.46922	9.5955	86.5862	17.997	20.765	8.16099	13.3663	38.9961	30.977	16.5091	0	14.029	14.4167	0	6.89281	15.0787	19.8693	12.5289	16.9906	43.3764
hsa-miR-550a-3p/7:hsa-mir-550a-1	11.3103	28.7791	20.5603	16.9609	6.88925	7.66201	32.6583	9.13254	21.4107	38.9258	15.6448	19.9291	56.3162	11.7911	24.6585	20.4025	26.7326	24.8157	1.89655	4.50247	6.75555	6.23511	12.8991	0	0	2.51312	6.62309	10.0231	43.0428	33.4359
hsa-miR-550a-3p/7:hsa-mir-550a-2	11.3103	28.7791	20.5603	16.9609	6.88925	7.66201	32.6583	9.13254	21.4107	38.9258	15.6448	19.9291	56.3162	11.7911	24.6585	20.4025	26.7326	24.8157	1.89655	4.50247	6.75555	6.23511	12.8991	0	0	2.51312	6.62309	10.0231	43.0428	33.4359
hsa-miR-550a-3p/7:hsa-mir-550a-3	11.3103	28.7791	20.5603	16.9609	6.88925	7.66201	32.6583	9.13254	21.4107	38.9258	15.6448	19.9291	56.3162	11.7911	24.6585	20.4025	26.7326	24.8157	1.89655	4.50247	6.75555	6.23511	12.8991	0	0	2.51312	6.62309	10.0231	43.0428	33.4359
hsa-miR-550a-5p/7:hsa-mir-550a-1	38.9578	64.5774	19.3509	39.3185	35.2117	53.6341	53.504	32.7249	52.1305	51.1596	55.9919	33.2152	146.422	41.5793	92.7937	77.5294	30.0742	54.0628	35.4023	48.0264	0	18.7053	15.1754	34.32	20.6784	51.5189	50.1462	30.9045	62.2988	123.803
hsa-miR-550a-5p/7:hsa-mir-550a-2	38.9578	64.5774	19.3509	39.3185	35.2117	53.6341	53.504	32.7249	52.1305	51.1596	55.9919	33.2152	146.422	41.5793	92.7937	77.5294	30.0742	54.0628	35.4023	48.0264	0	18.7053	15.1754	34.32	20.6784	51.5189	50.1462	30.9045	62.2988	123.803
hsa-miR-550b-2-5p/7:hsa-mir-550b-1	5.02681	8.42314	0	1.5419	1.53094	2.08964	2.77943	2.28313	1.8618	3.89258	0	0	4.92767	1.24117	1.94672	0	0	1.77255	1.26437	0	0	0	3.03509	0	6.89281	0	0	5.01155	2.83176	13.5551
hsa-miR-550b-2-5p/7:hsa-mir-550b-2	5.02681	8.42314	0	1.5419	1.53094	2.08964	2.77943	2.28313	1.8618	3.89258	0	0	4.92767	1.24117	1.94672	0	0	1.77255	1.26437	0	0	0	3.03509	0	6.89281	0	0	5.01155	2.83176	13.5551
hsa-miR-550b-3p/7:hsa-mir-550b-1	0	0	0	0	2.29642	0	0	0	1.8618	0	1.23512	0	0	1.24117	1.29781	21.7626	5.5693	0	1.89655	0	0	3.11756	1.51754	13.728	0	0	0	0	5.09717	1.80735
hsa-miR-550b-3p/7:hsa-mir-550b-2	0	0	0	0	2.29642	0	0	0	1.8618	0	1.23512	0	0	1.24117	1.29781	21.7626	5.5693	0	1.89655	0	0	3.11756	1.51754	13.728	0	0	0	0	5.09717	1.80735
hsa-miR-551a/1:hsa-mir-551a	0	1.40386	0	0	0	2.78618	4.16914	2.28313	7.44721	1.11217	3.70535	0	2.81581	2.48234	3.89344	6.80083	0	1.77255	2.52874	3.00165	0	0	0	0	0	0	0	4.17629	6.22988	0
hsa-miR-551b-3p/3:hsa-mir-551b	0	1.40386	16.932	0	0	0	4.16914	3.04418	3.7236	0	5.35217	1.47623	2.11186	9.92937	1.29781	13.6017	5.5693	1.77255	8.21839	0	0	0	9.10527	0	0	7.53935	1.89231	9.18783	6.79623	3.6147
hsa-miR-552-3p/1:hsa-mir-552	0	6.31736	6.04715	4.62571	5.3583	0	4.16914	0	0	0	0	12.548	0	0	0	0	0	0	8.85058	0	0	3.11756	0	0	0	0	0	0	2.83176	6.32572
hsa-miR-552-5p/1:hsa-mir-552	2.5134	0	14.5131	3.08381	5.3583	2.78618	6.25371	1.52209	0	0	0	1.47623	16.8949	7.44703	0	0	0	1.77255	2.52874	0	16.8889	0	1.51754	0	0	0	0	7.51732	1.69906	8.13307
hsa-miR-556-3p/1:hsa-mir-556	82.9424	61.7697	168.111	84.0337	124.006	50.8479	68.7908	96.6527	45.6142	67.8421	114.866	84.8832	114.04	109.223	38.9344	43.5253	30.0742	20.3843	35.4023	19.5107	70.9333	67.0275	98.6404	27.456	51.6961	46.4926	52.9847	123.618	170.472	52.4131
hsa-miR-556-5p/1:hsa-mir-556	155.831	57.5581	382.18	96.3689	78.0781	59.2064	37.5223	172.757	168.493	90.6415	220.674	124.003	506.846	271.817	46.7213	34.0041	22.2772	122.306	166.897	73.5404	57.4222	113.791	185.899	102.96	20.6784	42.723	59.6078	158.699	148.384	77.716
hsa-miR-5571-5p/22:hsa-mir-5571	0	0	0	0	0	3.48273	0	0	0	3.89258	0	0	0	0	0	0	0	0	0	0	0	0	0	0	0	0	0	0	0	0
hsa-miR-5581-3p/1:hsa-mir-5581	7.54021	9.12507	4.83772	7.70951	6.88925	3.48273	9.72799	11.4157	0	15.5703	1.64682	4.42869	10.5593	11.7911	14.2759	0	14.4802	6.20392	10.1149	3.00165	23.6444	4.67634	4.55263	0	0	3.76967	6.62309	11.6936	5.09717	11.7478
hsa-miR-5582-3p/11:hsa-mir-5582	0	1.40386	4.83772	3.08381	1.53094	6.26892	0	0	1.8618	2.78041	7.4107	3.69058	10.5593	8.6882	0	0	6.68316	1.77255	1.26437	0	6.75555	0	3.79386	0	0	2.51312	5.67693	7.51732	12.4598	4.51837
hsa-miR-5583-3p/18:hsa-mir-5583-1	0	0	0	0	1.53094	1.39309	0	1.52209	3.7236	5.56083	0	0	0	0	0	0	0	0	0	0	0	0	1.51754	0	0	0	0	1.67052	0	0
hsa-miR-5583-3p/18:hsa-mir-5583-2	0	0	0	0	1.53094	1.39309	0	1.52209	3.7236	5.56083	0	0	0	0	0	0	0	0	0	0	0	0	1.51754	0	0	0	0	1.67052	0	0
hsa-miR-5584-5p/1:hsa-mir-5584	0	4.21157	4.83772	0	3.06189	0	0	0	0	0	2.47023	0	0	0	1.29781	2.72033	0	0	4.42529	0	0	3.11756	4.55263	0	0	0	2.83847	2.50577	4.53082	9.94041
hsa-miR-5586-3p/14:hsa-mir-5586	0	4.21157	0	3.08381	5.3583	2.78618	2.77943	0	0	0	0	0	0	1.24117	0	0	0	0	9.48276	0	0	0	0	0	0	0	4.73078	7.51732	7.92893	1.80735
hsa-miR-5586-5p/14:hsa-mir-5586	5.02681	4.21157	4.83772	4.62571	0	5.57237	0	0	3.7236	1.66825	3.29364	2.21435	0	6.20586	0	0	0	1.77255	1.26437	3.00165	0	0	3.79386	0	0	0	1.89231	5.8468	1.1327	4.51837
hsa-miR-5588-5p/3:hsa-mir-5588	0	0	3.62829	0	0	0	2.77943	2.28313	0	0	0	0	0	1.24117	3.89344	0	5.5693	4.43137	1.26437	0	6.75555	0	0	0	0	5.02623	3.78462	0	2.83176	4.51837
hsa-miR-561-5p/2:hsa-mir-561	0	0	0	0	0	0	0	0	0	0	0	2.95246	9.85534	0	0	0	0	0	0	0	0	0	0	0	0	0	0	0	0	0
hsa-miR-5680/8:hsa-mir-5680	0	1.40386	0	0	0	0	4.864	0	5.58541	2.78041	4.11705	8.85738	0	0	0	16.322	7.79702	0	0	4.50247	0	0	0	0	6.89281	0	8.5154	1.67052	0	0
hsa-miR-5683/6:hsa-mir-5683	12.567	1.40386	29.0263	0	0	3.48273	2.08457	14.4599	1.8618	4.44866	2.88194	7.38115	2.11186	35.994	0	0	0	0	3.7931	3.00165	0	3.11756	3.03509	0	0	3.76967	0	5.8468	0	1.80735
hsa-miR-5684/19:hsa-mir-5684	0	0	0	0	0	0	0	4.56627	4.65451	3.89258	2.88194	1.47623	2.81581	1.86176	0	0	0	0	1.89655	3.00165	0	0	2.27632	0	0	0	0	2.50577	0	0
hsa-miR-5690/6:hsa-mir-5690	23.8773	15.4424	37.4923	33.9219	23.7296	21.5929	31.9634	31.2028	40.0288	38.3697	30.4662	28.0484	20.4146	17.3764	14.2759	34.0041	24.5049	31.0196	37.931	16.5091	13.5111	20.2641	24.2807	61.7759	55.1425	26.3877	17.0308	27.5635	17.5569	30.7249
hsa-miR-5695/19:hsa-mir-5695	6.28351	3.50964	0	3.08381	3.06189	5.57237	6.25371	2.28313	5.58541	2.22433	1.23512	1.47623	3.51977	0	2.59563	2.72033	0	4.43137	3.7931	0	0	0	1.51754	0	6.89281	5.02623	0	1.67052	0	9.94041
hsa-miR-5696/2:hsa-mir-5696	3.77011	1.40386	0	1.5419	0	7.66201	1.38971	1.52209	2.7927	5.00474	9.46922	0	0	5.58527	0	2.72033	0	0	2.52874	7.50412	6.75555	0	0	0	0	0	1.89231	0	0	0
hsa-miR-5697/1:hsa-mir-5697	0	0	0	3.85476	0	2.78618	6.94857	3.80522	0	0	2.88194	2.21435	4.22372	1.24117	8.43579	9.52116	0	2.65882	2.52874	3.00165	0	6.23511	1.51754	0	0	2.51312	0	1.67052	1.1327	1.80735
hsa-miR-5701/15:hsa-mir-5701-1	6.28351	2.10579	12.0943	1.5419	1.53094	1.39309	20.1508	0	22.3416	14.4581	6.17558	9.5955	7.74348	19.2382	0	5.44066	3.34158	2.65882	2.52874	3.00165	6.75555	9.35267	0	0	0	2.51312	8.5154	7.51732	2.83176	7.22939
hsa-miR-5701/15:hsa-mir-5701-2	6.28351	2.10579	12.0943	1.5419	1.53094	1.39309	20.1508	0	22.3416	14.4581	6.17558	9.5955	7.74348	19.2382	0	5.44066	3.34158	2.65882	2.52874	3.00165	6.75555	9.35267	0	0	0	2.51312	8.5154	7.51732	2.83176	7.22939
hsa-miR-5701/15:hsa-mir-5701-3	6.28351	2.10579	12.0943	1.5419	1.53094	1.39309	20.1508	0	22.3416	14.4581	6.17558	9.5955	7.74348	19.2382	0	5.44066	3.34158	2.65882	2.52874	3.00165	6.75555	9.35267	0	0	0	2.51312	8.5154	7.51732	2.83176	7.22939
hsa-miR-570-3p/3:hsa-mir-570	5.02681	3.50964	13.3037	2.31285	0	3.48273	1.38971	17.504	25.1343	16.1264	16.8799	11.8098	9.15139	57.0939	1.29781	9.52116	3.34158	6.20392	7.58621	0	0	7.79389	6.82895	0	0	2.51312	1.89231	7.51732	20.3887	6.32572
hsa-miR-570-5p/3:hsa-mir-570	3.77011	2.80771	0	3.08381	2.29642	4.87582	3.47428	9.13254	13.0326	6.67299	2.88194	2.95246	2.81581	0	5.19125	0	4.45544	0	0	0	0	0	2.27632	0	6.89281	3.76967	1.89231	11.6936	1.69906	0
hsa-miR-570-5p/6:hsa-mir-548ai	3.77011	2.80771	0	3.08381	2.29642	4.87582	3.47428	9.13254	13.0326	6.67299	2.88194	2.95246	2.81581	0	5.19125	0	4.45544	0	0	0	0	0	2.27632	0	6.89281	3.76967	1.89231	11.6936	1.69906	0
hsa-miR-5706/5:hsa-mir-5706	0	0	0	4.62571	0	1.39309	0	0	0	0	0	0	1.40791	0	0	0	7.79702	0	1.26437	0	0	0	0	0	0	0	0	0	0	0
hsa-miR-574-3p/4:hsa-mir-574	1350.96	2507.29	1153.8	2687.54	3197.38	2461.59	1826.78	1215.39	1226.93	977.593	1218.65	1181.72	756.046	722.983	2600.82	2467.34	1750.99	1380.82	1533.68	1502.33	1442.31	1811.3	2213.34	2663.23	1447.49	1659.91	1740.93	1855.11	1526.89	3404.14
hsa-miR-576-3p/4:hsa-mir-576	18.8505	4.9135	16.932	4.62571	26.7915	21.5929	15.9817	25.8755	20.4798	15.5703	18.5267	18.4529	23.2305	21.0999	6.48907	12.2415	16.7079	7.0902	6.95402	16.5091	27.0222	15.5878	14.4167	20.592	24.1248	17.5918	19.8693	7.51732	3.96447	16.2661
hsa-miR-576-5p/4:hsa-mir-576	282.758	320.079	313.242	227.431	279.397	325.984	329.362	268.649	302.543	306.958	230.143	281.96	312.555	296.019	285.519	361.804	405.445	304.879	288.276	244.634	236.444	282.139	251.912	315.744	310.177	282.725	403.062	349.973	389.084	313.575
hsa-miR-577/4:hsa-mir-577	0	14.0386	2.41886	5.39666	13.013	0	9.72799	23.5924	1.8618	13.9021	11.5277	0	0	0	9.7336	2.72033	6.68316	0	0	0	0	20.2641	0	0	10.3392	8.7959	17.977	3.34103	3.96447	1.80735
hsa-miR-579-3p/5:hsa-mir-579	0	6.31736	13.3037	3.85476	0	4.17928	3.47428	12.1767	10.2399	7.78516	5.35217	8.11927	12.6712	22.3411	5.84016	2.72033	14.4802	4.43137	13.908	10.5058	0	3.11756	4.55263	13.728	0	5.02623	2.83847	18.3757	20.3887	0
hsa-miR-579-5p/5:hsa-mir-579	0	4.9135	0	1.5419	0	0	0	0	0	1.11217	0.823411	0	0	2.48234	1.29781	0	2.22772	4.43137	0	4.50247	6.75555	0	3.03509	0	0	2.51312	1.89231	5.01155	1.1327	0
hsa-miR-580-3p/5:hsa-mir-580	0	4.9135	9.67543	2.31285	1.53094	9.75165	2.77943	9.13254	9.30901	6.67299	6.99899	17.7148	14.0791	3.10293	1.94672	2.72033	6.68316	2.65882	6.32184	6.0033	0	14.029	3.79386	0	0	0	12.3	1.67052	3.96447	13.5551
hsa-miR-581/5:hsa-mir-581	0	0	7.25657	9.25142	1.53094	2.08964	9.03314	9.89358	4.65451	0	5.35217	0	5.63162	2.48234	1.29781	0	0	1.77255	4.42529	0	16.8889	0	7.58772	0	6.89281	5.02623	2.83847	7.51732	6.22988	6.32572
hsa-miR-582-3p/5:hsa-mir-582	149.548	76.5102	518.845	104.849	119.414	130.951	102.144	327.249	1363.77	335.318	323.189	367.581	1122.81	153.285	38.9344	65.2879	40.099	155.098	139.08	109.56	70.9333	140.29	118.368	96.0959	96.4994	87.959	72.854	95.2194	84.3865	74.1013
hsa-miR-582-5p/5:hsa-mir-582	74.1454	87.0392	263.656	119.497	78.0781	134.433	135.497	149.926	657.216	167.381	157.683	174.933	804.618	118.532	116.803	100.652	60.1485	93.9451	122.012	39.0214	108.089	76.3801	64.4956	61.7759	113.731	128.169	61.5001	133.641	216.913	82.2343
hsa-miR-584-3p/5:hsa-mir-584	8.79692	4.9135	9.67543	1.5419	1.53094	7.66201	4.16914	1.52209	2.7927	2.22433	4.11705	6.64304	8.44744	4.96469	11.0314	5.44066	7.79702	2.65882	2.52874	0	0	6.23511	19.7281	0	0	3.76967	1.89231	5.8468	31.7157	3.6147
hsa-miR-584-5p/5:hsa-mir-584	2649.13	3354.52	4338.22	4820.76	4745.16	3822.65	3129.63	2028.95	320.23	2063.07	2638.62	2542.81	1545.88	1724.61	2869.47	4537.51	4667.07	1753.05	2204.43	1320.73	3881.06	3554.01	3003.22	7536.66	4469.99	2597.3	3721.23	3078.76	4014.87	4688.26
hsa-miR-589-3p/7:hsa-mir-589	35.1877	24.5675	10.8849	47.028	32.9153	32.7377	36.8274	17.504	23.2725	12.2338	26.7608	23.6197	18.3028	31.0293	21.4139	14.9618	28.9604	22.1569	29.0805	28.5157	16.8889	20.2641	28.8333	27.456	24.1248	28.9008	44.4693	25.0577	49.839	41.569
hsa-miR-589-5p/7:hsa-mir-589	277.731	237.252	192.299	259.811	226.58	221.502	236.251	167.43	300.681	172.386	198.442	225.863	178.1	119.152	151.844	292.435	409.901	214.479	211.149	225.124	344.533	149.643	282.263	219.648	306.73	263.877	252.624	213.826	185.197	169.891
hsa-miR-590-3p/7:hsa-mir-590	1180.04	975.681	1875.82	891.991	992.052	1005.12	1187.51	1375.21	2418.48	2425.08	1380.45	2018.01	2369.51	1483.82	1210.86	802.497	519.059	1274.46	1012.76	886.987	861.333	977.354	841.478	576.575	727.192	900.952	871.409	1650.47	1791.94	708.48
hsa-miR-590-5p/7:hsa-mir-590	8.79692	9.827	16.932	0	3.82736	6.96546	5.55885	12.9378	19.5489	16.1264	5.76387	15.5004	18.3028	11.7911	18.8183	2.72033	0	12.4078	2.52874	7.50412	6.75555	12.4702	6.07018	0	24.1248	11.309	10.4077	16.7052	59.467	4.51837
hsa-miR-592/7:hsa-mir-592	0	0	0	0	0	0	0	0	0	0	0	0	0	0	0	0	0	0	0	0	0	0	2.27632	0	0	0	0	0	5.66352	0
hsa-miR-597-3p/8:hsa-mir-597	2.5134	2.80771	18.1414	1.5419	3.06189	2.78618	2.08457	1.52209	18.618	6.67299	6.17558	4.42869	8.44744	4.3441	8.43579	6.80083	2.22772	1.77255	3.16092	3.00165	0	4.67634	7.58772	0	0	5.02623	6.62309	4.17629	4.53082	3.6147
hsa-miR-598-3p/8:hsa-mir-598	214.896	261.117	175.367	283.71	245.716	235.433	240.42	194.827	154.53	167.381	209.146	225.863	158.389	160.732	133.675	333.24	197.153	180.8	231.379	238.631	239.822	260.316	203.351	102.96	189.552	158.326	238.431	234.707	176.136	163.565
hsa-miR-598-5p/8:hsa-mir-598	0	2.10579	0	1.5419	0	0	4.864	0	0	0	0	1.47623	0	0	0	0	2.22772	0	1.26437	0	0	0	0	0	0	0	0	0	0	0
hsa-miR-599/8:hsa-mir-599	0	0	0	0	0	1.39309	0	0	0	3.3365	0	2.21435	0	0	0	0	0	0	0	0	0	0	0	0	0	0	0	0	0	0
hsa-miR-600/9:hsa-mir-600	0	0	0	0	0	0	1.38971	0	0	8.89732	1.23512	0	0	0	0	0	0	0	0	0	0	0	0	0	0	0	0	1.67052	0	0
hsa-miR-605-3p/10:hsa-mir-605	104.306	37.9041	50.796	73.2404	88.7947	36.9169	45.1657	73.8213	14.8944	27.248	93.4571	39.8582	32.3818	62.6792	51.9125	28.5635	11.1386	53.1765	30.977	36.0198	64.1777	40.5282	69.807	27.456	41.3569	26.3877	54.877	46.7744	89.4837	43.3764
hsa-miR-605-5p/10:hsa-mir-605	2.5134	3.50964	12.0943	3.85476	7.65472	2.78618	2.08457	0	0	5.56083	1.64682	1.47623	0	0	20.1161	12.2415	13.3663	11.5216	0	10.5058	0	6.23511	5.3114	0	27.5712	5.02623	0	10.0231	7.36258	23.4955
hsa-miR-610/11:hsa-mir-610	0	2.10579	0	1.5419	0	0	0	0	0	0	0.823411	0	1.40791	0	1.29781	0	0	0	6.95402	0	0	3.11756	0	0	0	0	1.89231	0	0	0
hsa-miR-6125/12:hsa-mir-6125	7.54021	2.80771	6.04715	2.31285	1.53094	4.87582	0	0	1.8618	2.22433	3.70535	8.11927	0	0	3.24453	0	12.2525	6.20392	1.89655	0	6.75555	0	3.79386	0	0	10.0525	20.8154	1.67052	0	0
hsa-miR-615-3p/12:hsa-mir-615	5.02681	9.12507	0	3.08381	4.59283	0	14.592	0	4.65451	3.89258	2.47023	6.64304	0	0	0	8.16099	2.22772	7.0902	2.52874	0	0	10.9114	20.4868	0	6.89281	5.02623	49.2001	0	2.83176	30.7249
hsa-miR-616-3p/12:hsa-mir-616	21.3639	15.4424	3.62829	10.7933	6.12378	10.4482	9.72799	1.52209	13.0326	10.5656	9.05752	8.85738	14.0791	3.72352	16.8716	53.0464	16.7079	15.9529	12.6437	7.50412	6.75555	3.11756	10.6228	0	17.232	11.309	17.0308	1.67052	2.83176	27.1102
hsa-miR-616-5p/12:hsa-mir-616	72.8887	48.4331	60.4715	39.3185	27.557	41.0962	67.4011	47.9458	56.785	58.9448	51.8749	54.6205	84.4744	60.8174	27.903	47.6058	41.2128	31.0196	25.2874	55.5305	16.8889	29.6168	40.9737	34.32	34.4641	28.9008	28.3847	46.7744	36.8129	58.7388
hsa-miR-618/12:hsa-mir-618	211.126	149.511	149.969	326.112	316.14	484.796	193.17	249.623	750.306	97.8705	168.387	222.173	1131.25	43.441	247.882	243.47	158.168	217.137	304.08	91.5503	114.844	171.466	341.447	370.655	182.66	344.297	242.216	231.366	82.6875	307.249
hsa-miR-624-3p/14:hsa-mir-624	13.8237	28.7791	13.3037	1.5419	6.88925	13.2344	9.72799	16.743	32.5815	20.019	15.6448	16.9766	92.2178	11.1705	7.78688	9.52116	5.5693	22.1569	1.26437	0	23.6444	3.11756	6.82895	0	6.89281	5.02623	5.67693	24.2225	19.8223	9.03674
hsa-miR-624-5p/14:hsa-mir-624	47.7547	25.2694	43.5394	27.7543	13.013	30.648	42.3863	46.4237	69.8176	57.2765	71.6367	36.1676	163.317	46.5439	68.1352	42.1651	21.1633	34.5647	44.2529	28.5157	47.2889	15.5878	46.2851	34.32	6.89281	47.7492	50.1462	75.1732	67.9623	28.0139
hsa-miR-625-3p/14:hsa-mir-625	1847.35	1729.55	2739.36	2010.64	1668.73	666.595	758.089	1382.82	1180.38	1378.53	2310.9	1366.25	1244.59	2028.7	1335.45	875.946	1757.67	2190.87	1382.59	1256.19	749.866	679.627	2617.76	1420.85	1857.61	2412.59	1259.33	1154.33	3348.28	1502.81
hsa-miR-625-5p/14:hsa-mir-625	189.762	150.915	99.1732	220.492	200.554	112.84	126.464	75.3434	37.236	112.329	88.5166	100.384	78.1388	82.5379	253.074	189.063	251.732	174.596	173.218	159.087	97.9555	219.788	185.899	157.872	248.141	178.431	172.2	130.3	612.227	160.854
hsa-miR-627-3p/15:hsa-mir-627	35.1877	56.1543	55.6337	101.766	88.7947	78.7097	129.243	29.6807	68.8867	51.7157	36.2301	75.2877	77.4348	39.0969	33.0942	155.059	72.4009	36.3373	93.5632	40.5223	94.5777	84.174	17.4518	89.2319	31.0177	21.3615	57.7155	67.6559	50.4054	41.569
hsa-miR-627-5p/15:hsa-mir-627	62.8351	16.8463	72.5657	22.3576	9.18566	20.8964	20.8457	82.1928	108.915	49.4914	68.3431	41.3344	113.336	96.8114	49.9658	23.1228	7.79702	32.7922	37.931	34.519	16.8889	28.058	65.2544	0	6.89281	45.2361	40.6847	40.9276	67.3959	43.3764
hsa-miR-628-3p/15:hsa-mir-628	227.463	222.511	243.095	266.749	249.544	227.771	278.637	153.731	143.359	171.273	202.559	243.578	244.272	233.34	252.425	259.792	329.703	237.522	184.598	270.148	320.889	271.227	192.728	212.784	351.533	252.568	395.493	320.739	257.69	362.373
hsa-miR-628-5p/15:hsa-mir-628	417.225	284.983	509.17	306.068	362.068	346.183	332.836	407.159	639.529	281.378	418.704	413.344	1232.62	637.962	328.347	184.982	217.203	249.93	296.494	364.7	432.355	313.314	300.474	377.519	279.159	302.83	293.308	359.161	436.658	474.429
hsa-miR-629-3p/15:hsa-mir-629	27.6475	16.8463	10.8849	18.5028	33.6808	43.1859	38.2171	22.8313	23.2725	25.5798	10.2926	30.2627	23.2305	5.58527	51.2636	38.0846	47.896	10.6353	34.1379	36.0198	30.4	23.3817	23.5219	27.456	24.1248	38.9533	33.1154	25.893	18.1233	22.5919
hsa-miR-629-5p/15:hsa-mir-629	412.198	480.119	406.368	526.56	466.172	384.493	506.55	424.663	586.468	484.904	363.948	415.559	694.802	264.37	903.278	647.439	915.593	576.079	642.931	547.801	635.022	419.311	458.298	542.255	1016.69	1267.87	1007.66	491.131	373.226	769.93
hsa-miR-636/17:hsa-mir-636	0	1.40386	0	6.16761	3.82736	4.17928	0	2.28313	0	0	0.823411	0	0	2.48234	8.43579	0	2.22772	1.77255	1.89655	0	0	0	4.55263	0	6.89281	0	1.89231	0	10.1943	1.80735
hsa-miR-639/19:hsa-mir-639	0	0	0	0	0	0	0	1.52209	0	0	0	0	0	0	0	0	0	0	0	0	0	0	2.27632	0	0	3.76967	1.89231	1.67052	0	0
hsa-miR-641/19:hsa-mir-641	125.67	129.857	253.98	145.71	133.958	130.951	154.953	125.572	59.5777	123.45	125.158	113.67	127.416	119.152	101.229	44.8854	115.841	105.467	159.31	76.5421	162.133	116.908	154.79	199.056	93.053	133.195	94.6155	124.453	180.666	84.0417
hsa-miR-642a-3p/19:hsa-mir-642a	41.4712	64.5774	19.3509	36.2347	30.6189	19.5033	43.776	16.743	26.9961	36.7015	12.3512	46.5012	8.44744	11.1705	79.1666	165.94	77.9702	51.4039	56.8966	78.0429	27.0222	54.5572	42.4912	0	62.0353	90.4722	122.054	60.9738	10.7607	85.849
hsa-miR-642a-5p/19:hsa-mir-642a	16.3371	34.3945	25.398	17.7319	6.12378	19.5033	26.4045	11.4157	25.1343	17.7946	6.17558	29.5246	6.33558	27.3058	41.53	40.805	30.0742	23.9294	20.2299	27.0148	0	23.3817	31.8684	0	41.3569	17.5918	48.2539	9.18783	25.4859	15.3625
hsa-miR-642b-3p/19:hsa-mir-642b	5.02681	3.50964	2.41886	7.70951	0	2.78618	0	6.08836	0	0	1.23512	0	0	0	3.89344	5.44066	2.22772	0	3.16092	3.00165	10.1333	0	3.03509	0	0	6.28279	9.46155	5.01155	0	10.8441
hsa-miR-642b-5p/19:hsa-mir-642b	0	0	2.41886	3.85476	0	2.78618	0	1.52209	0	0	0	2.21435	0	0	0	0	4.45544	0	1.89655	0	0	0	3.79386	0	6.89281	0	1.89231	0	0	0
hsa-miR-643/19:hsa-mir-643	28.9042	23.1636	24.1886	25.4414	22.9642	25.7722	26.4045	15.2209	54.9232	31.6967	31.7013	27.3103	26.0463	14.2735	16.2227	5.44066	2.22772	23.0431	24.6552	22.5124	0	4.67634	17.4518	13.728	27.5712	46.4926	26.4924	27.5635	11.8934	33.4359
hsa-miR-6500-3p/1:hsa-mir-6500	0	0	0	0	4.59283	0	3.47428	0	2.7927	0	4.11705	0	0	3.10293	0	0	0	1.77255	0	0	0	0	0	0	0	0	1.89231	0	4.53082	0
hsa-miR-6501-3p/21:hsa-mir-6501	12.567	6.31736	13.3037	8.48047	3.82736	2.08964	4.864	4.56627	9.30901	7.78516	2.47023	5.16681	4.92767	0	9.0847	13.6017	0	4.43137	8.21839	13.5074	0	3.11756	4.55263	0	0	12.5656	1.89231	2.50577	0	5.42204
hsa-miR-6501-5p/21:hsa-mir-6501	32.6743	1.40386	19.3509	6.93856	10.7166	11.1447	10.4228	7.61045	26.0652	23.3555	12.3512	4.42869	16.8949	4.3441	16.2227	10.8813	4.45544	11.5216	11.3793	13.5074	0	7.79389	14.4167	0	6.89281	12.5656	5.67693	9.18783	15.2915	18.9772
hsa-miR-6502-3p/12:hsa-mir-6502	0	2.80771	0	0	0	0	0	0	3.7236	0	0	0	0	0	0	0	6.68316	0	0	0	0	0	0	0	0	2.51312	0	0	0	0
hsa-miR-6502-5p/12:hsa-mir-6502	2.5134	14.0386	4.83772	13.8771	9.18566	2.08964	13.8971	8.37149	13.0326	5.56083	4.94046	7.38115	6.33558	0	4.54235	0	12.2525	8.86275	13.908	6.0033	10.1333	9.35267	1.51754	0	0	0	5.67693	12.5289	2.83176	10.8441
hsa-miR-6503-3p/11:hsa-mir-6503	1075.74	270.243	668.814	539.666	366.661	476.438	374.528	807.469	1923.24	572.209	513.397	653.97	199.923	377.937	476.946	242.109	265.099	475.043	671.379	580.819	327.644	236.934	615.364	240.24	179.213	368.171	369.001	525.377	258.257	534.071
hsa-miR-6503-5p/11:hsa-mir-6503	42.7279	44.9234	32.6546	66.3018	22.9642	60.5995	34.048	35.0081	90.2974	23.3555	29.2311	26.5721	5.63162	17.997	59.6994	50.3261	25.6188	30.1333	39.8276	25.514	6.75555	17.1466	36.4211	13.728	13.7856	28.9008	22.7077	31.7398	30.0167	45.1837
hsa-miR-6505-3p/12:hsa-mir-6505	2.5134	0	0	0	3.82736	1.39309	0	0	0	0	1.64682	0	0	3.10293	1.94672	0	0	3.5451	0	0	0	3.11756	3.79386	0	0	2.51312	0	0	1.69906	1.80735
hsa-miR-6505-5p/12:hsa-mir-6505	3.77011	0	3.62829	0	0	4.17928	0	1.52209	0	3.89258	0	0	1.40791	0	0	0	0	0	5.05747	0	0	0	1.51754	0	0	3.76967	2.83847	0	0	3.6147
hsa-miR-6508-3p/21:hsa-mir-6508	2.5134	0	0	0	0	0	1.38971	0	0	0	0	0	1.40791	0	0	0	0	0	0	0	6.75555	0	0	0	0	0	0	0	2.26541	0
hsa-miR-6509-3p/7:hsa-mir-6509	0	0	0	0	5.3583	0	2.08457	3.80522	6.51631	6.11691	1.64682	0	10.5593	1.24117	7.13797	8.16099	0	9.74902	5.68966	0	0	0	1.51754	0	0	2.51312	5.67693	1.67052	2.26541	5.42204
hsa-miR-6509-5p/7:hsa-mir-6509	6.28351	4.21157	0	0	0	1.39309	1.38971	0	5.58541	0	0	2.21435	0	0	1.94672	4.0805	0	0	0	10.5058	10.1333	6.23511	0	0	0	0	0	3.34103	0	0
hsa-miR-6511a-3p/16:hsa-mir-6511a-1	7.54021	43.5196	3.62829	31.609	30.6189	23.6826	22.9303	15.2209	25.1343	17.2386	19.7619	14.7623	21.8225	25.444	36.9877	51.6863	38.9851	14.1804	5.68966	21.0115	13.5111	15.5878	21.2456	41.1839	17.232	35.1836	37.8462	31.7398	34.5475	27.1102
hsa-miR-6511a-3p/16:hsa-mir-6511a-2	7.54021	43.5196	3.62829	31.609	30.6189	23.6826	22.9303	15.2209	25.1343	17.2386	19.7619	14.7623	21.8225	25.444	36.9877	51.6863	38.9851	14.1804	5.68966	21.0115	13.5111	15.5878	21.2456	41.1839	17.232	35.1836	37.8462	31.7398	34.5475	27.1102
hsa-miR-6511a-3p/16:hsa-mir-6511a-3	7.54021	43.5196	3.62829	31.609	30.6189	23.6826	22.9303	15.2209	25.1343	17.2386	19.7619	14.7623	21.8225	25.444	36.9877	51.6863	38.9851	14.1804	5.68966	21.0115	13.5111	15.5878	21.2456	41.1839	17.232	35.1836	37.8462	31.7398	34.5475	27.1102
hsa-miR-6511a-3p/16:hsa-mir-6511a-4	7.54021	43.5196	3.62829	31.609	30.6189	23.6826	22.9303	15.2209	25.1343	17.2386	19.7619	14.7623	21.8225	25.444	36.9877	51.6863	38.9851	14.1804	5.68966	21.0115	13.5111	15.5878	21.2456	41.1839	17.232	35.1836	37.8462	31.7398	34.5475	27.1102
hsa-miR-6511a-5p/16:hsa-mir-6511a-1	3.77011	1.40386	0	4.62571	3.06189	1.39309	0	0	0	1.11217	0	0	0	0	2.59563	13.6017	0	0	0	0	0	0	0	0	0	0	1.89231	0	2.26541	0
hsa-miR-6511a-5p/16:hsa-mir-6511a-2	3.77011	1.40386	0	4.62571	3.06189	1.39309	0	0	0	1.11217	0	0	0	0	2.59563	13.6017	0	0	0	0	0	0	0	0	0	0	1.89231	0	2.26541	0
hsa-miR-6511a-5p/16:hsa-mir-6511a-3	3.77011	1.40386	0	4.62571	3.06189	1.39309	0	0	0	1.11217	0	0	0	0	2.59563	13.6017	0	0	0	0	0	0	0	0	0	0	1.89231	0	2.26541	0
hsa-miR-6511a-5p/16:hsa-mir-6511a-4	3.77011	1.40386	0	4.62571	3.06189	1.39309	0	0	0	1.11217	0	0	0	0	2.59563	13.6017	0	0	0	0	0	0	0	0	0	0	1.89231	0	2.26541	0
hsa-miR-6511b-3p/16:hsa-mir-6511b-1	16.3371	38.6061	8.466	30.0671	42.101	42.4893	25.0148	24.3534	3.7236	19.4629	15.2331	13.2861	3.51977	20.4793	38.2855	42.1651	20.0495	25.702	18.9655	22.5124	40.5333	34.2931	33.386	61.7759	0	65.341	42.577	37.5866	38.512	49.7021
hsa-miR-6511b-3p/16:hsa-mir-6511b-2	5.02681	14.7405	3.62829	8.48047	24.4951	22.2895	13.2023	15.2209	1.8618	19.4629	8.23411	3.69058	1.40791	15.5146	20.1161	21.7626	17.8218	12.4078	13.908	9.00495	23.6444	15.5878	20.4868	41.1839	0	37.6967	21.7616	12.5289	19.8223	24.3992
hsa-miR-6511b-5p/16:hsa-mir-6511b-1	3.77011	1.40386	0	4.62571	3.06189	1.39309	0	0	0	1.11217	0	0	0	0	2.59563	13.6017	0	0	0	0	0	0	0	0	0	0	1.89231	0	2.26541	0
hsa-miR-6511b-5p/16:hsa-mir-6511b-2	3.77011	1.40386	0	4.62571	3.06189	1.39309	0	0	0	1.11217	0	0	0	0	2.59563	13.6017	0	0	0	0	0	0	0	0	0	0	1.89231	0	2.26541	0
hsa-miR-6513-3p/2:hsa-mir-6513	41.4712	63.1736	68.9375	74.7823	56.6449	48.0617	50.0297	38.0522	38.167	35.0332	45.6993	61.2635	52.7965	54.6116	59.0505	48.9659	81.3118	77.9922	60.6897	46.5256	60.8	34.2931	39.4562	68.6399	75.8209	76.65	56.7693	57.6328	54.9362	93.9821
hsa-miR-6513-5p/2:hsa-mir-6513	26.3908	17.5482	13.3037	25.4414	18.3713	11.8413	8.33828	16.743	4.65451	8.34124	30.4662	25.0959	26.0463	32.2705	25.3074	8.16099	28.9604	27.4745	43.6207	24.0132	16.8889	12.4702	31.1097	34.32	20.6784	13.8221	22.7077	23.3872	22.0877	28.0139
hsa-miR-6514-3p/11:hsa-mir-6514	0	0	0	0	0	2.08964	2.08457	0	0	0	0	0	0	0	0	0	0	0	0	0	0	0	0	0	0	6.28279	0	0	1.69906	9.03674
hsa-miR-6514-5p/11:hsa-mir-6514	0	2.80771	0	9.25142	9.95114	9.0551	1.38971	4.56627	10.2399	2.78041	2.47023	3.69058	2.11186	3.10293	13.627	6.80083	5.5693	10.6353	4.42529	3.00165	20.2667	3.11756	0	0	0	20.1049	5.67693	7.51732	6.22988	15.3625
hsa-miR-6515-5p/19:hsa-mir-6515	2.5134	4.21157	8.466	6.16761	4.59283	6.26892	1.38971	3.80522	4.65451	2.22433	2.88194	6.64304	1.40791	1.24117	1.29781	8.16099	5.5693	0	7.58621	0	10.1333	0	0	0	6.89281	2.51312	0	0	6.22988	14.4588
hsa-miR-651-5p/X:hsa-mir-651	826.91	153.02	405.159	196.593	208.974	132.344	151.479	494.679	578.09	734.029	522.866	470.917	896.132	569.698	74.6243	163.22	32.3019	204.729	216.207	225.124	148.622	275.904	256.465	96.0959	130.963	95.4984	134.354	275.635	111.005	147.299
hsa-miR-6516-3p/17:hsa-mir-6516	28.9042	9.827	33.864	9.25142	16.8404	2.78618	18.0663	33.486	27.927	46.1549	28.8194	29.5246	23.2305	48.4057	5.84016	10.8813	11.1386	18.6118	12.0115	21.0115	20.2667	3.11756	9.86404	0	10.3392	5.02623	28.3847	15.0346	2.83176	34.3396
hsa-miR-6516-5p/17:hsa-mir-6516	13.8237	12.6347	22.9792	28.5252	14.544	16.7171	32.6583	15.9819	16.7562	14.4581	15.6448	18.4529	20.4146	14.8941	36.9877	29.9236	7.79702	15.0667	9.48276	3.00165	20.2667	20.2641	7.58772	13.728	6.89281	26.3877	17.0308	16.7052	49.2727	11.7478
hsa-miR-652-3p/X:hsa-mir-652	23215.1	12881.1	18678.4	14450.7	14950.4	12852	13102.9	20407.4	16487.2	11102.7	18665.9	13191.6	19460.8	17552	24854.4	13200.4	15538.3	13849.8	17295.3	17226.5	17716.4	12878.6	22634.2	17860.1	22212.1	20202.9	19543.8	15704.5	13605.5	22161.7
hsa-miR-652-5p/X:hsa-mir-652	43.9846	23.8656	65.3092	43.9442	55.114	66.1719	75.7394	22.0703	39.0979	53.3839	19.3502	51.6681	66.1716	94.3291	23.3606	59.8473	90.2227	28.3608	40.4598	12.0066	23.6444	118.467	43.25	27.456	6.89281	31.4139	29.3308	51.786	201.621	27.1102
hsa-miR-653-3p/7:hsa-mir-653	5.02681	0	0	1.5419	2.29642	0	0	0	0	2.22433	0	0	0	1.86176	0	0	0	0	0	0	0	0	2.27632	0	0	0	0	0	0	0
hsa-miR-653-5p/7:hsa-mir-653	0	0	0	3.85476	0	0	0	0	0	0	0	1.47623	0	0	0	5.44066	0	0	0	0	0	3.11756	0	0	0	0	0	0	0	0
hsa-miR-654-3p/14:hsa-mir-654	433.562	1324.54	267.284	963.689	1001.24	964.716	1014.49	946.74	148.013	661.182	1245	723.353	516.702	837.791	1016.19	757.612	582.549	573.42	740.92	426.234	841.066	2829.18	682.136	1633.63	868.494	934.879	1008.6	492.802	2818.17	93.9821
hsa-miR-654-5p/14:hsa-mir-654	55.2949	56.1543	20.5603	66.3018	66.5961	54.3306	47.9451	106.546	11.1708	47.8231	110.337	32.4771	40.8293	80.6762	136.919	40.805	66.8316	43.4275	61.954	88.5487	84.4444	233.817	103.193	123.552	68.9281	111.834	99.3463	27.5635	185.197	8.13307
hsa-miR-655-3p/14:hsa-mir-655	131.954	237.954	175.367	188.883	166.873	211.053	230.692	554.041	83.7811	253.574	683.431	316.651	236.528	595.762	278.381	106.093	109.158	140.031	137.184	156.086	226.311	500.368	218.526	171.6	179.213	307.857	241.27	133.641	579.945	10.8441
hsa-miR-656-3p/14:hsa-mir-656	32.6743	91.2507	41.1206	79.408	56.6449	84.9786	93.8056	121.767	26.0652	96.2023	145.744	86.3595	57.7241	184.935	62.2951	44.8854	16.7079	28.3608	35.4023	39.0214	77.6888	285.256	40.9737	89.2319	24.1248	43.9795	94.6155	41.7629	231.072	5.42204
hsa-miR-656-5p/14:hsa-mir-656	0	1.40386	0	0	0	1.39309	3.47428	5.32731	0	1.11217	0	0	0	2.48234	0	0	0	0	4.42529	4.50247	0	3.11756	0	0	6.89281	0	0	0	5.66352	0
hsa-miR-659-3p/22:hsa-mir-659	0	0	0	0	3.06189	1.39309	0	0	0	0	0	0	0	0	0	2.72033	0	0	0	0	0	0	0	0	0	0	1.89231	0	0	1.80735
hsa-miR-659-5p/22:hsa-mir-659	35.1877	5.61543	30.2357	1.5419	11.4821	11.8413	21.5406	26.6366	30.7197	27.248	23.4672	24.3578	23.9344	19.2382	11.6803	27.2033	0	18.6118	22.7586	15.0082	16.8889	23.3817	12.1404	13.728	31.0177	20.1049	8.5154	15.8699	5.66352	18.0735
hsa-miR-660-3p/X:hsa-mir-660	7.54021	5.61543	18.1414	10.7933	5.3583	5.57237	19.456	18.2651	14.8944	6.67299	11.116	21.4053	9.15139	18.6176	12.9781	4.0805	2.22772	12.4078	11.3793	16.5091	0	0	4.55263	13.728	6.89281	2.51312	4.73078	13.3641	7.92893	15.3625
hsa-miR-660-5p/X:hsa-mir-660	760.305	583.303	345.897	586.694	639.935	658.236	719.177	466.52	775.441	661.738	395.237	496.751	377.319	431.307	959.084	848.743	553.589	960.722	715	771.424	567.466	565.837	458.298	459.887	823.691	742.626	583.778	791.824	502.921	544.012
hsa-miR-663b/2:hsa-mir-663b	0	0	0	3.08381	0	0	4.864	0	0	18.9068	1.64682	10.3336	0	2.48234	3.24453	0	0	0	1.26437	0	0	0	1.51754	0	0	0	3.78462	1.67052	0	0
hsa-miR-664a-3p/1:hsa-mir-664a	603.217	735.621	980.847	779.432	678.208	748.091	802.559	326.488	473.829	519.937	519.984	536.61	348.457	543.633	794.911	871.866	1208.54	590.259	673.276	604.832	645.155	1038.15	714.763	1187.47	882.28	508.906	650.009	517.86	1300.35	583.773
hsa-miR-664a-5p/1:hsa-mir-664a	165.885	217.598	118.524	184.257	189.072	185.281	177.883	136.227	104.261	202.414	146.979	180.1	131.639	134.667	205.703	462.456	339.727	150.667	201.035	193.606	216.178	221.347	138.097	267.696	292.944	251.312	255.462	169.557	76.4576	227.726
hsa-miR-664b-3p/X:hsa-mir-664b	10.0536	30.1829	18.1414	20.0447	17.6059	21.5929	34.7428	17.504	40.0288	21.6872	21.4087	20.6672	12.6712	41.5793	24.6585	8.16099	60.1485	9.74902	17.069	10.5058	16.8889	28.058	16.693	0	51.6961	21.3615	14.1923	15.8699	41.9101	20.7845
hsa-miR-664b-5p/X:hsa-mir-664b	7.54021	3.50964	0	9.25142	0	5.57237	0	0	5.58541	8.34124	7.8224	2.95246	1.40791	6.82645	10.3825	19.0423	8.91088	1.77255	9.48276	28.5157	13.5111	7.79389	9.10527	41.1839	0	11.309	12.3	0	13.5925	0
hsa-miR-665/14:hsa-mir-665	11.3103	11.9328	0	3.08381	0	13.2344	22.2354	25.1145	12.1017	15.5703	31.7013	25.834	24.6384	63.9204	18.8183	0	4.45544	2.65882	3.7931	9.00495	0	42.087	21.2456	13.728	6.89281	16.3353	0	9.18783	28.3176	0
hsa-miR-668-3p/14:hsa-mir-668	2.5134	11.9328	0	2.31285	4.59283	2.08964	13.2023	4.56627	0	3.89258	5.76387	8.85738	1.40791	11.1705	11.6803	17.6821	0	2.65882	9.48276	6.0033	10.1333	34.2931	4.55263	13.728	0	16.3353	12.3	0	7.36258	0
hsa-miR-671-3p/7:hsa-mir-671	219.923	386.061	157.226	333.051	372.785	317.625	296.009	174.279	185.249	194.629	162.624	202.244	104.889	93.0879	246.585	512.782	468.935	306.651	324.943	343.689	276.978	335.137	285.298	418.703	261.927	221.154	302.77	294.846	218.612	359.662
hsa-miR-671-5p/7:hsa-mir-671	218.666	232.338	111.267	144.939	172.997	188.764	195.95	76.8655	136.842	145.138	94.2805	109.241	54.2044	65.1615	256.967	406.689	223.886	180.8	186.494	231.127	91.1999	247.846	162.377	157.872	141.303	272.673	211.939	184.592	228.24	212.363
hsa-miR-6716-3p/11:hsa-mir-6716	0	0	0	0	0	0	0	0	0	0	0.823411	0	0	0	0	0	0	3.5451	0	0	0	0	3.03509	0	0	0	0	0	4.53082	0
hsa-miR-6718-5p/18:hsa-mir-6718	28.9042	130.559	35.0734	33.1509	29.8534	31.3446	18.0663	25.8755	38.167	32.2528	27.1726	24.3578	14.783	2.48234	144.706	88.4107	83.5395	38.1098	42.9885	36.0198	6.75555	32.7343	51.5965	61.7759	110.285	101.781	105.023	47.6097	3.96447	48.7984
hsa-miR-6721-5p/6:hsa-mir-6721	0	2.80771	0	5.39666	0	8.35855	0	1.52209	0	0	0	0	0	0	7.78688	0	12.2525	1.77255	0	3.00165	13.5111	10.9114	6.07018	0	6.89281	0	0	1.67052	4.53082	0
hsa-miR-6724-5p/21:hsa-mir-6724-1	15.0804	11.9328	2.41886	6.93856	13.013	7.66201	8.33828	0	3.7236	13.9021	9.46922	8.85738	7.74348	1.24117	55.806	28.5635	32.3019	11.5216	20.2299	6.0033	16.8889	7.79389	21.2456	13.728	24.1248	80.4197	24.6	4.17629	11.8934	9.94041
hsa-miR-6724-5p/21:hsa-mir-6724-2	15.0804	11.9328	2.41886	6.93856	13.013	7.66201	8.33828	0	3.7236	13.9021	9.46922	8.85738	7.74348	1.24117	55.806	28.5635	32.3019	11.5216	20.2299	6.0033	16.8889	7.79389	21.2456	13.728	24.1248	80.4197	24.6	4.17629	11.8934	9.94041
hsa-miR-6724-5p/21:hsa-mir-6724-3	15.0804	11.9328	2.41886	6.93856	13.013	7.66201	8.33828	0	3.7236	13.9021	9.46922	8.85738	7.74348	1.24117	55.806	28.5635	32.3019	11.5216	20.2299	6.0033	16.8889	7.79389	21.2456	13.728	24.1248	80.4197	24.6	4.17629	11.8934	9.94041
hsa-miR-6724-5p/21:hsa-mir-6724-4	15.0804	11.9328	2.41886	6.93856	13.013	7.66201	8.33828	0	3.7236	13.9021	9.46922	8.85738	7.74348	1.24117	55.806	28.5635	32.3019	11.5216	20.2299	6.0033	16.8889	7.79389	21.2456	13.728	24.1248	80.4197	24.6	4.17629	11.8934	9.94041
hsa-miR-6726-3p/1:hsa-mir-6726	2.5134	3.50964	2.41886	2.31285	5.3583	7.66201	4.16914	8.37149	5.58541	1.66825	3.29364	3.69058	0	3.10293	5.84016	10.8813	0	6.20392	6.32184	6.0033	0	4.67634	6.07018	0	10.3392	5.02623	6.62309	1.67052	2.26541	13.5551
hsa-miR-6726-5p/1:hsa-mir-6726	0	0	2.41886	0	2.29642	0	0	0	0	0	0	0	0	0	1.94672	0	0	0	0	0	0	0	0	0	6.89281	6.28279	0	0	0	0
hsa-miR-6727-5p/1:hsa-mir-6727	0	0	0	0	0	1.39309	2.08457	0	0	0	0	0	0	0	0	0	6.68316	0	1.26437	0	0	0	0	0	0	0	0	0	0	0
hsa-miR-6729-5p/1:hsa-mir-6729	0	0	0	0	0	2.78618	0	0	0	0	2.05853	0	0	0	2.59563	0	0	0	1.26437	0	0	0	0	0	0	0	0	0	0	0
hsa-miR-6731-3p/1:hsa-mir-6731	0	4.9135	0	3.85476	2.29642	4.17928	1.38971	0	0	3.89258	4.11705	3.69058	0	0	0	5.44066	0	1.77255	1.89655	0	0	0	0	0	0	2.51312	3.78462	1.67052	0	0
hsa-miR-6731-5p/1:hsa-mir-6731	0	0	0	0	1.53094	2.08964	1.38971	0	4.65451	0	0	0	0	0	1.29781	0	0	1.77255	1.26437	0	10.1333	0	1.51754	0	0	0	4.73078	0	0	0
hsa-miR-6732-3p/1:hsa-mir-6732	0	1.40386	2.41886	1.5419	0	4.17928	0	4.56627	4.65451	0	0.823411	0	0	0	2.59563	0	7.79702	1.77255	0	0	0	0	1.51754	13.728	0	0	0	1.67052	1.1327	0
hsa-miR-6733-5p/1:hsa-mir-6733	0	3.50964	0	2.31285	0	4.87582	2.77943	0	2.7927	1.11217	2.05853	2.95246	0	3.10293	1.94672	4.0805	7.79702	0	0	4.50247	0	3.11756	0	0	0	0	0	1.67052	2.83176	6.32572
hsa-miR-6734-3p/1:hsa-mir-6734	0	0	0	0	1.53094	2.08964	0	0	0	0	0	0	0	0	3.89344	0	14.4802	6.20392	0	0	0	0	0	0	0	0	1.89231	0	0	8.13307
hsa-miR-6734-5p/1:hsa-mir-6734	0	8.42314	0	3.85476	8.42019	2.78618	5.55885	0	0	0	2.47023	4.42869	4.22372	0	20.765	17.6821	0	3.5451	4.42529	0	0	3.11756	1.51754	0	6.89281	0	9.46155	0	6.79623	0
hsa-miR-6735-3p/1:hsa-mir-6735	0	0	0	0	4.59283	0	0	0	0	0	3.70535	0	0	0	0	4.0805	0	0	0	0	0	0	3.79386	0	0	0	0	1.67052	0	5.42204
hsa-miR-6735-5p/1:hsa-mir-6735	2.5134	0	0	1.5419	0	1.39309	2.77943	3.04418	0	2.22433	4.11705	0	0	0	2.59563	5.44066	2.22772	1.77255	5.68966	0	0	4.67634	5.3114	0	0	0	3.78462	0	3.39811	0
hsa-miR-6738-3p/1:hsa-mir-6738	2.5134	0	0	0	3.82736	1.39309	0	4.56627	0	2.78041	0	0	1.40791	0	0	0	0	0	0	3.00165	6.75555	3.11756	2.27632	0	0	2.51312	7.56924	4.17629	0	8.13307
hsa-miR-6739-3p/1:hsa-mir-6739	0	0	0	0	0	1.39309	0	0	0	0	0	0	0	0	0	0	0	0	6.32184	0	0	0	0	0	0	0	0	0	0	0
hsa-miR-6739-5p/1:hsa-mir-6739	0	0	0	0	0	0	0	0	0	2.22433	0	0	0	2.48234	0	2.72033	0	0	0	0	0	0	0	0	0	0	0	1.67052	0	0
hsa-miR-6741-3p/1:hsa-mir-6741	2.5134	7.01929	0	1.5419	4.59283	4.17928	6.94857	4.56627	0	0	2.88194	1.47623	0	3.72352	12.9781	12.2415	8.91088	5.31765	5.68966	6.0033	10.1333	0	3.79386	0	13.7856	3.76967	2.83847	14.1994	13.5925	8.13307
hsa-miR-6741-5p/1:hsa-mir-6741	0	0	0	0	0	0	0	0	0	0	1.64682	2.95246	0	0	11.0314	13.6017	4.45544	1.77255	0	0	0	3.11756	0	0	0	0	1.89231	1.67052	2.83176	0
hsa-miR-6742-5p/1:hsa-mir-6742	0	0	3.62829	0	5.3583	0	0	0	0	0	0	0	0	0	0	0	0	0	0	0	0	0	1.51754	0	0	0	0	0	0	1.80735
hsa-miR-6743-3p/11:hsa-mir-6743	2.5134	0	0	0	0	4.87582	1.38971	0	0	0	0.823411	0	1.40791	1.86176	0	0	3.34158	0	1.26437	0	0	0	0	0	0	2.51312	0	0	3.96447	0
hsa-miR-6746-3p/11:hsa-mir-6746	0	0	0	0	3.82736	0	0	0	0	0	0	2.95246	0	0	0	0	4.45544	0	0	0	0	3.11756	0	0	0	0	0	0	0	1.80735
hsa-miR-6747-3p/11:hsa-mir-6747	0	2.80771	2.41886	1.5419	3.82736	1.39309	6.25371	8.37149	2.7927	3.89258	0.823411	2.21435	0	0	4.54235	0	0	0	1.26437	6.0033	0	3.11756	3.03509	13.728	6.89281	5.02623	1.89231	2.50577	1.1327	6.32572
hsa-miR-6748-3p/11:hsa-mir-6748	2.5134	1.40386	0	0	2.29642	0	0	3.80522	0	2.22433	0	3.69058	0	0	1.29781	0	0	1.77255	1.26437	0	0	0	0	0	0	0	0	1.67052	0	2.71102
hsa-miR-6749-3p/11:hsa-mir-6749	0	0	0	0	1.53094	1.39309	0	0	0	0	1.64682	0	1.40791	1.24117	0	0	0	0	0	0	0	0	3.79386	0	0	0	1.89231	0	0	0
hsa-miR-6750-5p/11:hsa-mir-6750	0	0	0	1.5419	0	0	4.16914	0	1.8618	0	0	0	0	1.86176	0	0	0	0	0	0	0	0	0	0	0	0	0	0	2.26541	0
hsa-miR-6754-3p/11:hsa-mir-6754	0	1.40386	0	0	0	2.78618	2.08457	0	1.8618	2.22433	0	2.95246	0	0	0	20.4025	0	0	1.89655	3.00165	0	0	2.27632	0	0	0	3.78462	0	0	11.7478
hsa-miR-6754-5p/11:hsa-mir-6754	0	0	0	1.5419	0	0	0	4.56627	0	0	0	0	0	0	1.29781	0	0	0	0	0	0	0	0	0	0	0	0	2.50577	0	0
hsa-miR-6755-5p/11:hsa-mir-6755	0	1.40386	0	2.31285	0	2.08964	0	4.56627	0	0	1.64682	3.69058	1.40791	1.86176	0	0	4.45544	1.77255	2.52874	4.50247	0	6.23511	4.55263	0	0	5.02623	6.62309	0	0	8.13307
hsa-miR-6758-5p/12:hsa-mir-6758	0	0	0	0	1.53094	0	0	0	0	0	0	0	0	0	0	0	0	0	0	0	0	0	0	0	0	0	0	5.01155	0	15.3625
hsa-miR-6761-5p/12:hsa-mir-6761	0	4.21157	4.83772	1.5419	1.53094	0	2.08457	0	5.58541	1.11217	0	0	1.40791	0	0	0	0	3.5451	1.26437	0	0	0	0	0	6.89281	0	0	0	0	5.42204
hsa-miR-6763-3p/12:hsa-mir-6763	0	3.50964	0	0	0	0	1.38971	0	0	1.11217	0	0	0	3.10293	0	4.0805	3.34158	0	3.16092	0	0	0	0	0	0	0	0	0	0	1.80735
hsa-miR-6763-5p/12:hsa-mir-6763	0	0	0	0	0	1.39309	0	1.52209	0	0	0	1.47623	0	0	3.89344	0	0	1.77255	0	4.50247	0	0	0	0	0	0	1.89231	0	1.1327	6.32572
hsa-miR-676-3p/X:hsa-mir-676	7.54021	4.9135	8.466	2.31285	6.88925	4.17928	5.55885	12.1767	0	1.66825	0.823411	5.16681	0	2.48234	9.7336	0	0	14.1804	6.95402	21.0115	6.75555	4.67634	7.58772	0	27.5712	28.9008	7.56924	7.51732	0	7.22939
hsa-miR-6764-3p/14:hsa-mir-6764	0	0	9.67543	0	0	0	0	3.04418	2.7927	2.78041	1.23512	7.38115	4.22372	0	1.94672	0	0	1.77255	1.26437	0	0	0	0	0	0	0	0	2.50577	5.66352	0
hsa-miR-6764-5p/14:hsa-mir-6764	2.5134	4.9135	2.41886	2.31285	1.53094	0	1.38971	3.80522	0	0	0	0	2.11186	1.86176	1.29781	2.72033	13.3663	1.77255	3.16092	3.00165	6.75555	6.23511	0	0	0	2.51312	3.78462	0	3.39811	0
hsa-miR-6766-3p/15:hsa-mir-6766	0	2.10579	0	0	1.53094	3.48273	3.47428	0	2.7927	0	0.823411	0	0	0	5.84016	0	10.0247	0	0	0	6.75555	0	0	0	0	0	0	5.01155	3.39811	9.03674
hsa-miR-6767-5p/16:hsa-mir-6767	0	0	0	6.93856	4.59283	4.17928	1.38971	0	3.7236	1.11217	0.823411	1.47623	2.11186	0	0	0	6.68316	1.77255	0	0	0	0	0	0	0	0	1.89231	0	1.1327	0
hsa-miR-6769b-3p/1:hsa-mir-6769b	10.0536	9.827	3.62829	9.25142	7.65472	9.0551	6.25371	15.9819	10.2399	9.4534	11.9395	8.11927	2.81581	1.86176	11.0314	9.52116	14.4802	20.3843	13.908	10.5058	6.75555	3.11756	5.3114	13.728	13.7856	21.3615	10.4077	4.17629	0	10.8441
hsa-miR-6770-3p/16:hsa-mir-6770-1	7.54021	0	2.41886	3.85476	3.06189	6.26892	4.864	2.28313	6.51631	2.78041	6.99899	11.8098	2.81581	4.3441	0	5.44066	0	0	9.48276	0	6.75555	0	0	0	0	0	0	5.8468	0	0
hsa-miR-6770-3p/16:hsa-mir-6770-2	7.54021	0	2.41886	3.85476	3.06189	6.26892	4.864	2.28313	6.51631	2.78041	6.99899	11.8098	2.81581	4.3441	0	5.44066	0	0	9.48276	0	6.75555	0	0	0	0	0	0	5.8468	0	0
hsa-miR-6770-3p/16:hsa-mir-6770-3	7.54021	0	2.41886	3.85476	3.06189	6.26892	4.864	2.28313	6.51631	2.78041	6.99899	11.8098	2.81581	4.3441	0	5.44066	0	0	9.48276	0	6.75555	0	0	0	0	0	0	5.8468	0	0
hsa-miR-6770-5p/16:hsa-mir-6770-1	0	0	2.41886	0	0	0	2.77943	0	0	0	3.70535	5.90492	2.81581	0	3.89344	0	3.34158	0	0	3.00165	0	0	3.03509	0	0	6.28279	0	1.67052	2.83176	2.71102
hsa-miR-6770-5p/16:hsa-mir-6770-2	0	0	2.41886	0	0	0	2.77943	0	0	0	3.70535	5.90492	2.81581	0	3.89344	0	3.34158	0	0	3.00165	0	0	3.03509	0	0	6.28279	0	1.67052	2.83176	2.71102
hsa-miR-6770-5p/16:hsa-mir-6770-3	0	0	2.41886	0	0	0	2.77943	0	0	0	3.70535	5.90492	2.81581	0	3.89344	0	3.34158	0	0	3.00165	0	0	3.03509	0	0	6.28279	0	1.67052	2.83176	2.71102
hsa-miR-6771-3p/16:hsa-mir-6771	5.02681	2.10579	0	0	5.3583	0	0	0	1.8618	0	1.23512	2.21435	0	0	3.24453	0	2.22772	0	0	0	0	0	0	0	0	2.51312	1.89231	0	1.1327	0
hsa-miR-6771-5p/16:hsa-mir-6771	5.02681	0	0	1.5419	0	1.39309	0	0	1.8618	2.22433	2.05853	2.21435	0	0	0	12.2415	0	2.65882	0	0	0	4.67634	0	0	0	5.02623	6.62309	2.50577	0	0
hsa-miR-6772-3p/16:hsa-mir-6772	6.28351	12.6347	0	4.62571	9.18566	4.87582	5.55885	0	0	2.78041	3.70535	2.95246	0	7.44703	4.54235	0	8.91088	4.43137	5.68966	0	0	0	5.3114	20.592	0	7.53935	0	3.34103	2.26541	24.3992
hsa-miR-6774-3p/16:hsa-mir-6774	17.5938	6.31736	4.83772	4.62571	7.65472	7.66201	9.03314	10.6546	15.8253	23.9116	9.05752	14.0242	3.51977	4.3441	3.89344	24.483	7.79702	11.5216	8.85058	3.00165	0	9.35267	9.86404	0	6.89281	23.8746	13.2462	19.2109	3.39811	14.4588
hsa-miR-6774-5p/16:hsa-mir-6774	0	0	0	0	3.06189	3.48273	1.38971	1.52209	0	2.78041	2.05853	0	0	0	5.19125	6.80083	4.45544	1.77255	5.05747	0	10.1333	0	1.51754	0	0	0	0	0	0	0
hsa-miR-6779-3p/17:hsa-mir-6779	0	1.40386	0	1.5419	1.53094	0	1.38971	1.52209	0	0	0	2.21435	0	0	0	0	2.22772	0	0	0	0	0	0	0	0	0	2.83847	0	0	0
hsa-miR-6779-5p/17:hsa-mir-6779	0	0	0	2.31285	0	2.08964	0	0	0	0	0	0	0	0	1.29781	8.16099	0	0	1.89655	0	0	0	1.51754	0	0	2.51312	0	0	0	0
hsa-miR-6780a-3p/17:hsa-mir-6780a	0	2.10579	0	0	3.06189	1.39309	0	2.28313	1.8618	0	0	0	0	0	0	0	0	0	0	0	0	0	0	0	0	0	0	1.67052	0	0
hsa-miR-6780a-5p/17:hsa-mir-6780a	5.02681	0	0	1.5419	0	0	0	0	0	1.11217	0	0	0	0	5.84016	0	0	0	0	6.0033	0	0	1.51754	0	0	0	7.56924	0	0	0
hsa-miR-6782-3p/17:hsa-mir-6782	0	1.40386	0	0	0	1.39309	1.38971	0	3.7236	0	0	0	0	0	1.94672	0	2.22772	0	0	0	0	0	0	0	0	0	1.89231	0	1.1327	0
hsa-miR-6783-3p/17:hsa-mir-6783	2.5134	1.40386	2.41886	4.62571	0	1.39309	1.38971	2.28313	3.7236	0	0	0	1.40791	0	1.94672	0	2.22772	0	1.89655	0	0	0	3.03509	0	0	0	3.78462	1.67052	2.26541	0
hsa-miR-6783-5p/17:hsa-mir-6783	0	0	0	0	3.06189	0	0	0	0	0	0	0	0	0	0	0	0	0	0	0	0	0	0	0	0	0	0	1.67052	1.1327	3.6147
hsa-miR-6786-3p/17:hsa-mir-6786	0	7.01929	4.83772	1.5419	0	4.87582	4.864	0	1.8618	1.66825	4.11705	0	6.33558	5.58527	8.43579	14.9618	5.5693	0	6.32184	4.50247	20.2667	0	4.55263	20.592	0	7.53935	1.89231	0	3.39811	0
hsa-miR-6787-3p/17:hsa-mir-6787	0	0	0	0	0	0	0	0	0	1.11217	0	0	0	0	1.29781	0	0	0	0	3.00165	0	0	1.51754	0	0	0	0	1.67052	2.83176	5.42204
hsa-miR-6791-3p/19:hsa-mir-6791	7.54021	1.40386	0	0	3.06189	1.39309	1.38971	0	0	1.11217	1.23512	0	0	0	3.89344	0	0	2.65882	0	4.50247	0	0	0	0	0	5.02623	2.83847	0	1.1327	0
hsa-miR-6793-3p/19:hsa-mir-6793	0	1.40386	0	0	0	2.08964	0	0	0	0	0	0	1.40791	0	1.29781	0	0	0	1.26437	0	0	0	0	0	0	0	0	0	0	0
hsa-miR-6793-5p/19:hsa-mir-6793	5.02681	0	0	0	0	3.48273	0	0	0	0	2.88194	1.47623	0	1.24117	3.89344	0	0	1.77255	5.68966	3.00165	0	0	0	0	0	6.28279	1.89231	0	0	0
hsa-miR-6796-5p/19:hsa-mir-6796	0	2.10579	0	0	0	0	0	0	0	0	0	0	0	0	3.89344	0	0	0	0	3.00165	0	0	0	0	0	0	0	0	0	0
hsa-miR-6797-3p/19:hsa-mir-6797	0	0	0	1.5419	0	0	5.55885	1.52209	0	0	1.23512	0	0	1.24117	0	0	16.7079	3.5451	0	0	0	0	0	0	0	0	4.73078	0	2.26541	3.6147
hsa-miR-6798-3p/19:hsa-mir-6798	2.5134	0	0	0	0	0	0	0	0	0	0	0	0	0	1.29781	0	0	0	0	0	0	0	1.51754	0	0	3.76967	0	1.67052	0	4.51837
hsa-miR-6799-3p/19:hsa-mir-6799	0	0	0	0	1.53094	0	0	0	0	0	1.64682	0	0	0	1.94672	0	5.5693	3.5451	0	0	0	0	0	0	0	0	0	0	3.96447	2.71102
hsa-miR-6802-3p/19:hsa-mir-6802	0	8.42314	0	0	3.06189	6.96546	6.94857	4.56627	0	6.67299	0.823411	2.95246	0	9.30879	8.43579	14.9618	3.34158	4.43137	3.16092	12.0066	0	4.67634	9.10527	0	0	2.51312	2.83847	3.34103	2.83176	9.94041
hsa-miR-6802-5p/19:hsa-mir-6802	0	0	0	1.5419	0	0	0	3.04418	0	0	0	0	0	0	0	2.72033	0	0	2.52874	0	0	3.11756	1.51754	13.728	0	3.76967	0	0	3.96447	0
hsa-miR-6803-3p/19:hsa-mir-6803	57.8083	57.5581	19.3509	53.9666	58.9413	45.972	39.6068	66.2109	38.167	43.9305	27.996	62.0017	10.5593	57.7145	79.1666	99.292	100.247	48.7451	37.2989	63.0346	50.6666	42.087	25.7983	27.456	65.4817	100.525	56.7693	56.7975	24.3532	84.9454
hsa-miR-6804-5p/19:hsa-mir-6804	0	0	2.41886	0	0	1.39309	0	0	0	0	0	0	2.11186	0	0	6.80083	13.3663	3.5451	0	0	10.1333	0	2.27632	0	0	0	1.89231	0	1.1327	0
hsa-miR-6805-5p/19:hsa-mir-6805	0	0	0	0	1.53094	0	0	0	0	0	0	0	0	0	0	17.6821	0	0	0	0	0	0	0	0	0	2.51312	0	0	0	0
hsa-miR-6806-3p/19:hsa-mir-6806	0	0	0	0	0	2.78618	0	1.52209	0	0	0	2.95246	1.40791	0	0	0	0	0	3.7931	0	0	0	1.51754	0	0	0	0	0	0	0
hsa-miR-6809-5p/2:hsa-mir-6809	0	2.10579	0	0	0	0	0	0	0	3.3365	0	0	1.40791	0	0	2.72033	3.34158	2.65882	0	0	0	0	0	0	0	0	4.73078	0	3.96447	3.6147
hsa-miR-6810-3p/2:hsa-mir-6810	0	0	0	0	0	0	2.77943	0	1.8618	0	1.64682	0	0	0	0	2.72033	0	1.77255	1.26437	0	0	0	1.51754	0	0	0	0	3.34103	0	0
hsa-miR-6810-5p/2:hsa-mir-6810	2.5134	0	0	1.5419	1.53094	0	1.38971	0	0	0	0	0	0	1.24117	0	2.72033	0	0	0	0	0	3.11756	1.51754	0	0	0	0	2.50577	1.1327	6.32572
hsa-miR-6813-3p/20:hsa-mir-6813	0	2.10579	0	0	1.53094	0	2.77943	0	0	1.66825	0	1.47623	0	0	1.29781	0	2.22772	4.43137	0	0	6.75555	0	5.3114	0	0	0	0	0	1.1327	2.71102
hsa-miR-6813-5p/20:hsa-mir-6813	3.77011	8.42314	2.41886	3.08381	7.65472	5.57237	0	5.32731	0	1.66825	3.29364	5.16681	3.51977	0	9.7336	10.8813	7.79702	1.77255	2.52874	6.0033	0	3.11756	3.79386	0	0	0	15.1385	1.67052	9.06164	8.13307
hsa-miR-6815-5p/21:hsa-mir-6815	0	0	0	0	0	3.48273	0	0	0	0	0	0	0	1.86176	2.59563	0	0	0	0	0	0	0	0	0	0	0	0	0	0	0
hsa-miR-6817-3p/22:hsa-mir-6817	0	2.80771	2.41886	0	0	0	0	0	2.7927	0	0.823411	0	0	3.10293	1.94672	0	0	0	0	0	0	0	0	0	0	2.51312	0	0	0	0
hsa-miR-6818-3p/22:hsa-mir-6818	8.79692	11.2309	9.67543	5.39666	3.82736	10.4482	3.47428	12.1767	3.7236	4.44866	6.17558	0	18.3028	1.24117	3.24453	29.9236	17.8218	5.31765	2.52874	13.5074	6.75555	0	10.6228	13.728	0	8.7959	1.89231	3.34103	2.26541	6.32572
hsa-miR-6818-5p/22:hsa-mir-6818	0	3.50964	0	1.5419	0	2.78618	0	2.28313	10.2399	2.22433	1.23512	3.69058	9.15139	6.20586	12.9781	2.72033	5.5693	3.5451	0	0	0	3.11756	1.51754	13.728	0	5.02623	0	3.34103	5.66352	1.80735
hsa-miR-6819-3p/22:hsa-mir-6819	0	1.40386	0	7.70951	5.3583	0	0	0	0	0	4.52876	8.85738	0	2.48234	4.54235	2.72033	2.22772	4.43137	0	0	0	0	0	13.728	6.89281	3.76967	0	0	1.1327	13.5551
hsa-miR-6820-5p/22:hsa-mir-6820	2.5134	2.10579	0	1.5419	0	1.39309	2.08457	4.56627	1.8618	0	1.23512	5.16681	0	0	2.59563	0	3.34158	4.43137	10.1149	0	0	6.23511	1.51754	0	10.3392	0	8.5154	4.17629	0	11.7478
hsa-miR-6826-3p/3:hsa-mir-6826	0	0	0	2.31285	6.12378	1.39309	2.08457	5.32731	0	1.11217	0	3.69058	0	2.48234	0	8.16099	0	0	1.26437	3.00165	0	4.67634	0	0	0	0	0	0	1.1327	3.6147
hsa-miR-6826-5p/3:hsa-mir-6826	5.02681	0	0	3.08381	1.53094	4.17928	4.16914	3.80522	0	1.11217	0	4.42869	4.92767	0	0	6.80083	0	4.43137	0	0	0	0	3.03509	0	0	0	0	0	0	0
hsa-miR-6827-5p/3:hsa-mir-6827	0	0	0	0	0	2.08964	0	1.52209	0	0	0.823411	0	0	0	1.29781	0	0	0	0	0	0	0	0	0	0	0	1.89231	0	0	0
hsa-miR-6832-3p/6:hsa-mir-6832	0	0	0	0	3.82736	0	0	0	0	0	0	0	0	0	0	0	0	0	0	0	0	0	0	0	0	2.51312	4.73078	0	1.69906	0
hsa-miR-6832-5p/6:hsa-mir-6832	0	0	0	3.08381	2.29642	0	0	0	0	1.66825	1.23512	0	3.51977	0	1.94672	0	0	0	0	4.50247	0	0	4.55263	0	0	0	1.89231	3.34103	0	4.51837
hsa-miR-6836-5p/7:hsa-mir-6836	0	4.21157	0	0	0	0	0	0	0	0	0	0	0	0	3.24453	0	0	0	0	0	0	0	0	0	0	2.51312	0	0	1.1327	0
hsa-miR-6837-3p/7:hsa-mir-6837	15.0804	9.12507	0	1.5419	1.53094	6.26892	5.55885	3.80522	0	0	4.11705	1.47623	2.11186	1.86176	1.29781	9.52116	5.5693	2.65882	1.89655	7.50412	0	0	3.03509	0	0	0	0	0	2.83176	6.32572
hsa-miR-6837-5p/7:hsa-mir-6837	13.8237	4.21157	4.83772	1.5419	1.53094	7.66201	2.08457	1.52209	0	2.78041	0	1.47623	1.40791	2.48234	11.6803	2.72033	5.5693	0	9.48276	0	0	0	2.27632	0	0	15.0787	7.56924	5.8468	1.1327	5.42204
hsa-miR-6838-3p/7:hsa-mir-6838	0	4.21157	0	0	4.59283	1.39309	0	0	2.7927	7.22907	2.88194	1.47623	2.11186	0	1.29781	12.2415	0	0	1.89655	6.0033	10.1333	0	3.03509	0	0	0	0	0	1.69906	1.80735
hsa-miR-6838-5p/7:hsa-mir-6838	0	4.21157	6.04715	6.16761	3.82736	1.39309	1.38971	1.52209	2.7927	3.3365	3.70535	0	0	3.10293	0	0	0	0	3.7931	0	0	0	0	0	0	0	1.89231	0	0	0
hsa-miR-6839-5p/7:hsa-mir-6839	0	0	0	0	0	0	0	0	0	1.11217	0	2.95246	0	0	1.94672	6.80083	2.22772	0	0	0	0	0	0	0	0	0	0	0	0	0
hsa-miR-6840-5p/7:hsa-mir-6840	0	0	0	0	0	0	0	0	0	1.11217	2.05853	0	2.11186	0	0	0	0	0	0	0	0	0	0	0	0	2.51312	0	0	1.69906	3.6147
hsa-miR-6842-3p/8:hsa-mir-6842	41.4712	45.6254	24.1886	49.3409	30.6189	36.2204	27.7943	26.6366	50.2687	47.267	32.113	46.5012	20.4146	26.6852	33.7432	19.0423	74.6286	47.8588	38.5632	37.5206	50.6666	20.2641	23.5219	27.456	20.6784	65.341	47.3078	10.8583	36.8129	22.5919
hsa-miR-6842-5p/8:hsa-mir-6842	2.5134	2.10579	8.466	4.62571	4.59283	3.48273	8.33828	5.32731	9.30901	2.22433	3.70535	9.5955	1.40791	1.24117	5.84016	13.6017	21.1633	1.77255	2.52874	13.5074	0	6.23511	1.51754	20.592	0	2.51312	3.78462	0	3.96447	20.7845
hsa-miR-6843-3p/8:hsa-mir-6843	0	0	0	0	0	0	0	1.52209	0	0	1.23512	0	0	0	0	0	0	0	0	0	0	0	0	0	0	2.51312	0	1.67052	0	4.51837
hsa-miR-6847-5p/8:hsa-mir-6847	8.79692	2.10579	0	3.08381	0	1.39309	4.16914	0	0	2.22433	0.823411	2.95246	0	0	0	0	8.91088	0	1.26437	0	6.75555	0	0	20.592	0	2.51312	0	0	5.09717	4.51837
hsa-miR-6852-3p/9:hsa-mir-6852	15.0804	24.5675	20.5603	12.3352	17.6059	19.5033	6.25371	35.0081	1.8618	12.2338	20.1736	11.0717	11.2632	20.4793	14.9249	10.8813	2.22772	14.1804	29.7126	21.0115	6.75555	10.9114	34.9035	13.728	10.3392	0	10.4077	10.8583	22.0877	7.22939
hsa-miR-6852-5p/9:hsa-mir-6852	109.333	100.376	70.1469	70.9275	90.3257	86.3717	98.6696	47.1848	6.51631	32.8089	86.0464	66.4304	62.6518	66.4027	142.111	125.135	154.827	74.4471	90.4023	69.0379	138.489	79.4977	150.996	281.424	117.178	91.7287	119.216	49.2802	138.756	136.455
hsa-miR-6854-3p/9:hsa-mir-6854	0	0	7.25657	0	0	2.08964	0	3.04418	1.8618	0	0	0	0	4.96469	0	0	0	0	0	0	0	0	0	0	0	0	0	1.67052	0	0
hsa-miR-6854-5p/9:hsa-mir-6854	0	0	0	1.5419	3.06189	1.39309	1.38971	1.52209	1.8618	0	3.29364	6.64304	2.81581	3.72352	0	0	0	1.77255	6.95402	0	0	0	3.79386	0	6.89281	0	0	0	1.69906	0
hsa-miR-6855-3p/9:hsa-mir-6855	11.3103	10.5289	2.41886	7.70951	6.12378	8.35855	2.77943	2.28313	0	5.56083	4.94046	0	7.74348	8.6882	5.84016	9.52116	4.45544	11.5216	5.05747	3.00165	0	6.23511	10.6228	20.592	10.3392	8.7959	2.83847	1.67052	10.7607	6.32572
hsa-miR-6855-5p/9:hsa-mir-6855	0	0	0	0	0	1.39309	0	0	0	0	0	1.47623	0	2.48234	0	0	0	0	0	0	6.75555	3.11756	0	0	0	0	0	2.50577	1.1327	0
hsa-miR-6857-3p/X:hsa-mir-6857	0	0	0	0	0	0	0	0	0	0	0	2.95246	2.11186	0	0	0	0	0	2.52874	0	0	0	0	0	0	0	0	2.50577	0	0
hsa-miR-6858-3p/X:hsa-mir-6858	0	0	4.83772	0	1.53094	2.78618	0	0	0	1.11217	0	0	0	0	4.54235	0	0	0	0	0	0	0	1.51754	0	0	0	0	0	7.36258	0
hsa-miR-6859-3p/1:hsa-mir-6859-1	0	0	0	0	1.53094	0	0	0	0	0	0	0	0	0	1.29781	0	0	0	2.52874	3.00165	6.75555	0	0	0	0	0	0	0	0	7.22939
hsa-miR-6859-3p/1:hsa-mir-6859-2	0	0	0	0	1.53094	0	0	0	0	0	0	0	0	0	1.29781	0	0	0	2.52874	3.00165	6.75555	0	0	0	0	0	0	0	0	7.22939
hsa-miR-6859-3p/1:hsa-mir-6859-3	0	0	0	0	1.53094	0	0	0	0	0	0	0	0	0	1.29781	0	0	0	2.52874	3.00165	6.75555	0	0	0	0	0	0	0	0	7.22939
hsa-miR-6859-3p/1:hsa-mir-6859-4	0	0	0	0	1.53094	0	0	0	0	0	0	0	0	0	1.29781	0	0	0	2.52874	3.00165	6.75555	0	0	0	0	0	0	0	0	7.22939
hsa-miR-6859-3p/15:hsa-mir-6859-1	0	0	0	0	1.53094	0	0	0	0	0	0	0	0	0	1.29781	0	0	0	2.52874	3.00165	6.75555	0	0	0	0	0	0	0	0	7.22939
hsa-miR-6859-3p/15:hsa-mir-6859-2	0	0	0	0	1.53094	0	0	0	0	0	0	0	0	0	1.29781	0	0	0	2.52874	3.00165	6.75555	0	0	0	0	0	0	0	0	7.22939
hsa-miR-6859-3p/15:hsa-mir-6859-3	0	0	0	0	1.53094	0	0	0	0	0	0	0	0	0	1.29781	0	0	0	2.52874	3.00165	6.75555	0	0	0	0	0	0	0	0	7.22939
hsa-miR-6859-3p/15:hsa-mir-6859-4	0	0	0	0	1.53094	0	0	0	0	0	0	0	0	0	1.29781	0	0	0	2.52874	3.00165	6.75555	0	0	0	0	0	0	0	0	7.22939
hsa-miR-6859-3p/16:hsa-mir-6859-1	0	0	0	0	1.53094	0	0	0	0	0	0	0	0	0	1.29781	0	0	0	2.52874	3.00165	6.75555	0	0	0	0	0	0	0	0	7.22939
hsa-miR-6859-3p/16:hsa-mir-6859-2	0	0	0	0	1.53094	0	0	0	0	0	0	0	0	0	1.29781	0	0	0	2.52874	3.00165	6.75555	0	0	0	0	0	0	0	0	7.22939
hsa-miR-6859-3p/16:hsa-mir-6859-3	0	0	0	0	1.53094	0	0	0	0	0	0	0	0	0	1.29781	0	0	0	2.52874	3.00165	6.75555	0	0	0	0	0	0	0	0	7.22939
hsa-miR-6859-3p/16:hsa-mir-6859-4	0	0	0	0	1.53094	0	0	0	0	0	0	0	0	0	1.29781	0	0	0	2.52874	3.00165	6.75555	0	0	0	0	0	0	0	0	7.22939
hsa-miR-6859-5p/1:hsa-mir-6859-1	7.54021	2.10579	0	1.5419	2.29642	2.78618	9.03314	0	0	6.67299	0	3.69058	1.40791	1.24117	7.13797	2.72033	10.0247	6.20392	1.26437	0	0	0	0	0	0	3.76967	4.73078	1.67052	0	2.71102
hsa-miR-6859-5p/1:hsa-mir-6859-2	7.54021	2.10579	0	1.5419	2.29642	2.78618	9.03314	0	0	6.67299	0	3.69058	1.40791	1.24117	7.13797	2.72033	10.0247	6.20392	1.26437	0	0	0	0	0	0	3.76967	4.73078	1.67052	0	2.71102
hsa-miR-6859-5p/1:hsa-mir-6859-3	7.54021	2.10579	0	1.5419	2.29642	2.78618	9.03314	0	0	6.67299	0	3.69058	1.40791	1.24117	7.13797	2.72033	10.0247	6.20392	1.26437	0	0	0	0	0	0	3.76967	4.73078	1.67052	0	2.71102
hsa-miR-6859-5p/1:hsa-mir-6859-4	7.54021	2.10579	0	1.5419	2.29642	2.78618	9.03314	0	0	6.67299	0	3.69058	1.40791	1.24117	7.13797	2.72033	10.0247	6.20392	1.26437	0	0	0	0	0	0	3.76967	4.73078	1.67052	0	2.71102
hsa-miR-6859-5p/15:hsa-mir-6859-1	7.54021	2.10579	0	1.5419	2.29642	2.78618	9.03314	0	0	6.67299	0	3.69058	1.40791	1.24117	7.13797	2.72033	10.0247	6.20392	1.26437	0	0	0	0	0	0	3.76967	4.73078	1.67052	0	2.71102
hsa-miR-6859-5p/15:hsa-mir-6859-2	7.54021	2.10579	0	1.5419	2.29642	2.78618	9.03314	0	0	6.67299	0	3.69058	1.40791	1.24117	7.13797	2.72033	10.0247	6.20392	1.26437	0	0	0	0	0	0	3.76967	4.73078	1.67052	0	2.71102
hsa-miR-6859-5p/15:hsa-mir-6859-3	7.54021	2.10579	0	1.5419	2.29642	2.78618	9.03314	0	0	6.67299	0	3.69058	1.40791	1.24117	7.13797	2.72033	10.0247	6.20392	1.26437	0	0	0	0	0	0	3.76967	4.73078	1.67052	0	2.71102
hsa-miR-6859-5p/15:hsa-mir-6859-4	7.54021	2.10579	0	1.5419	2.29642	2.78618	9.03314	0	0	6.67299	0	3.69058	1.40791	1.24117	7.13797	2.72033	10.0247	6.20392	1.26437	0	0	0	0	0	0	3.76967	4.73078	1.67052	0	2.71102
hsa-miR-6859-5p/16:hsa-mir-6859-1	7.54021	2.10579	0	1.5419	2.29642	2.78618	9.03314	0	0	6.67299	0	3.69058	1.40791	1.24117	7.13797	2.72033	10.0247	6.20392	1.26437	0	0	0	0	0	0	3.76967	4.73078	1.67052	0	2.71102
hsa-miR-6859-5p/16:hsa-mir-6859-2	7.54021	2.10579	0	1.5419	2.29642	2.78618	9.03314	0	0	6.67299	0	3.69058	1.40791	1.24117	7.13797	2.72033	10.0247	6.20392	1.26437	0	0	0	0	0	0	3.76967	4.73078	1.67052	0	2.71102
hsa-miR-6859-5p/16:hsa-mir-6859-3	7.54021	2.10579	0	1.5419	2.29642	2.78618	9.03314	0	0	6.67299	0	3.69058	1.40791	1.24117	7.13797	2.72033	10.0247	6.20392	1.26437	0	0	0	0	0	0	3.76967	4.73078	1.67052	0	2.71102
hsa-miR-6859-5p/16:hsa-mir-6859-4	7.54021	2.10579	0	1.5419	2.29642	2.78618	9.03314	0	0	6.67299	0	3.69058	1.40791	1.24117	7.13797	2.72033	10.0247	6.20392	1.26437	0	0	0	0	0	0	3.76967	4.73078	1.67052	0	2.71102
hsa-miR-6861-3p/12:hsa-mir-6861	0	0	0	0	0	1.39309	0	0	0	0	0	1.47623	0	2.48234	0	0	0	0	9.48276	0	0	0	0	0	0	0	0	0	0	0
hsa-miR-6862-5p/16:hsa-mir-6862-1	5.02681	2.10579	0	1.5419	0	0	0	0	0	0	0.823411	4.42869	0	0	1.29781	0	0	0	0	3.00165	0	0	0	0	0	0	1.89231	0	2.26541	5.42204
hsa-miR-6862-5p/16:hsa-mir-6862-2	5.02681	2.10579	0	1.5419	0	0	0	0	0	0	0.823411	4.42869	0	0	1.29781	0	0	0	0	3.00165	0	0	0	0	0	0	1.89231	0	2.26541	5.42204
hsa-miR-6864-5p/17:hsa-mir-6864	0	3.50964	0	0	2.29642	0	0	0	0	0	1.64682	0	0	0	0	0	0	0	0	0	0	0	0	0	0	2.51312	2.83847	0	0	0
hsa-miR-6865-5p/17:hsa-mir-6865	0	0	0	0	0	0	0	2.28313	0	0	0	0	0	0	1.94672	0	0	0	1.89655	0	0	4.67634	0	0	0	0	0	0	2.26541	0
hsa-miR-6866-3p/17:hsa-mir-6866	0	0	4.83772	0	0	0	0	0	0	0	1.64682	0	2.11186	0	0	0	0	0	0	0	0	0	1.51754	0	6.89281	0	0	0	1.69906	2.71102
hsa-miR-6866-5p/17:hsa-mir-6866	11.3103	6.31736	16.932	5.39666	5.3583	9.0551	4.864	9.13254	7.44721	8.89732	4.94046	6.64304	4.92767	13.6529	5.19125	8.16099	0	5.31765	6.95402	6.0033	0	15.5878	8.34649	20.592	0	8.7959	1.89231	1.67052	3.39811	1.80735
hsa-miR-6868-3p/17:hsa-mir-6868	5.02681	2.80771	2.41886	3.08381	2.29642	2.78618	4.16914	0	9.30901	7.78516	1.23512	5.16681	1.40791	0	0	0	3.34158	0	0	4.50247	0	0	7.58772	0	0	7.53935	1.89231	0	0	0
hsa-miR-6871-3p/20:hsa-mir-6871	0	3.50964	0	0	0	2.08964	0	0	0	0	0	2.95246	0	0	0	0	0	0	0	0	0	0	0	0	0	0	0	0	0	0
hsa-miR-6876-3p/8:hsa-mir-6876	0	0	0	1.5419	1.53094	4.87582	0	3.04418	1.8618	0	0	0	1.40791	0	0	0	0	0	0	0	0	0	1.51754	0	0	0	0	0	0	4.51837
hsa-miR-6876-5p/8:hsa-mir-6876	0	0	0	6.16761	2.29642	0	0	1.52209	0	0	0	0	1.40791	0	5.19125	0	11.1386	0	2.52874	13.5074	0	0	0	0	0	0	8.5154	3.34103	1.69906	0
hsa-miR-6877-5p/9:hsa-mir-6877	12.567	8.42314	2.41886	3.85476	1.53094	4.87582	2.08457	1.52209	1.8618	1.11217	0	0	5.63162	0	6.48907	5.44066	0	2.65882	13.908	9.00495	6.75555	6.23511	2.27632	0	6.89281	12.5656	1.89231	10.8583	5.66352	0
hsa-miR-6878-5p/1:hsa-mir-6878	0	0	0	0	0	0	0	0	0	0	0	0	2.11186	0	1.29781	0	0	0	0	0	0	0	3.03509	0	0	0	0	1.67052	0	0
hsa-miR-6879-3p/11:hsa-mir-6879	0	2.80771	0	0	0	0	0	0	1.8618	0	0	0	0	0	0	0	0	0	0	0	0	0	2.27632	0	0	0	0	0	0	2.71102
hsa-miR-6881-3p/15:hsa-mir-6881	0	0	0	0	0	0	0	1.52209	0	0	2.47023	1.47623	0	0	0	0	0	0	1.89655	0	0	0	0	0	0	0	0	0	1.69906	0
hsa-miR-6882-3p/15:hsa-mir-6882	0	1.40386	0	0	0	4.87582	2.08457	1.52209	0	0	0	0	0	1.24117	0	0	0	0	2.52874	0	0	0	0	0	0	0	2.83847	0	1.1327	0
hsa-miR-6882-5p/15:hsa-mir-6882	2.5134	11.2309	12.0943	3.08381	9.18566	16.0206	5.55885	10.6546	10.2399	12.2338	3.29364	18.4529	6.33558	19.2382	9.0847	19.0423	3.34158	6.20392	5.05747	3.00165	6.75555	14.029	21.2456	0	0	23.8746	9.46155	8.35258	9.62799	9.94041
hsa-miR-6883-3p/17:hsa-mir-6883	0	0	2.41886	0	5.3583	2.08964	2.77943	0	2.7927	1.11217	0	2.21435	0	2.48234	0	5.44066	2.22772	0	0	3.00165	0	0	0	0	0	0	0	1.67052	1.1327	0
hsa-miR-6884-5p/17:hsa-mir-6884	0	0	0	0	0	0	0	0	0	0	0	0	1.40791	0	0	0	0	0	0	0	0	0	1.51754	0	0	0	0	0	4.53082	0
hsa-miR-6885-3p/19:hsa-mir-6885	0	1.40386	2.41886	1.5419	0	0	0	0	0	3.3365	0	0	0	1.24117	1.29781	0	0	0	0	0	0	0	0	0	0	0	1.89231	0	0	0
hsa-miR-6885-5p/19:hsa-mir-6885	0	0	0	0	1.53094	0	2.08457	1.52209	0	2.78041	0	0	0	0	1.29781	0	0	0	0	3.00165	0	0	0	0	0	0	0	2.50577	1.1327	0
hsa-miR-6886-5p/19:hsa-mir-6886	0	4.9135	0	0	1.53094	3.48273	0	0	0	0	0	0	0	0	1.94672	0	0	0	0	0	0	3.11756	0	0	0	0	0	0	6.22988	0
hsa-miR-6891-3p/6:hsa-mir-6891	0	0	0	0	0	0	0	0	0	0	0	0	0	0	0	0	3.34158	0	3.7931	0	0	0	0	0	0	3.76967	0	0	0	0
hsa-miR-6891-5p/6:hsa-mir-6891	2.5134	0	0	0	0	0	0	0	0	0	0	0	0	0	0	4.0805	0	1.77255	0	0	0	4.67634	0	0	0	0	1.89231	1.67052	0	0
hsa-miR-6892-5p/7:hsa-mir-6892	0	0	0	0	4.59283	0	0	2.28313	0	0	0.823411	0	2.11186	0	0	2.72033	2.22772	0	0	0	0	0	1.51754	0	0	5.02623	0	0	1.1327	0
hsa-miR-6894-3p/X:hsa-mir-6894	0	3.50964	0	0	0	0	1.38971	0	0	1.11217	0.823411	0	1.40791	0	0	0	0	2.65882	0	12.0066	0	0	0	0	10.3392	0	8.5154	5.01155	0	0
hsa-miR-6894-5p/X:hsa-mir-6894	0	2.80771	0	0	0	1.39309	0	0	0	0	0	0	0	3.10293	2.59563	0	0	0	3.16092	0	0	0	0	0	0	0	3.78462	0	0	3.6147
hsa-miR-708-3p/11:hsa-mir-708	21.3639	0	6.04715	0	0	6.26892	13.8971	60.8836	135.912	7.78516	36.2301	17.7148	23.9344	3.72352	0	0	11.1386	1.77255	23.3908	64.5355	0	54.5572	6.07018	0	0	7.53935	1.89231	21.7167	0	0
hsa-miR-708-5p/11:hsa-mir-708	98.0228	14.0386	2.41886	2.31285	9.18566	55.7237	50.7245	94.3696	217.831	2.78041	46.9344	15.5004	84.4744	2.48234	10.3825	19.0423	50.1237	11.5216	132.126	159.087	135.111	193.289	13.6579	0	82.7137	74.1369	25.5462	100.231	14.7252	2.71102
hsa-miR-7109-3p/22:hsa-mir-7109	0	0	6.04715	3.85476	0	5.57237	2.77943	4.56627	0	0	3.29364	0	3.51977	3.10293	6.48907	0	6.68316	0	2.52874	3.00165	0	0	6.82895	0	0	5.02623	1.89231	0	4.53082	2.71102
hsa-miR-7109-5p/22:hsa-mir-7109	0	0	0	2.31285	2.29642	0	0	0	0	0	0	0	2.11186	0	0	0	2.22772	0	3.16092	0	0	0	0	0	0	0	0	0	1.69906	0
hsa-miR-7110-3p/3:hsa-mir-7110	0	1.40386	0	1.5419	1.53094	2.08964	0	2.28313	0	0	0.823411	0	0	0	5.84016	0	0	0	1.26437	0	0	6.23511	3.03509	0	0	0	0	0	2.83176	5.42204
hsa-miR-7113-5p/11:hsa-mir-7113	3.77011	2.10579	0	2.31285	2.29642	1.39309	0	0	0	0	0	3.69058	0	0	1.29781	6.80083	2.22772	6.20392	2.52874	0	0	0	1.51754	0	0	0	0	0	0	3.6147
hsa-miR-7114-5p/9:hsa-mir-7114	0	2.80771	0	0	0	0	1.38971	0	0	0	0	0	0	1.24117	1.29781	0	0	0	0	3.00165	0	0	0	0	0	0	0	0	0	0
hsa-miR-7-1-3p/9:hsa-mir-7-1	534.099	420.455	364.038	301.442	343.697	412.355	558.665	258.755	561.333	452.095	413.352	489.37	427.299	387.866	475.649	432.532	328.589	347.42	380.575	432.238	388.444	409.959	327.031	322.608	730.638	658.436	512.816	595.539	624.687	262.969
hsa-miR-7151-3p/10:hsa-mir-7151	0	0	0	6.93856	0	3.48273	0	0	0	0	0	0	0	0	0	2.72033	0	11.5216	5.68966	0	0	0	0	0	0	0	2.83847	0	2.26541	0
hsa-miR-7151-5p/10:hsa-mir-7151	0	0	0	3.08381	0	1.39309	0	1.52209	0	0	0.823411	0	4.92767	0	0	9.52116	0	4.43137	0	0	0	0	0	0	0	0	2.83847	10.0231	2.26541	0
hsa-miR-7-2-3p/15:hsa-mir-7-2	3.77011	4.21157	0	2.31285	0	0	0	0	1.8618	2.22433	5.35217	0	0	3.10293	0	0	0	0	2.52874	0	0	0	0	0	6.89281	0	2.83847	0	3.96447	0
hsa-miR-744-3p/17:hsa-mir-744	49.0114	61.0678	99.1732	78.637	39.0391	57.8133	77.1291	62.4057	55.8541	96.7584	97.5742	118.837	116.856	67.0233	60.3483	28.5635	62.3762	34.5647	37.931	42.0231	20.2667	35.8519	52.3553	41.1839	34.4641	28.9008	34.0616	66.8206	75.3249	78.6196
hsa-miR-744-5p/17:hsa-mir-744	927.446	1238.2	887.721	1734.64	1460.52	1391.7	1251.44	568.5	683.282	634.49	613.853	676.851	513.886	561.63	1457.44	3129.74	2236.63	1370.18	1323.79	1308.72	1499.73	1585.28	1121.47	2649.5	2546.89	1839.6	1009.55	1231.17	1307.14	1560.65
hsa-miR-758-3p/14:hsa-mir-758	11.3103	11.2309	7.25657	30.8381	12.2476	13.9309	20.8457	26.6366	0	23.3555	41.5822	13.2861	19.0067	68.885	48.668	2.72033	12.2525	23.0431	17.7012	12.0066	0	67.0275	12.8991	27.456	10.3392	28.9008	21.7616	20.8814	104.209	0
hsa-miR-758-5p/14:hsa-mir-758	0	2.80771	0	2.31285	3.82736	5.57237	2.08457	3.04418	0	2.78041	7.4107	6.64304	2.11186	4.3441	3.24453	2.72033	17.8218	0	2.52874	0	10.1333	15.5878	7.58772	0	0	2.51312	0	5.01155	5.66352	1.80735
hsa-miR-7-5p/15:hsa-mir-7-2	8150.97	4785.75	12059.2	4820.76	4765.06	5529.18	6132.8	10828.9	16177.2	11506.5	9720.36	10803.1	13658.1	9422.36	3247.13	4318.52	3361.63	7148.69	8035.06	8859.37	5576.71	5842.3	6211.31	3692.83	5276.45	4720.89	5441.34	5591.21	2352.06	5131.06
hsa-miR-7-5p/19:hsa-mir-7-3	8144.69	4765.39	12039.9	4806.88	4759.7	5509.68	6132.11	10818.3	16173.5	11503.1	9710.07	10783.1	13654.6	9424.22	3239.34	4303.56	3333.78	7144.26	8008.51	8844.36	5573.33	5814.24	6212.07	3692.83	5248.88	4717.12	5427.15	5580.36	2345.27	5112.08
hsa-miR-7-5p/9:hsa-mir-7-1	8364.61	4893.14	12429.3	4941.03	4894.43	5676.85	6278.03	11170.6	16641.7	11861.8	9982.62	11114.5	14049.5	9661.9	3330.84	4397.41	3415.1	7318.86	8267.7	9110.01	5718.57	5987.27	6391.9	3857.56	5386.73	4856.6	5581.37	5735.71	2399.64	5280.17
hsa-miR-760/1:hsa-mir-760	21.3639	37.2022	8.466	26.9833	26.026	29.9515	37.5223	10.6546	6.51631	16.1264	15.2331	14.7623	3.51977	14.8941	46.7213	55.7668	85.7672	28.3608	39.1954	25.514	47.2889	23.3817	52.3553	75.5039	62.0353	46.4926	41.6308	34.2456	22.0877	28.9176
hsa-miR-766-3p/X:hsa-mir-766	231.233	296.214	210.441	272.917	267.15	362.901	348.818	121.006	134.05	188.512	168.387	129.17	80.2506	209.137	451.639	330.52	862.128	181.686	277.529	177.097	320.889	388.136	397.597	507.935	706.513	327.962	400.224	272.294	854.059	337.974
hsa-miR-766-5p/X:hsa-mir-766	22.6206	28.0771	21.7697	26.2123	29.8534	21.5929	12.5074	13.6988	5.58541	34.4771	23.0555	5.16681	11.2632	14.8941	59.0505	36.7245	43.4405	17.7255	42.9885	19.5107	16.8889	28.058	15.1754	20.592	34.4641	85.4459	75.6924	33.4103	21.5214	28.9176
hsa-miR-769-3p/19:hsa-mir-769	0	6.31736	7.25657	6.93856	4.59283	2.78618	10.4228	3.04418	6.51631	10.0095	3.70535	11.0717	0	7.44703	14.9249	10.8813	21.1633	1.77255	15.8046	7.50412	0	6.23511	6.82895	13.728	6.89281	17.5918	11.3539	14.1994	13.5925	8.13307
hsa-miR-769-5p/19:hsa-mir-769	635.891	659.111	976.009	722.381	596.303	603.905	715.007	754.195	956.036	1295.12	828.351	1209.77	746.19	811.106	582.069	579.43	649.38	642.549	781.379	744.409	716.088	567.395	712.487	549.119	1106.3	753.935	706.778	578.833	444.587	473.525
hsa-miR-7703/14:hsa-mir-7703	0	5.61543	0	3.08381	0	0	0	0	0	1.66825	1.64682	0	1.40791	0	1.29781	0	0	0	0	3.00165	0	0	2.27632	0	17.232	8.7959	1.89231	1.67052	1.1327	0
hsa-miR-7704/2:hsa-mir-7704	65.3485	58.2601	30.2357	54.7376	41.3355	49.4548	25.7097	28.9197	32.5815	56.7204	34.5832	52.4062	19.0067	48.4057	59.6994	91.1311	119.183	54.949	67.0115	82.5454	64.1777	77.9389	41.7325	41.1839	120.624	62.8279	26.4924	34.2456	14.1588	27.1102
hsa-miR-7705/8:hsa-mir-7705	57.8083	13.3366	24.1886	13.8771	16.0749	19.5033	43.776	23.5924	81.9193	30.0285	53.5217	25.0959	39.4214	24.8234	12.9781	0	0	33.6784	24.023	21.0115	30.4	12.4702	12.8991	0	24.1248	17.5918	10.4077	40.9276	7.92893	42.4727
hsa-miR-770-5p/14:hsa-mir-770	0	4.21157	0	0	1.53094	0	2.08457	0	0	0	0.823411	0	0	4.3441	0	0	0	0	1.89655	0	0	6.23511	0	0	0	0	0	0	2.83176	0
hsa-miR-7706/15:hsa-mir-7706	41.4712	42.1157	56.8432	52.4247	51.2866	39.7031	47.9451	40.3354	67.9558	62.2813	44.8759	54.6205	18.3028	32.2705	40.2322	47.6058	73.5148	31.0196	44.8851	66.0363	33.7778	14.029	37.1798	13.728	51.6961	65.341	51.0924	36.7513	26.6186	62.3535
hsa-miR-7843-3p/14:hsa-mir-7843	0	0	0	0	0	0	0	0	0	0	0.823411	6.64304	0	0	0	0	5.5693	0	1.26437	0	0	0	3.03509	0	0	2.51312	0	0	0	0
hsa-miR-7845-5p/2:hsa-mir-7845	0	2.10579	0	1.5419	0	3.48273	0	2.28313	0	1.66825	0	2.95246	0	7.44703	1.94672	0	6.68316	0	2.52874	0	0	0	3.03509	0	0	0	0	4.17629	0	3.6147
hsa-miR-7846-3p/1:hsa-mir-7846	2.5134	1.40386	3.62829	3.08381	3.06189	13.2344	8.33828	0	10.2399	5.00474	4.11705	5.90492	0	1.24117	1.29781	6.80083	16.7079	6.20392	13.908	0	6.75555	0	5.3114	0	0	0	12.3	1.67052	0	6.32572
hsa-miR-7847-3p/11:hsa-mir-7847	0	0	0	0	0	1.39309	2.08457	0	0	0	0	0	2.11186	0	0	4.0805	0	0	0	0	0	0	0	0	0	0	0	0	0	0
hsa-miR-7848-3p/8:hsa-mir-7848	2.5134	9.12507	18.1414	9.25142	16.0749	13.2344	13.2023	6.08836	11.1708	2.22433	8.23411	13.2861	11.2632	1.86176	3.24453	2.72033	11.1386	5.31765	8.21839	3.00165	0	7.79389	1.51754	13.728	6.89281	15.0787	0	13.3641	10.1943	30.7249
hsa-miR-7849-3p/4:hsa-mir-7849	5.02681	0	3.62829	3.85476	3.82736	4.17928	6.94857	6.08836	1.8618	1.11217	2.05853	1.47623	7.03953	4.96469	2.59563	9.52116	10.0247	1.77255	5.68966	0	0	3.11756	6.07018	0	0	6.28279	3.78462	6.68206	8.49529	13.5551
hsa-miR-7850-5p/19:hsa-mir-7850	0	11.9328	0	0	0	3.48273	2.77943	6.08836	3.7236	2.78041	2.47023	1.47623	7.74348	3.72352	3.24453	0	0	1.77255	0	0	0	0	0	0	0	2.51312	1.89231	1.67052	0	0
hsa-miR-7851-3p/12:hsa-mir-7851	0	0	0	0	0	1.39309	0	0	0	0	0.823411	1.47623	0	0	1.94672	2.72033	0	0	0	0	0	0	0	0	0	0	0	0	2.26541	0
hsa-miR-7852-3p/1:hsa-mir-7852	0	0	0	0	0	0	2.08457	1.52209	0	0	0	2.21435	0	0	1.29781	0	0	0	0	0	0	0	1.51754	0	0	2.51312	0	1.67052	1.69906	0
hsa-miR-7853-5p/6:hsa-mir-7853	0	0	2.41886	2.31285	0	0	0	0	0	1.11217	0	0	0	2.48234	0	0	0	0	1.89655	0	0	0	1.51754	0	0	0	0	0	0	0
hsa-miR-7854-3p/16:hsa-mir-7854	2.5134	2.10579	0	11.5643	3.06189	7.66201	2.77943	7.61045	0	13.9021	5.76387	11.8098	4.22372	13.0323	11.0314	5.44066	0	8.86275	10.1149	3.00165	6.75555	6.23511	0	0	0	21.3615	17.977	2.50577	18.1233	15.3625
hsa-miR-7855-5p/14:hsa-mir-7855	0	0	0	0	3.06189	5.57237	0	0	2.7927	0	2.88194	0	6.33558	0	0	0	8.91088	0	2.52874	0	0	3.11756	3.03509	0	0	0	0	0	1.1327	0
hsa-miR-7856-5p/1:hsa-mir-7856	0	0	0	0	0	0	0	0	0	0	0	0	0	0	0	2.72033	0	0	1.26437	0	0	0	0	0	0	0	4.73078	0	1.1327	0
hsa-miR-7974/19:hsa-mir-7974	0	0	0	0	0	2.78618	0	0	3.7236	7.78516	1.23512	0	0	0	0	0	0	0	0	0	0	0	2.27632	0	0	0	0	0	0	0
hsa-miR-7975/19:hsa-mir-7975	0	1.40386	0	0	0	0	1.38971	3.04418	0	0	0	0	0	2.48234	0	0	0	0	4.42529	0	0	3.11756	0	0	0	0	0	0	0	0
hsa-miR-7976/3:hsa-mir-7976	66.6052	23.8656	97.9638	26.2123	20.6677	25.7722	25.0148	80.6708	148.013	57.2765	100.044	54.6205	313.259	107.361	27.903	20.4025	27.8465	100.149	75.2299	36.0198	16.8889	52.9985	86.5	27.456	10.3392	13.8221	33.1154	48.4449	75.8912	49.7021
hsa-miR-7977/3:hsa-mir-7977	1293.15	782.65	319.289	878.885	794.56	648.484	525.312	482.502	1065.88	987.603	493.635	701.209	354.792	650.995	918.852	1313.92	1585.02	529.992	620.805	960.528	993.066	849.534	709.452	988.415	1009.8	1032.89	1364.36	628.114	715.303	1055.49
hsa-miR-8072/12:hsa-mir-8072	0	0	0	0	2.29642	0	1.38971	0	1.8618	2.22433	0	0	0	0	1.29781	0	0	0	0	0	0	0	2.27632	0	0	0	0	0	0	0
hsa-miR-873-3p/9:hsa-mir-873	0	11.2309	9.67543	4.62571	1.53094	0	2.77943	4.56627	5.58541	3.3365	1.23512	8.85738	4.92767	2.48234	0	36.7245	12.2525	13.2941	6.32184	7.50412	13.5111	3.11756	5.3114	34.32	10.3392	8.7959	0	1.67052	10.7607	0
hsa-miR-873-5p/9:hsa-mir-873	179.708	306.743	904.653	191.196	193.664	110.054	113.262	423.902	638.598	353.669	375.064	718.186	266.798	165.696	60.9972	454.295	343.069	316.4	244.023	319.676	1128.18	205.759	397.597	315.744	430.801	423.46	197.746	273.964	375.492	42.4727
hsa-miR-874-3p/5:hsa-mir-874	192.275	238.656	214.069	170.38	181.417	268.867	266.13	173.518	198.282	607.242	207.911	405.225	107.001	233.34	364.686	384.927	472.277	218.024	284.483	166.592	192.533	249.405	84.9825	68.6399	313.623	285.239	229.916	194.615	268.451	140.973
hsa-miR-874-5p/5:hsa-mir-874	10.0536	0	21.7697	5.39666	1.53094	2.78618	4.16914	2.28313	12.1017	12.2338	4.52876	8.11927	3.51977	7.44703	11.6803	9.52116	11.1386	1.77255	6.32184	0	6.75555	0	8.34649	0	0	21.3615	2.83847	3.34103	9.62799	1.80735
hsa-miR-876-3p/9:hsa-mir-876	12.567	18.2501	104.011	22.3576	17.6059	4.87582	11.1177	39.5743	75.403	29.4724	37.0535	81.9308	35.9016	10.55	9.7336	27.2033	22.2772	29.2471	29.7126	25.514	57.4222	4.67634	56.9079	20.592	6.89281	30.1574	11.3539	30.9045	27.7513	12.6514
hsa-miR-876-5p/9:hsa-mir-876	0	0	2.41886	0	1.53094	2.78618	1.38971	8.37149	2.7927	0	0	10.3336	3.51977	0	0	4.0805	0	0	0	0	0	0	1.51754	0	0	2.51312	0	2.50577	16.4242	0
hsa-miR-877-3p/6:hsa-mir-877	3.77011	0	0	3.08381	1.53094	2.78618	4.16914	0	0	0	0.823411	1.47623	0	0	4.54235	6.80083	11.1386	5.31765	1.26437	3.00165	6.75555	0	0	0	0	2.51312	4.73078	2.50577	1.1327	1.80735
hsa-miR-877-5p/6:hsa-mir-877	85.4558	75.1064	55.6337	95.598	103.339	103.785	69.4857	37.2912	21.4107	47.8231	44.0525	31.0008	31.6779	45.3028	232.309	261.152	279.579	84.1961	128.966	135.074	145.244	137.173	71.3246	130.416	196.445	144.504	177.877	83.5258	124.598	142.781
hsa-miR-885-3p/3:hsa-mir-885	0	0	0	0	0	0	0	1.52209	0	0	0	5.16681	0	0	0	0	0	0	1.89655	0	0	0	0	0	0	0	0	0	0	0
hsa-miR-885-5p/3:hsa-mir-885	2.5134	0	0	30.0671	56.6449	3.48273	3.47428	2.28313	0	0	0.823411	3.69058	0	4.96469	7.78688	28.5635	4.45544	1.77255	0	3.00165	0	3.11756	14.4167	13.728	0	32.6705	14.1923	10.8583	1.69906	14.4588
hsa-miR-889-3p/14:hsa-mir-889	414.712	349.56	390.646	330.738	327.622	241.702	382.866	1058.61	197.351	515.489	1513.02	833.332	715.92	1241.79	336.783	170.021	90.2227	495.428	441.897	385.712	675.555	1036.59	487.132	391.247	289.498	338.014	383.193	296.516	1001.88	60.5462
hsa-miR-889-5p/14:hsa-mir-889	0	1.40386	0	0	0	0	0	1.52209	3.7236	0	0.823411	0	4.92767	3.10293	1.29781	2.72033	0	0	0	0	0	6.23511	4.55263	0	0	2.51312	0	1.67052	1.1327	0
hsa-miR-891b/X:hsa-mir-891b	0	0	0	0	0	0	0	0	0	0	0	0	0	0	0	0	0	0	0	0	0	0	0	0	0	0	0	0	0	9.94041
hsa-miR-92a-1-5p/13:hsa-mir-92a-1	144.521	145.299	72.5657	127.978	138.55	153.24	112.567	79.1487	48.4069	135.684	95.9273	105.55	35.9016	63.9204	211.544	410.77	331.93	144.463	213.678	202.611	209.422	222.905	136.579	102.96	382.551	331.731	203.423	150.346	56.6352	175.313
hsa-miR-92a-2-5p/X:hsa-mir-92a-2	2.5134	1.40386	2.41886	0	0	0	0	1.52209	0	2.22433	1.64682	0	0	0	0	0	2.22772	5.31765	1.26437	0	0	0	3.03509	0	0	0	2.83847	0	0	3.6147
hsa-miR-92a-3p/13:hsa-mir-92a-1	104799	129803	98343.5	121998	115510	105761	90218.8	94328.5	90121.5	159307	99476.7	114143	99667.1	64438.5	166108	173580	197272	139068	114253	133366	143258	91801.1	104908	151646	264722	223412	147073	101664	99094.7	171469
hsa-miR-92a-3p/X:hsa-mir-92a-2	95155	113416	89182.1	105569	100299	93365	79866.8	87387.7	83585.6	146197	91406	103438	90427.7	58883.1	151417	153610	172622	128128	100524	122487	129551	80071.3	95615.2	130450	245753	209937	129163	90859.3	86569.8	152522
hsa-miR-92b-3p/1:hsa-mir-92b	297.838	317.272	234.629	435.588	427.899	347.577	381.476	214.615	191.766	270.812	272.961	228.078	203.442	147.699	474.351	848.743	729.578	501.632	375.517	393.216	283.733	313.314	388.491	617.759	689.281	859.485	512.816	310.716	838.202	540.397
hsa-miR-92b-5p/1:hsa-mir-92b	2.5134	1.40386	0	3.08381	1.53094	0	0	1.52209	0	0	0.823411	0	2.11186	0	1.29781	0	2.22772	5.31765	1.26437	7.50412	0	0	6.07018	13.728	0	10.0525	0	3.34103	5.09717	0
hsa-miR-933/2:hsa-mir-933	8.79692	2.10579	14.5131	1.5419	0	1.39309	4.864	3.80522	13.9635	2.22433	5.76387	1.47623	13.3751	4.3441	5.19125	0	0	6.20392	5.05747	0	0	0	15.9342	0	0	3.76967	0	4.17629	25.4859	9.03674
hsa-miR-93-3p/7:hsa-mir-93	233.747	277.964	319.289	335.364	318.436	297.425	284.891	159.058	321.161	232.443	163.447	220.696	301.996	158.87	249.18	306.037	301.856	185.231	240.23	189.104	155.378	238.493	219.285	226.512	134.41	140.734	288.577	265.612	340.944	371.41
hsa-miR-935/19:hsa-mir-935	0	0	0	0	1.53094	0	4.864	2.28313	0	1.66825	0	1.47623	3.51977	3.10293	8.43579	0	2.22772	3.5451	1.26437	0	0	0	3.79386	13.728	6.89281	5.02623	1.89231	3.34103	0	1.80735
hsa-miR-93-5p/7:hsa-mir-93	20046.9	22006.9	15133.6	24471.5	29087.9	24136	20895	12618.9	16861.4	13679.1	13149.5	13356.2	23976.6	11935.7	23652.7	19680.2	17857.4	23946.3	20863.3	20670.9	19094.6	20677.2	21103	26584.2	21615.9	19274.3	17450.9	19904.2	23298	21103.5
hsa-miR-937-3p/8:hsa-mir-937	0	4.21157	0	1.5419	7.65472	6.26892	2.77943	3.80522	7.44721	0	0.823411	2.95246	4.92767	0	3.89344	5.44066	26.7326	4.43137	6.32184	6.0033	0	0	10.6228	0	0	10.0525	5.67693	1.67052	6.79623	3.6147
hsa-miR-939-3p/8:hsa-mir-939	3.77011	0	0	0	3.82736	3.48273	0	0	2.7927	4.44866	1.64682	0	0	0	1.94672	0	0	0	4.42529	0	0	0	0	0	0	3.76967	0	0	1.69906	0
hsa-miR-939-5p/8:hsa-mir-939	0	1.40386	2.41886	1.5419	3.06189	1.39309	2.77943	3.04418	1.8618	2.22433	1.64682	0	0	4.3441	1.29781	5.44066	4.45544	1.77255	0	3.00165	6.75555	0	4.55263	0	0	7.53935	9.46155	0	7.36258	5.42204
hsa-miR-9-3p/1:hsa-mir-9-1	270.191	227.425	283.006	212.783	209.739	184.585	301.568	375.195	407.735	339.766	326.482	395.63	327.338	271.817	122.643	171.381	256.188	212.706	252.241	229.626	162.133	227.582	224.597	109.824	344.641	292.778	353.862	320.739	454.215	207.845
hsa-miR-9-3p/15:hsa-mir-9-3	270.191	223.213	276.959	205.844	209.739	179.709	295.314	367.585	394.702	335.318	321.13	391.201	320.299	266.231	122.643	171.381	249.505	210.047	248.448	229.626	162.133	227.582	218.526	109.824	344.641	287.752	343.454	308.21	446.286	199.712
hsa-miR-9-3p/5:hsa-mir-9-2	270.191	227.425	283.006	212.783	209.739	184.585	301.568	375.195	407.735	339.766	326.482	395.63	327.338	271.817	122.643	171.381	256.188	212.706	252.241	229.626	162.133	227.582	224.597	109.824	344.641	292.778	353.862	320.739	454.215	207.845
hsa-miR-940/16:hsa-mir-940	42.7279	24.5675	27.8169	20.8157	22.1987	25.7722	15.9817	20.5482	17.6871	25.0237	18.9384	25.0959	11.2632	27.3058	48.0191	9.52116	110.272	11.5216	25.2874	10.5058	6.75555	26.4992	27.3158	27.456	51.6961	47.7492	35.0078	29.234	76.4576	37.9543
hsa-miR-941/20:hsa-mir-941-1	515.248	609.976	505.541	816.438	845.846	812.869	986.696	500.767	1281.85	665.631	438.466	642.898	1454.37	461.095	354.952	967.077	1208.54	870.322	888.851	775.926	638.4	484.78	798.987	864.863	454.926	441.052	487.27	486.955	506.885	871.142
hsa-miR-941/20:hsa-mir-941-2	515.248	609.976	505.541	816.438	845.846	812.869	986.696	500.767	1281.85	665.631	438.466	642.898	1454.37	461.095	354.952	967.077	1208.54	870.322	888.851	775.926	638.4	484.78	798.987	864.863	454.926	441.052	487.27	486.955	506.885	871.142
hsa-miR-941/20:hsa-mir-941-3	515.248	609.976	505.541	816.438	845.846	812.869	986.696	500.767	1281.85	665.631	438.466	642.898	1454.37	461.095	354.952	967.077	1208.54	870.322	888.851	775.926	638.4	484.78	798.987	864.863	454.926	441.052	487.27	486.955	506.885	871.142
hsa-miR-941/20:hsa-mir-941-4	515.248	609.976	505.541	816.438	845.846	812.869	986.696	500.767	1281.85	665.631	438.466	642.898	1454.37	461.095	354.952	967.077	1208.54	870.322	888.851	775.926	638.4	484.78	798.987	864.863	454.926	441.052	487.27	486.955	506.885	871.142
hsa-miR-941/20:hsa-mir-941-5	515.248	609.976	505.541	816.438	845.846	812.869	986.696	500.767	1281.85	665.631	438.466	642.898	1454.37	461.095	354.952	967.077	1208.54	870.322	888.851	775.926	638.4	484.78	798.987	864.863	454.926	441.052	487.27	486.955	506.885	871.142
hsa-miR-942-3p/1:hsa-mir-942	0	10.5289	15.7226	14.6481	5.3583	11.1447	9.03314	9.13254	16.7562	7.78516	6.58729	13.2861	7.74348	10.55	10.3825	10.8813	7.79702	14.1804	6.32184	27.0148	10.1333	10.9114	15.9342	0	17.232	10.0525	5.67693	8.35258	3.96447	36.147
hsa-miR-942-5p/1:hsa-mir-942	415.969	339.032	295.101	408.604	503.681	460.417	364.8	336.382	344.433	244.676	271.726	200.029	281.581	214.723	524.317	576.71	570.296	553.922	520.92	640.852	476.266	385.018	663.926	501.071	572.103	547.859	544.039	413.452	387.385	516.902
hsa-miR-943/4:hsa-mir-943	3.77011	0	0	4.62571	3.06189	0	7.64342	0	1.8618	2.22433	3.29364	8.11927	4.22372	1.86176	0	0	4.45544	3.5451	0	3.00165	0	0	1.51754	0	6.89281	0	0	0	0	1.80735
hsa-miR-944/3:hsa-mir-944	0	0	2.41886	0	0	2.78618	4.16914	2.28313	8.37811	10.0095	0	11.0717	1.40791	3.72352	3.24453	4.0805	0	0	0	7.50412	0	0	0	0	0	3.76967	16.0846	8.35258	0	0
hsa-miR-95-3p/4:hsa-mir-95	1186.33	1012.18	1248.13	727.007	649.12	633.857	1062.44	1154.5	1070.54	894.737	970.389	1795.1	359.72	546.736	1017.49	1224.15	1070.42	1328.53	1438.85	1527.84	1080.89	899.415	677.584	844.271	1533.65	1659.91	1647.26	770.107	216.347	497.924
hsa-miR-95-5p/4:hsa-mir-95	0	1.40386	0	0	0	0	0	0	4.65451	0	0	2.21435	1.40791	0	1.29781	0	2.22772	1.77255	0	0	0	0	0	0	0	0	2.83847	0	1.1327	0
hsa-miR-9-5p/1:hsa-mir-9-1	578.083	449.936	457.164	492.638	458.518	454.148	694.857	576.111	509.203	437.637	384.121	449.512	266.798	359.319	280.977	738.57	558.044	444.024	519.023	457.752	229.689	483.221	454.505	260.832	737.531	530.267	615.947	608.067	705.675	532.264
hsa-miR-9-5p/15:hsa-mir-9-3	575.57	449.936	457.164	492.638	458.518	454.148	694.857	576.111	509.203	438.749	384.121	445.821	266.798	360.56	280.977	738.57	558.044	442.251	519.023	457.752	229.689	483.221	452.228	260.832	737.531	530.267	615.947	608.067	705.675	532.264
hsa-miR-9-5p/5:hsa-mir-9-2	578.083	449.936	457.164	492.638	458.518	454.148	694.857	576.111	509.203	437.637	384.121	449.512	266.798	359.319	280.977	738.57	558.044	444.024	519.023	457.752	229.689	483.221	454.505	260.832	737.531	530.267	615.947	608.067	705.675	532.264
hsa-miR-96-5p/7:hsa-mir-96	56.5516	35.0964	73.7752	28.5252	22.1987	82.1924	58.368	28.9197	208.522	61.7252	118.571	34.6914	1078.46	106.741	140.164	2.72033	16.7079	1645.81	28.4483	21.0115	64.1777	29.6168	34.9035	0	6.89281	8.7959	54.877	37.5866	494.992	238.57
hsa-miR-98-3p/X:hsa-mir-98	346.85	409.224	573.269	383.934	557.264	458.327	388.425	512.944	438.454	433.744	474.696	369.796	333.674	392.831	201.81	206.745	207.178	288.926	271.207	327.18	212.8	344.49	287.575	343.2	172.32	139.478	255.462	425.981	308.662	304.538
hsa-miR-98-5p/X:hsa-mir-98	15413.5	15535.8	19539.5	15611	17178	14337	12812.5	20198.9	13575.3	15055.4	16085.7	14402.1	13903.8	15586.6	15693.2	14529.3	13728.3	12635.6	14405.6	16351.5	16284.3	12203.7	13135.1	15581.3	20788.7	20971.9	17979.8	16332.6	8406.94	15779.1
hsa-miR-9901/16:hsa-mir-9901	5.02681	0	0	0	2.29642	0	0	1.52209	0	0	0	0	0	1.24117	0	0	0	0	0	0	0	0	3.03509	0	0	0	0	0	1.1327	2.71102
hsa-miR-9903/8:hsa-mir-9903	13.8237	2.80771	20.5603	3.08381	15.3094	16.7171	1.38971	11.4157	16.7562	21.6872	14.8214	18.4529	29.566	11.7911	3.89344	0	5.5693	6.20392	6.95402	3.00165	6.75555	3.11756	13.6579	0	0	2.51312	1.89231	18.3757	20.955	5.42204
hsa-miR-9983-3p/6:hsa-mir-9983	2.5134	12.6347	0	0	0	0	2.08457	6.08836	1.8618	6.67299	3.70535	8.11927	0	8.6882	1.29781	0	0	1.77255	0	0	0	6.23511	2.27632	0	0	0	0	1.67052	0	0
hsa-miR-9985/Y:hsa-mir-9985	697.47	430.282	564.803	279.084	388.86	352.452	601.746	624.057	790.335	537.176	470.579	665.78	441.379	444.34	300.444	646.078	623.762	646.094	718.161	1170.64	665.422	586.101	569.838	377.519	675.496	912.261	657.578	345.797	182.932	425.63
hsa-miR-99a-3p/21:hsa-mir-99a	0	1.40386	0	0	0	1.39309	0	1.52209	0	0	3.29364	5.16681	0	1.86176	0	0	0	0	0	0	0	0	0	0	0	0	0	0	0	0
hsa-miR-99a-5p/21:hsa-mir-99a	767.845	1411.58	2981.24	825.689	710.358	1101.94	779.629	2410.99	1516.44	3109.06	2693.79	4465.6	1546.58	5369.31	382.855	557.668	784.158	659.389	998.219	918.505	1651.73	1261.05	1006.89	308.88	1251.05	281.469	538.362	743.379	479.134	612.691
hsa-miR-99b-3p/19:hsa-mir-99b	62.8351	88.443	38.7017	129.52	133.958	133.737	154.953	56.3173	25.1343	56.1643	115.277	85.6213	66.8755	60.8174	27.2541	62.5676	81.3118	31.9059	62.5862	51.028	114.844	17.1466	95.6053	54.9119	51.6961	67.8541	84.2078	59.3033	116.102	68.6792
hsa-miR-99b-5p/19:hsa-mir-99b	3166.89	3477.35	3070.74	5439.06	5607.85	5465.8	5788.16	3516.03	1835.74	3343.72	4724.32	5162.38	3590.16	5813.65	1870.8	1734.21	4046.65	1301.94	1792.24	3583.97	3242.66	2218.14	4859.18	2910.33	4973.16	4095.12	2769.4	3317.64	3766.81	3274.01
