# Supplementary material for: Role and Dysregulation of miRNA in Patients with Parkinson’s Disease
Source: Int J Mol Sci. 2022 Dec 31;24(1):712. doi: 10.3390/ijms24010712 (PMC9820759; doi:10.3390/ijms24010712)
Supplement: Supplementary file 1 [file ijms-24-00712-s001.zip › Supplementary_Table_S2.xlsx]

## Sheet: Sheet0
		Table S2: Enrichment analysis by using the Ingenuity Pathway Analysis
Categories	Functions	Diseases or Functions Annotation	p-value	B-H p-value	Predicted Activation State	Activation z-score	Flags	Bias-corrected z-score	Molecules	# Molecules
Cancer,Organismal Injury and Abnormalities	breast or colorectal cancer	Breast or colorectal cancer	5,15E-06	4,07E-05					let-7,mir-10,mir-101,mir-126,mir-132,mir-134,mir-135,mir-140,mir-142,mir-143,mir-145,mir-146,mir-148,mir-15,mir-150,mir-1537,mir-154,mir-17,mir-181,mir-192,mir-193,mir-194,mir-197,mir-199,mir-218,mir-22,mir-221,mir-23,mir-25,mir-26,mir-27,mir-29,mir-30,mir-32,mir-320,mir-335,mir-340,mir-342,mir-362,mir-363,mir-365,mir-374,mir-423,mir-432,mir-450,mir-485,mir-499,mir-500,mir-505,mir-542,mir-548,mir…	59
Gene Expression	gene silencing	Gene silencing	1,45E-84	2,99E-81					let-7,mir-10,mir-101,mir-126,mir-132,mir-134,mir-135,mir-140,mir-142,mir-143,mir-145,mir-146,mir-148,mir-15,mir-150,mir-154,mir-17,mir-181,mir-186,mir-1908,mir-192,mir-193,mir-194,mir-197,mir-199,mir-218,mir-22,mir-221,mir-23,mir-25,mir-26,mir-27,mir-29,mir-30,mir-32,mir-320,mir-342,mir-362,mir-363,mir-365,mir-374,mir-423,mir-450,mir-485,mir-499,mir-505,mir-548,mir-582,mir-590,mir-7,mir-766,mir-8	52
Cancer,Gastrointestinal Disease,Organismal Injury and Abnormalities	colorectal cancer	Colorectal cancer	1,88E-05	1,33E-04					let-7,mir-10,mir-101,mir-126,mir-132,mir-134,mir-135,mir-140,mir-142,mir-143,mir-145,mir-146,mir-148,mir-15,mir-150,mir-1537,mir-154,mir-17,mir-181,mir-192,mir-194,mir-197,mir-199,mir-218,mir-22,mir-221,mir-23,mir-25,mir-26,mir-27,mir-29,mir-30,mir-32,mir-320,mir-335,mir-362,mir-363,mir-365,mir-423,mir-432,mir-450,mir-485,mir-500,mir-505,mir-542,mir-548,mir-582,mir-605,mir-7,mir-766,mir-8	51
Cancer,Organismal Injury and Abnormalities	invasive tumor	Invasive tumor	3,66E-27	2,28E-25		0,529		0,517	let-7,mir-10,mir-101,mir-126,mir-132,mir-134,mir-135,mir-140,mir-142,mir-143,mir-145,mir-146,mir-148,mir-15,mir-150,mir-1537,mir-154,mir-17,mir-181,mir-186,mir-192,mir-193,mir-194,mir-199,mir-218,mir-23,mir-25,mir-26,mir-27,mir-29,mir-30,mir-32,mir-335,mir-340,mir-342,mir-362,mir-363,mir-374,mir-432,mir-450,mir-542,mir-548,mir-625,mir-671,mir-7,mir-8,mir-877	47
Cellular Movement	migration	Migration of cells	4,83E-16	1,38E-14		0,941		0,921	let-7,mir-10,mir-101,mir-126,mir-1301,mir-132,mir-135,mir-142,mir-143,mir-145,mir-146,mir-148,mir-15,mir-150,mir-154,mir-17,mir-181,mir-186,mir-1908,mir-192,mir-193,mir-194,mir-199,mir-218,mir-22,mir-221,mir-23,mir-25,mir-26,mir-27,mir-29,mir-30,mir-32,mir-320,mir-335,mir-340,mir-342,mir-433,mir-450,mir-485,mir-499,mir-505,mir-590,mir-625,mir-7,mir-8	46
Cellular Development,Cellular Growth and Proliferation	cell proliferation	Cell proliferation of tumor cell lines	1,83E-17	5,87E-16	Increased	2,396		2,381	let-7,mir-10,mir-101,mir-126,mir-1275,mir-1301,mir-132,mir-134,mir-135,mir-140,mir-143,mir-145,mir-146,mir-148,mir-15,mir-150,mir-154,mir-17,mir-181,mir-186,mir-192,mir-193,mir-194,mir-197,mir-199,mir-218,mir-22,mir-221,mir-23,mir-25,mir-26,mir-27,mir-29,mir-30,mir-32,mir-320,mir-340,mir-342,mir-363,mir-374,mir-433,mir-485,mir-542,mir-7,mir-8	45
Cancer,Organismal Injury and Abnormalities	cancer	Cancer of cells	1,05E-03	4,79E-03		0,428		0,424	let-7,mir-10,mir-101,mir-126,mir-132,mir-134,mir-135,mir-140,mir-142,mir-143,mir-145,mir-146,mir-148,mir-15,mir-150,mir-154,mir-17,mir-181,mir-186,mir-192,mir-193,mir-194,mir-199,mir-218,mir-22,mir-221,mir-23,mir-25,mir-26,mir-27,mir-29,mir-30,mir-335,mir-340,mir-342,mir-363,mir-374,mir-423,mir-432,mir-500,mir-542,mir-590,mir-671,mir-7,mir-8	45
Cancer,Organismal Injury and Abnormalities,Reproductive System Disease	mammary tumor	Mammary tumor	9,88E-10	1,50E-08					let-7,mir-10,mir-101,mir-1249,mir-126,mir-1260a,mir-135,mir-140,mir-142,mir-143,mir-145,mir-146,mir-148,mir-15,mir-150,mir-154,mir-17,mir-181,mir-192,mir-193,mir-199,mir-218,mir-22,mir-221,mir-23,mir-25,mir-26,mir-27,mir-29,mir-30,mir-32,mir-320,mir-335,mir-340,mir-342,mir-374,mir-423,mir-499,mir-556,mir-629,mir-671,mir-8,mir-877	43
Cancer,Organismal Injury and Abnormalities	cancer	Invasive cancer	1,99E-35	3,72E-33					let-7,mir-10,mir-101,mir-126,mir-132,mir-134,mir-135,mir-140,mir-142,mir-143,mir-145,mir-146,mir-148,mir-15,mir-150,mir-1537,mir-154,mir-17,mir-181,mir-186,mir-192,mir-194,mir-199,mir-218,mir-25,mir-26,mir-29,mir-30,mir-32,mir-335,mir-340,mir-342,mir-362,mir-363,mir-374,mir-432,mir-450,mir-542,mir-548,mir-671,mir-8,mir-877	42
Neurological Disease,Organismal Injury and Abnormalities	progressive encephalopathy	Progressive encephalopathy	9,28E-27	5,45E-25					let-7,mir-10,mir-101,mir-1249,mir-126,mir-1275,mir-132,mir-142,mir-143,mir-145,mir-146,mir-148,mir-15,mir-150,mir-154,mir-17,mir-181,mir-186,mir-193,mir-197,mir-199,mir-218,mir-22,mir-221,mir-23,mir-25,mir-26,mir-27,mir-29,mir-30,mir-320,mir-335,mir-342,mir-3613,mir-363,mir-374,mir-3940,mir-423,mir-548,mir-629,mir-8,MIR4485	42
Cancer,Organismal Injury and Abnormalities	multiple cancers	Multiple cancers	2,14E-05	1,50E-04					let-7,mir-10,mir-101,mir-126,mir-135,mir-140,mir-142,mir-143,mir-145,mir-146,mir-148,mir-15,mir-150,mir-154,mir-17,mir-181,mir-186,mir-192,mir-193,mir-194,mir-199,mir-218,mir-22,mir-221,mir-23,mir-25,mir-26,mir-27,mir-29,mir-30,mir-32,mir-320,mir-335,mir-340,mir-342,mir-374,mir-423,mir-499,mir-556,mir-671,mir-8,mir-877	42
Cancer,Organismal Injury and Abnormalities	metastasis	Metastasis	9,59E-24	4,59E-22		0,543		0,531	let-7,mir-10,mir-101,mir-126,mir-132,mir-134,mir-135,mir-140,mir-142,mir-143,mir-145,mir-146,mir-148,mir-15,mir-150,mir-1537,mir-154,mir-17,mir-181,mir-192,mir-193,mir-199,mir-218,mir-23,mir-25,mir-26,mir-27,mir-29,mir-30,mir-32,mir-335,mir-362,mir-363,mir-432,mir-450,mir-542,mir-548,mir-625,mir-671,mir-7,mir-8	41
Cancer,Hematological Disease,Organismal Injury and Abnormalities	neoplasia	Neoplasia of blood cells	8,72E-07	7,90E-06		-0,412		-0,407	let-7,mir-10,mir-101,mir-126,mir-1275,mir-132,mir-134,mir-140,mir-142,mir-143,mir-145,mir-146,mir-148,mir-15,mir-150,mir-154,mir-17,mir-181,mir-186,mir-192,mir-193,mir-194,mir-199,mir-22,mir-221,mir-23,mir-25,mir-26,mir-27,mir-29,mir-30,mir-320,mir-335,mir-340,mir-342,mir-363,mir-374,mir-423,mir-542,mir-590,mir-8	41
Cancer,Hematological Disease,Organismal Injury and Abnormalities	hematologic cancer	Hematologic cancer	1,25E-06	1,10E-05		-0,443		-0,437	let-7,mir-10,mir-101,mir-126,mir-1275,mir-132,mir-134,mir-140,mir-142,mir-143,mir-145,mir-146,mir-148,mir-15,mir-150,mir-154,mir-17,mir-181,mir-186,mir-192,mir-193,mir-194,mir-199,mir-22,mir-221,mir-23,mir-25,mir-26,mir-27,mir-29,mir-30,mir-320,mir-335,mir-340,mir-342,mir-363,mir-374,mir-423,mir-542,mir-590,mir-8	41
Cancer,Hematological Disease,Organismal Injury and Abnormalities	myeloid or lymphoid neoplasm	Myeloid or lymphoid neoplasm	1,57E-06	1,35E-05		-0,412		-0,407	let-7,mir-10,mir-101,mir-126,mir-1275,mir-132,mir-134,mir-140,mir-142,mir-143,mir-145,mir-146,mir-148,mir-15,mir-150,mir-154,mir-17,mir-181,mir-186,mir-192,mir-193,mir-194,mir-199,mir-22,mir-221,mir-23,mir-25,mir-26,mir-27,mir-29,mir-30,mir-320,mir-335,mir-340,mir-342,mir-363,mir-374,mir-423,mir-542,mir-590,mir-8	41
Cancer,Organismal Injury and Abnormalities	lymphoreticular neoplasm	Lymphoreticular neoplasm	6,17E-09	8,36E-08		-0,147		-0,142	let-7,mir-10,mir-101,mir-126,mir-1275,mir-132,mir-134,mir-140,mir-142,mir-143,mir-145,mir-146,mir-148,mir-15,mir-150,mir-154,mir-17,mir-181,mir-186,mir-192,mir-193,mir-194,mir-199,mir-22,mir-221,mir-23,mir-25,mir-26,mir-27,mir-29,mir-30,mir-320,mir-335,mir-340,mir-342,mir-363,mir-374,mir-542,mir-590,mir-8	40
Cancer,Organismal Injury and Abnormalities,Reproductive System Disease	breast or ovarian cancer	Breast or ovarian cancer	6,04E-05	3,92E-04					let-7,mir-10,mir-101,mir-126,mir-135,mir-140,mir-142,mir-143,mir-145,mir-146,mir-148,mir-15,mir-150,mir-154,mir-17,mir-181,mir-186,mir-193,mir-199,mir-218,mir-22,mir-221,mir-23,mir-25,mir-26,mir-27,mir-29,mir-30,mir-32,mir-320,mir-335,mir-340,mir-342,mir-374,mir-423,mir-499,mir-556,mir-671,mir-8,mir-877	40
Cellular Movement	invasion	Invasion of cells	1,31E-20	5,40E-19		-0,020		-0,039	let-7,mir-10,mir-126,mir-1301,mir-132,mir-134,mir-135,mir-143,mir-145,mir-146,mir-15,mir-150,mir-154,mir-17,mir-181,mir-193,mir-194,mir-199,mir-218,mir-22,mir-221,mir-23,mir-25,mir-26,mir-27,mir-29,mir-30,mir-320,mir-335,mir-340,mir-342,mir-374,mir-433,mir-450,mir-485,mir-625,mir-629,mir-7,mir-8	39
Inflammatory Response	inflammation	Inflammation of absolute anatomical region	4,93E-19	1,75E-17		-0,192		-0,186	let-7,mir-10,mir-101,mir-126,mir-132,mir-134,mir-135,mir-140,mir-142,mir-143,mir-146,mir-15,mir-150,mir-154,mir-17,mir-181,mir-193,mir-194,mir-197,mir-199,mir-22,mir-221,mir-23,mir-25,mir-27,mir-29,mir-30,mir-320,mir-362,mir-365,mir-423,mir-431,mir-433,mir-485,mir-500,mir-629,mir-642,mir-671,mir-8	39
Inflammatory Response,Organismal Injury and Abnormalities	inflammation	Inflammation of organ	1,36E-16	4,05E-15		-0,247		-0,242	let-7,mir-10,mir-101,mir-126,mir-132,mir-134,mir-135,mir-140,mir-142,mir-143,mir-146,mir-15,mir-150,mir-154,mir-17,mir-181,mir-193,mir-194,mir-197,mir-199,mir-22,mir-221,mir-23,mir-25,mir-27,mir-29,mir-30,mir-320,mir-362,mir-365,mir-423,mir-431,mir-433,mir-485,mir-500,mir-629,mir-642,mir-671,mir-8	39
Cell Death and Survival	necrosis	Necrosis	5,26E-08	6,33E-07		-0,776		-0,770	let-7,mir-10,mir-101,mir-126,mir-132,mir-135,mir-142,mir-143,mir-145,mir-146,mir-148,mir-15,mir-150,mir-154,mir-17,mir-181,mir-186,mir-192,mir-193,mir-194,mir-199,mir-22,mir-221,mir-23,mir-25,mir-26,mir-27,mir-29,mir-30,mir-32,mir-320,mir-335,mir-363,mir-374,mir-450,mir-499,mir-605,mir-7,mir-8	39
Cancer,Organismal Injury and Abnormalities,Reproductive System Disease	breast cancer	Breast cancer	5,52E-08	6,61E-07					let-7,mir-10,mir-101,mir-126,mir-135,mir-140,mir-142,mir-143,mir-145,mir-146,mir-148,mir-15,mir-150,mir-154,mir-17,mir-181,mir-193,mir-199,mir-218,mir-22,mir-221,mir-23,mir-25,mir-26,mir-27,mir-29,mir-30,mir-32,mir-320,mir-335,mir-340,mir-342,mir-374,mir-423,mir-499,mir-556,mir-671,mir-8,mir-877	39
Cancer,Organismal Injury and Abnormalities	malignant solid tumor	Advanced malignant solid tumor	1,59E-26	9,10E-25		1,215		1,207	let-7,mir-10,mir-101,mir-126,mir-132,mir-134,mir-135,mir-140,mir-142,mir-143,mir-145,mir-146,mir-148,mir-15,mir-150,mir-1537,mir-154,mir-17,mir-181,mir-192,mir-199,mir-218,mir-23,mir-25,mir-26,mir-27,mir-29,mir-30,mir-32,mir-335,mir-362,mir-363,mir-432,mir-450,mir-542,mir-548,mir-7,mir-8	38
Cellular Movement	invasion	Invasion of tumor cell lines	1,52E-22	6,93E-21		-0,219		-0,239	let-7,mir-10,mir-126,mir-1301,mir-132,mir-135,mir-143,mir-145,mir-146,mir-15,mir-150,mir-154,mir-17,mir-181,mir-193,mir-194,mir-199,mir-218,mir-22,mir-221,mir-23,mir-25,mir-26,mir-27,mir-29,mir-30,mir-320,mir-335,mir-340,mir-342,mir-374,mir-433,mir-450,mir-485,mir-625,mir-629,mir-7,mir-8	38
Cancer,Organismal Injury and Abnormalities	metastatic solid tumor	Metastatic solid tumor	1,27E-27	8,42E-26		1,215		1,207	let-7,mir-10,mir-101,mir-126,mir-132,mir-134,mir-135,mir-140,mir-142,mir-143,mir-145,mir-146,mir-148,mir-15,mir-150,mir-1537,mir-154,mir-17,mir-181,mir-192,mir-199,mir-218,mir-23,mir-25,mir-26,mir-27,mir-30,mir-32,mir-335,mir-362,mir-363,mir-432,mir-450,mir-542,mir-548,mir-7,mir-8	37
Organismal Injury and Abnormalities	fibrosis	Fibrosis	1,10E-24	5,40E-23		-1,206		-1,202	let-7,mir-10,mir-101,mir-126,mir-132,mir-135,mir-140,mir-142,mir-143,mir-145,mir-146,mir-15,mir-150,mir-154,mir-17,mir-181,mir-186,mir-192,mir-194,mir-197,mir-199,mir-22,mir-221,mir-23,mir-25,mir-26,mir-27,mir-29,mir-30,mir-32,mir-335,mir-362,mir-374,mir-423,mir-671,mir-7,mir-8	37
Cellular Movement	cell movement	Cell movement of tumor cell lines	1,20E-18	4,10E-17		0,876		0,856	let-7,mir-10,mir-126,mir-1301,mir-132,mir-135,mir-143,mir-145,mir-148,mir-15,mir-150,mir-154,mir-17,mir-181,mir-186,mir-192,mir-193,mir-194,mir-199,mir-218,mir-221,mir-23,mir-25,mir-26,mir-27,mir-29,mir-30,mir-32,mir-320,mir-335,mir-340,mir-433,mir-450,mir-485,mir-625,mir-7,mir-8	37
Cancer,Organismal Injury and Abnormalities	extracranial solid tumor	Advanced extracranial solid tumor	1,26E-27	8,42E-26		0,801		0,794	let-7,mir-10,mir-101,mir-126,mir-132,mir-134,mir-135,mir-140,mir-142,mir-143,mir-145,mir-148,mir-15,mir-150,mir-1537,mir-154,mir-17,mir-181,mir-192,mir-199,mir-218,mir-23,mir-25,mir-26,mir-27,mir-29,mir-30,mir-32,mir-335,mir-362,mir-363,mir-432,mir-450,mir-542,mir-548,mir-8	36
Cellular Movement	migration	Migration of tumor cell lines	7,95E-20	3,15E-18		1,084		1,065	let-7,mir-10,mir-126,mir-1301,mir-132,mir-135,mir-143,mir-145,mir-148,mir-15,mir-154,mir-17,mir-181,mir-186,mir-192,mir-193,mir-194,mir-199,mir-218,mir-221,mir-23,mir-25,mir-26,mir-27,mir-29,mir-30,mir-32,mir-320,mir-335,mir-340,mir-433,mir-450,mir-485,mir-625,mir-7,mir-8	36
Cancer,Hematological Disease,Organismal Injury and Abnormalities	hematologic cancer	Hematologic cancer of cells	7,52E-09	1,00E-07					let-7,mir-10,mir-101,mir-132,mir-134,mir-140,mir-142,mir-143,mir-145,mir-146,mir-148,mir-15,mir-150,mir-154,mir-17,mir-181,mir-186,mir-192,mir-193,mir-194,mir-22,mir-221,mir-23,mir-25,mir-26,mir-27,mir-29,mir-30,mir-340,mir-342,mir-363,mir-374,mir-423,mir-542,mir-590,mir-8	36
Cancer,Hematological Disease,Immunological Disease,Organismal Injury and Abnormalities	tumorigenesis	Tumorigenesis of lymphocytes	1,66E-08	2,11E-07		-0,254		-0,248	let-7,mir-10,mir-101,mir-132,mir-134,mir-140,mir-142,mir-143,mir-145,mir-146,mir-148,mir-15,mir-150,mir-154,mir-17,mir-181,mir-186,mir-192,mir-193,mir-194,mir-22,mir-221,mir-23,mir-25,mir-26,mir-27,mir-29,mir-30,mir-340,mir-342,mir-363,mir-374,mir-423,mir-542,mir-590,mir-8	36
Cancer,Hematological Disease,Immunological Disease,Organismal Injury and Abnormalities	lymphocytic cancer	Lymphocytic cancer	1,32E-07	1,41E-06		-0,254		-0,249	let-7,mir-10,mir-101,mir-132,mir-134,mir-140,mir-142,mir-143,mir-145,mir-146,mir-148,mir-15,mir-150,mir-154,mir-17,mir-181,mir-186,mir-192,mir-193,mir-194,mir-22,mir-221,mir-23,mir-25,mir-26,mir-27,mir-29,mir-30,mir-340,mir-342,mir-363,mir-374,mir-423,mir-542,mir-590,mir-8	36
Cancer,Hematological Disease,Organismal Injury and Abnormalities	lymphocytic neoplasm	Lymphocytic neoplasm	1,36E-07	1,45E-06		-0,254		-0,249	let-7,mir-10,mir-101,mir-132,mir-134,mir-140,mir-142,mir-143,mir-145,mir-146,mir-148,mir-15,mir-150,mir-154,mir-17,mir-181,mir-186,mir-192,mir-193,mir-194,mir-22,mir-221,mir-23,mir-25,mir-26,mir-27,mir-29,mir-30,mir-340,mir-342,mir-363,mir-374,mir-423,mir-542,mir-590,mir-8	36
Cell Death and Survival	apoptosis	Apoptosis	7,93E-07	7,25E-06		-1,565		-1,556	let-7,mir-10,mir-126,mir-132,mir-142,mir-143,mir-145,mir-146,mir-148,mir-15,mir-150,mir-154,mir-17,mir-181,mir-186,mir-192,mir-194,mir-199,mir-22,mir-221,mir-23,mir-25,mir-26,mir-27,mir-29,mir-30,mir-32,mir-320,mir-335,mir-363,mir-374,mir-450,mir-499,mir-605,mir-7,mir-8	36
Neurological Disease	progressive motor neuropathy	Progressive motor neuropathy	4,74E-25	2,44E-23					let-7,mir-10,mir-1249,mir-126,mir-1275,mir-132,mir-142,mir-143,mir-145,mir-146,mir-148,mir-15,mir-150,mir-154,mir-17,mir-181,mir-186,mir-193,mir-199,mir-218,mir-22,mir-221,mir-23,mir-25,mir-26,mir-27,mir-29,mir-30,mir-335,mir-342,mir-3613,mir-374,mir-3940,mir-548,MIR4485	35
Cell Death and Survival	cell death	Cell death of tumor cell lines	6,54E-12	1,21E-10	Decreased	-2,136		-2,130	let-7,mir-10,mir-101,mir-126,mir-132,mir-135,mir-143,mir-145,mir-146,mir-148,mir-15,mir-154,mir-17,mir-181,mir-186,mir-192,mir-193,mir-194,mir-199,mir-22,mir-221,mir-23,mir-25,mir-26,mir-27,mir-29,mir-30,mir-32,mir-320,mir-335,mir-374,mir-450,mir-605,mir-7,mir-8	35
Cancer,Organismal Injury and Abnormalities	visceral metastasis	Visceral metastasis	1,51E-31	1,55E-29		1,215		1,207	let-7,mir-10,mir-101,mir-126,mir-132,mir-134,mir-135,mir-140,mir-142,mir-143,mir-145,mir-148,mir-15,mir-1537,mir-154,mir-17,mir-181,mir-192,mir-218,mir-23,mir-25,mir-26,mir-27,mir-30,mir-32,mir-335,mir-362,mir-363,mir-432,mir-450,mir-542,mir-548,mir-7,mir-8	34
Cancer,Hematological Disease,Immunological Disease,Organismal Injury and Abnormalities	lymphoma	Lymphoma	9,68E-12	1,78E-10					let-7,mir-10,mir-101,mir-132,mir-134,mir-140,mir-142,mir-145,mir-146,mir-148,mir-15,mir-150,mir-154,mir-17,mir-181,mir-186,mir-192,mir-193,mir-194,mir-22,mir-221,mir-23,mir-25,mir-26,mir-27,mir-29,mir-30,mir-340,mir-342,mir-363,mir-374,mir-542,mir-590,mir-8	34
Cancer,Organismal Injury and Abnormalities	extrapulmonary squamous cell carcinoma	Extrapulmonary squamous cell carcinoma	4,28E-04	2,20E-03					let-7,mir-10,mir-101,mir-126,mir-132,mir-134,mir-135,mir-140,mir-142,mir-143,mir-145,mir-146,mir-15,mir-150,mir-154,mir-17,mir-181,mir-186,mir-192,mir-194,mir-199,mir-218,mir-25,mir-26,mir-27,mir-29,mir-30,mir-340,mir-342,mir-374,mir-432,mir-500,mir-7,mir-8	34
Tissue Morphology	quantity	Quantity of cells	7,99E-09	1,06E-07		1,260		1,244	let-7,mir-10,mir-1249,mir-126,mir-1260a,mir-132,mir-135,mir-140,mir-142,mir-143,mir-145,mir-146,mir-148,mir-150,mir-154,mir-17,mir-181,mir-186,mir-192,mir-193,mir-197,mir-221,mir-25,mir-29,mir-342,mir-363,mir-365,mir-485,mir-500,mir-625,mir-629,mir-766,mir-8	33
Cancer,Gastrointestinal Disease,Organismal Injury and Abnormalities	gastrointestinal tract cancer	Metastatic gastrointestinal tract cancer	6,24E-33	8,02E-31					let-7,mir-10,mir-101,mir-126,mir-132,mir-134,mir-135,mir-140,mir-142,mir-143,mir-145,mir-148,mir-15,mir-1537,mir-154,mir-17,mir-181,mir-192,mir-199,mir-218,mir-23,mir-25,mir-30,mir-32,mir-335,mir-362,mir-363,mir-432,mir-450,mir-542,mir-548,mir-8	32
Cancer,Gastrointestinal Disease,Organismal Injury and Abnormalities	secondary neoplasm of digestive system	Secondary neoplasm of digestive system	7,72E-33	9,34E-31		1,000		0,994	let-7,mir-10,mir-101,mir-126,mir-132,mir-134,mir-135,mir-140,mir-142,mir-143,mir-148,mir-15,mir-1537,mir-154,mir-17,mir-181,mir-192,mir-218,mir-23,mir-25,mir-27,mir-30,mir-32,mir-335,mir-362,mir-363,mir-432,mir-450,mir-542,mir-548,mir-7,mir-8	32
Cancer,Gastrointestinal Disease,Organismal Injury and Abnormalities	malignant gastrointestinal neoplasm	Advanced malignant gastrointestinal neoplasm	1,66E-32	1,90E-30					let-7,mir-10,mir-101,mir-126,mir-132,mir-134,mir-135,mir-140,mir-142,mir-143,mir-145,mir-148,mir-15,mir-1537,mir-154,mir-17,mir-181,mir-192,mir-199,mir-218,mir-25,mir-29,mir-30,mir-32,mir-335,mir-362,mir-363,mir-432,mir-450,mir-542,mir-548,mir-8	32
Cell Death and Survival	apoptosis	Apoptosis of tumor cell lines	1,88E-12	3,68E-11	Decreased	-2,300		-2,294	let-7,mir-10,mir-126,mir-132,mir-143,mir-145,mir-146,mir-148,mir-15,mir-154,mir-17,mir-181,mir-186,mir-192,mir-194,mir-199,mir-22,mir-221,mir-23,mir-25,mir-26,mir-27,mir-29,mir-30,mir-32,mir-320,mir-335,mir-374,mir-450,mir-605,mir-7,mir-8	32
Neurological Disease,Organismal Injury and Abnormalities	cerebral disorder	Cerebral disorder	1,62E-04	9,52E-04					let-7,mir-10,mir-1249,mir-1275,mir-132,mir-142,mir-143,mir-146,mir-148,mir-15,mir-150,mir-154,mir-17,mir-181,mir-186,mir-193,mir-199,mir-218,mir-22,mir-221,mir-23,mir-26,mir-27,mir-29,mir-30,mir-335,mir-342,mir-3613,mir-374,mir-3940,mir-548,MIR4485	32
Psychological Disorders	sporadic psychological disorder	Sporadic psychological disorder	1,46E-41	7,48E-39					let-7,mir-10,mir-101,mir-1249,mir-1275,mir-132,mir-142,mir-143,mir-146,mir-148,mir-15,mir-150,mir-154,mir-17,mir-181,mir-186,mir-193,mir-197,mir-22,mir-221,mir-23,mir-26,mir-27,mir-29,mir-30,mir-320,mir-342,mir-363,mir-374,mir-548,MIR4485	31
Organismal Injury and Abnormalities,Reproductive System Disease	nonobstructive azoospermia	Nonobstructive azoospermia	2,48E-39	1,02E-36					let-7,mir-101,mir-126,mir-132,mir-143,mir-145,mir-154,mir-17,mir-181,mir-193,mir-199,mir-221,mir-23,mir-25,mir-29,mir-30,mir-32,mir-362,mir-363,mir-374,mir-423,mir-450,mir-499,mir-505,mir-548,mir-582,mir-590,mir-651,mir-7,mir-744,mir-8	31
Neurological Disease	sporadic neurological disorder	Sporadic neurological disorder	2,26E-38	7,76E-36					let-7,mir-10,mir-101,mir-1249,mir-1275,mir-132,mir-142,mir-143,mir-146,mir-148,mir-15,mir-150,mir-154,mir-17,mir-181,mir-186,mir-193,mir-197,mir-22,mir-221,mir-23,mir-26,mir-27,mir-29,mir-30,mir-320,mir-342,mir-363,mir-374,mir-548,MIR4485	31
Neurological Disease,Organismal Injury and Abnormalities,Psychological Disorders	amyotrophic lateral sclerosis	Amyotrophic lateral sclerosis	5,11E-29	4,04E-27					let-7,mir-10,mir-1249,mir-1275,mir-132,mir-142,mir-143,mir-146,mir-148,mir-15,mir-150,mir-154,mir-17,mir-181,mir-186,mir-193,mir-218,mir-22,mir-221,mir-23,mir-26,mir-27,mir-29,mir-30,mir-335,mir-342,mir-3613,mir-374,mir-3940,mir-548,MIR4485	31
Inflammatory Response	inflammation	Inflammation of body cavity	3,08E-14	7,53E-13		-0,849		-0,842	let-7,mir-10,mir-126,mir-134,mir-135,mir-140,mir-142,mir-143,mir-146,mir-15,mir-150,mir-154,mir-17,mir-181,mir-197,mir-199,mir-221,mir-23,mir-25,mir-27,mir-30,mir-320,mir-362,mir-365,mir-423,mir-433,mir-500,mir-629,mir-642,mir-671,mir-8	31
Developmental Disorder,Hereditary Disorder,Organismal Injury and Abnormalities	familial congenital malformation	Familial congenital malformation	2,57E-10	4,17E-09					let-7,mir-10,mir-126,mir-1306,mir-132,mir-140,mir-143,mir-145,mir-146,mir-148,mir-15,mir-154,mir-17,mir-181,mir-192,mir-197,mir-199,mir-22,mir-221,mir-25,mir-29,mir-30,mir-32,mir-335,mir-362,mir-365,mir-374,mir-500,mir-505,mir-590,mir-7	31
Cell Death and Survival	cell viability	Cell viability	5,02E-10	7,89E-09		0,846		0,821	mir-10,mir-132,mir-135,mir-140,mir-142,mir-143,mir-145,mir-146,mir-148,mir-15,mir-150,mir-154,mir-17,mir-181,mir-186,mir-193,mir-197,mir-22,mir-221,mir-23,mir-25,mir-26,mir-27,mir-29,mir-30,mir-335,mir-362,mir-363,mir-450,mir-7,mir-8	31
Developmental Disorder,Hereditary Disorder,Organismal Injury and Abnormalities,Skeletal and Muscular Disorders	dystrophy	Dystrophy of muscle	1,10E-31	1,20E-29					let-7,mir-10,mir-126,mir-132,mir-140,mir-143,mir-145,mir-146,mir-148,mir-15,mir-154,mir-17,mir-192,mir-197,mir-199,mir-22,mir-221,mir-25,mir-30,mir-32,mir-320,mir-335,mir-362,mir-365,mir-374,mir-432,mir-500,mir-505,mir-548,mir-7	30
Cancer,Gastrointestinal Disease,Organismal Injury and Abnormalities	advanced colorectal tumor	Advanced colorectal tumor	2,18E-31	2,14E-29					let-7,mir-10,mir-101,mir-126,mir-132,mir-134,mir-135,mir-140,mir-142,mir-143,mir-148,mir-15,mir-1537,mir-154,mir-17,mir-181,mir-192,mir-218,mir-25,mir-29,mir-30,mir-32,mir-335,mir-362,mir-363,mir-432,mir-450,mir-542,mir-548,mir-8	30
Cancer,Organismal Injury and Abnormalities,Reproductive System Disease	cervical cancer	Cervical cancer	1,09E-20	4,57E-19					let-7,mir-10,mir-126,mir-132,mir-134,mir-135,mir-140,mir-142,mir-143,mir-145,mir-146,mir-15,mir-150,mir-154,mir-17,mir-181,mir-186,mir-192,mir-194,mir-199,mir-218,mir-25,mir-26,mir-29,mir-30,mir-340,mir-342,mir-374,mir-500,mir-8	30
Cardiovascular System Development and Function,Organismal Development	angiogenesis	Angiogenesis	4,49E-14	1,07E-12		1,265		1,250	let-7,mir-10,mir-126,mir-1301,mir-132,mir-135,mir-143,mir-145,mir-146,mir-148,mir-15,mir-150,mir-154,mir-17,mir-181,mir-1908,mir-199,mir-22,mir-221,mir-23,mir-25,mir-26,mir-27,mir-29,mir-30,mir-320,mir-499,mir-505,mir-7,mir-8	30
Cancer,Gastrointestinal Disease,Hepatic System Disease,Organismal Injury and Abnormalities	hepatocellular carcinoma	Hepatocellular carcinoma	3,94E-11	6,93E-10					let-7,mir-10,mir-101,mir-126,mir-132,mir-135,mir-142,mir-143,mir-145,mir-146,mir-148,mir-15,mir-150,mir-17,mir-181,mir-192,mir-193,mir-199,mir-22,mir-221,mir-23,mir-25,mir-26,mir-27,mir-29,mir-30,mir-374,mir-625,mir-671,mir-8	30
Cancer,Hematological Disease,Organismal Injury and Abnormalities	mature lymphocytic neoplasm	Mature lymphocytic neoplasm	6,19E-08	7,32E-07					let-7,mir-10,mir-101,mir-132,mir-140,mir-142,mir-143,mir-146,mir-148,mir-15,mir-150,mir-154,mir-17,mir-181,mir-186,mir-192,mir-194,mir-22,mir-23,mir-25,mir-26,mir-27,mir-29,mir-30,mir-340,mir-342,mir-363,mir-374,mir-542,mir-590	30
Cancer,Gastrointestinal Disease,Organismal Injury and Abnormalities	metastatic colorectal cancer	Metastatic colorectal cancer	2,71E-30	2,43E-28					let-7,mir-10,mir-101,mir-126,mir-132,mir-134,mir-135,mir-140,mir-142,mir-143,mir-148,mir-15,mir-1537,mir-154,mir-17,mir-181,mir-192,mir-218,mir-25,mir-30,mir-32,mir-335,mir-362,mir-363,mir-432,mir-450,mir-542,mir-548,mir-8	29
Cancer,Organismal Injury and Abnormalities	carcinoma	Invasive carcinoma	3,87E-26	2,10E-24					let-7,mir-10,mir-126,mir-132,mir-134,mir-135,mir-140,mir-142,mir-145,mir-146,mir-15,mir-150,mir-17,mir-181,mir-186,mir-192,mir-194,mir-199,mir-218,mir-25,mir-26,mir-29,mir-30,mir-340,mir-342,mir-374,mir-671,mir-8,mir-877	29
Cancer,Organismal Injury and Abnormalities,Reproductive System Disease	cervical squamous cell carcinoma	Cervical squamous cell carcinoma	1,16E-23	5,43E-22					let-7,mir-10,mir-126,mir-132,mir-134,mir-135,mir-140,mir-142,mir-145,mir-146,mir-15,mir-150,mir-154,mir-17,mir-181,mir-186,mir-192,mir-194,mir-199,mir-218,mir-25,mir-26,mir-29,mir-30,mir-340,mir-342,mir-374,mir-500,mir-8	29
Endocrine System Disorders,Gastrointestinal Disease,Metabolic Disease,Organismal Injury and Abnormalities	diabetes mellitus	Diabetes mellitus	1,33E-09	1,99E-08					let-7,mir-10,mir-126,mir-132,mir-135,mir-142,mir-143,mir-145,mir-146,mir-148,mir-15,mir-150,mir-154,mir-17,mir-192,mir-194,mir-199,mir-221,mir-23,mir-27,mir-29,mir-30,mir-320,mir-335,mir-342,mir-363,mir-450,mir-7,mir-8	29
Organismal Development	morphology	Morphology of body cavity	6,91E-08	8,12E-07					let-7,mir-10,mir-101,mir-1180,mir-126,mir-140,mir-145,mir-146,mir-15,mir-150,mir-17,mir-181,mir-192,mir-193,mir-199,mir-22,mir-221,mir-23,mir-25,mir-26,mir-27,mir-29,mir-30,mir-3064,mir-342,mir-374,mir-4433,mir-499,mir-642	29
Gene Expression	transcription	Transcription	4,27E-06	3,42E-05		1,604		1,594	let-7,mir-10,mir-101,mir-132,mir-134,mir-135,mir-140,mir-143,mir-146,mir-15,mir-150,mir-154,mir-17,mir-181,mir-186,mir-199,mir-218,mir-23,mir-25,mir-27,mir-29,mir-30,mir-320,mir-450,mir-499,mir-548,mir-7,mir-744,mir-8	29
Gene Expression	expression	Expression of RNA	1,55E-05	1,13E-04		1,848		1,840	let-7,mir-10,mir-101,mir-132,mir-134,mir-135,mir-140,mir-143,mir-146,mir-15,mir-150,mir-154,mir-17,mir-181,mir-186,mir-199,mir-218,mir-23,mir-25,mir-27,mir-29,mir-30,mir-320,mir-450,mir-499,mir-548,mir-7,mir-744,mir-8	29
Cellular Development,Cellular Growth and Proliferation	cell proliferation	Cell proliferation of carcinoma cell lines	4,18E-19	1,54E-17	Increased	2,057		2,045	let-7,mir-10,mir-126,mir-132,mir-134,mir-140,mir-143,mir-145,mir-146,mir-15,mir-150,mir-154,mir-17,mir-181,mir-192,mir-193,mir-194,mir-197,mir-218,mir-23,mir-26,mir-27,mir-29,mir-30,mir-485,mir-542,mir-7,mir-8	28
Cancer,Hematological Disease,Immunological Disease,Organismal Injury and Abnormalities	non-Hodgkin disease	Non-Hodgkin lymphoma	2,07E-09	3,04E-08					let-7,mir-10,mir-101,mir-132,mir-140,mir-142,mir-146,mir-148,mir-15,mir-150,mir-154,mir-17,mir-181,mir-186,mir-192,mir-194,mir-22,mir-23,mir-26,mir-27,mir-29,mir-30,mir-340,mir-342,mir-363,mir-374,mir-542,mir-590	28
Organismal Development	abnormal morphology	Abnormal morphology of body cavity	1,59E-08	2,03E-07					let-7,mir-10,mir-101,mir-1180,mir-126,mir-140,mir-145,mir-146,mir-15,mir-150,mir-17,mir-181,mir-192,mir-193,mir-199,mir-22,mir-221,mir-23,mir-25,mir-26,mir-27,mir-30,mir-3064,mir-342,mir-374,mir-4433,mir-499,mir-642	28
Cancer,Organismal Injury and Abnormalities,Reproductive System Disease	invasive cervical squamous cell carcinoma	Early stage invasive cervical squamous cell carcinoma	1,15E-46	1,18E-43					let-7,mir-10,mir-126,mir-132,mir-134,mir-135,mir-140,mir-142,mir-145,mir-146,mir-15,mir-150,mir-17,mir-181,mir-186,mir-192,mir-194,mir-199,mir-218,mir-25,mir-26,mir-29,mir-30,mir-340,mir-342,mir-374,mir-8	27
Neurological Disease,Organismal Injury and Abnormalities,Psychological Disorders	sporadic amyotrophic lateral sclerosis	Sporadic amyotrophic lateral sclerosis	4,96E-37	1,13E-34					let-7,mir-10,mir-1249,mir-1275,mir-132,mir-142,mir-143,mir-146,mir-148,mir-15,mir-150,mir-154,mir-17,mir-181,mir-186,mir-193,mir-22,mir-221,mir-23,mir-26,mir-27,mir-29,mir-30,mir-342,mir-374,mir-548,MIR4485	27
Organismal Injury and Abnormalities	idiopathic fibrosis	Idiopathic fibrosis	1,75E-28	1,33E-26					let-7,mir-10,mir-101,mir-126,mir-140,mir-142,mir-143,mir-145,mir-15,mir-154,mir-17,mir-181,mir-186,mir-197,mir-22,mir-221,mir-25,mir-26,mir-27,mir-29,mir-30,mir-32,mir-335,mir-362,mir-374,mir-423,mir-8	27
Cancer,Organismal Injury and Abnormalities	growth	Growth of tumor	3,13E-11	5,55E-10		1,554		1,541	let-7,mir-10,mir-126,mir-134,mir-135,mir-142,mir-143,mir-145,mir-148,mir-15,mir-150,mir-154,mir-17,mir-181,mir-186,mir-192,mir-22,mir-221,mir-23,mir-25,mir-26,mir-27,mir-29,mir-30,mir-32,mir-542,mir-8	27
Developmental Disorder,Hereditary Disorder,Organismal Injury and Abnormalities,Skeletal and Muscular Disorders	muscular dystrophy	Progressive muscular dystrophy	2,36E-31	2,20E-29					let-7,mir-10,mir-126,mir-132,mir-140,mir-143,mir-145,mir-146,mir-148,mir-15,mir-154,mir-17,mir-199,mir-22,mir-221,mir-25,mir-30,mir-32,mir-320,mir-335,mir-362,mir-365,mir-432,mir-500,mir-548,mir-7	26
Cardiovascular Disease,Cardiovascular System Development and Function,Organ Morphology,Organismal Development,Organismal Injury and Abnormalities	abnormal morphology	Abnormal morphology of heart	4,95E-14	1,17E-12					let-7,mir-10,mir-101,mir-1180,mir-126,mir-140,mir-145,mir-146,mir-15,mir-150,mir-17,mir-181,mir-199,mir-22,mir-221,mir-23,mir-25,mir-26,mir-27,mir-30,mir-3064,mir-342,mir-374,mir-4433,mir-499,mir-642	26
Cell Death and Survival	cell viability	Cell viability of tumor cell lines	7,66E-11	1,31E-09		1,012		0,989	mir-10,mir-132,mir-135,mir-140,mir-142,mir-143,mir-145,mir-146,mir-148,mir-15,mir-150,mir-154,mir-17,mir-181,mir-186,mir-197,mir-221,mir-23,mir-29,mir-30,mir-335,mir-362,mir-363,mir-450,mir-7,mir-8	26
Connective Tissue Disorders,Inflammatory Disease,Organismal Injury and Abnormalities,Respiratory Disease	idiopathic pulmonary fibrosis	Idiopathic pulmonary fibrosis	9,63E-30	8,25E-28					let-7,mir-10,mir-101,mir-126,mir-140,mir-142,mir-143,mir-145,mir-15,mir-17,mir-181,mir-186,mir-197,mir-22,mir-221,mir-25,mir-26,mir-27,mir-29,mir-30,mir-32,mir-362,mir-374,mir-423,mir-8	25
Cancer,Organismal Injury and Abnormalities	solid tumor	Primary solid tumor	1,17E-19	4,47E-18					let-7,mir-10,mir-101,mir-126,mir-132,mir-135,mir-142,mir-145,mir-146,mir-148,mir-15,mir-150,mir-17,mir-199,mir-218,mir-221,mir-23,mir-25,mir-27,mir-29,mir-30,mir-32,mir-340,mir-363,mir-8	25
Organismal Injury and Abnormalities,Reproductive System Disease	benign pelvic disease	Benign pelvic disease	8,63E-16	2,43E-14					let-7,mir-10,mir-101,mir-126,mir-132,mir-142,mir-143,mir-145,mir-148,mir-150,mir-17,mir-186,mir-194,mir-197,mir-199,mir-221,mir-23,mir-25,mir-27,mir-29,mir-30,mir-32,mir-365,mir-671,mir-8	25
Cancer,Hematological Disease,Immunological Disease,Organismal Injury and Abnormalities	T-cell malignant neoplasm	T-cell malignant neoplasm	1,67E-11	3,02E-10					let-7,mir-10,mir-101,mir-132,mir-140,mir-142,mir-146,mir-148,mir-15,mir-150,mir-17,mir-181,mir-186,mir-192,mir-194,mir-22,mir-25,mir-26,mir-29,mir-30,mir-340,mir-342,mir-363,mir-374,mir-590	25
Connective Tissue Disorders,Inflammatory Disease,Organismal Injury and Abnormalities,Skeletal and Muscular Disorders	rheumatic disease	Rheumatic Disease	7,09E-08	8,18E-07					let-7,mir-10,mir-126,mir-132,mir-140,mir-142,mir-143,mir-146,mir-15,mir-154,mir-17,mir-181,mir-192,mir-199,mir-221,mir-23,mir-29,mir-30,mir-320,mir-342,mir-362,mir-363,mir-374,mir-500,mir-8	25
Cardiovascular Disease,Cardiovascular System Development and Function,Organ Morphology,Organismal Development,Organismal Injury and Abnormalities	enlargement	Enlargement of heart	1,27E-14	3,30E-13					let-7,mir-10,mir-101,mir-1180,mir-126,mir-140,mir-146,mir-15,mir-150,mir-17,mir-181,mir-199,mir-221,mir-23,mir-25,mir-26,mir-27,mir-30,mir-3064,mir-342,mir-374,mir-4433,mir-499,mir-642	24
Cancer,Hematological Disease,Immunological Disease,Organismal Injury and Abnormalities	T-cell non-Hodgkin disease	T-cell non-Hodgkin lymphoma	1,58E-13	3,60E-12					let-7,mir-10,mir-101,mir-132,mir-140,mir-142,mir-146,mir-148,mir-15,mir-150,mir-17,mir-181,mir-186,mir-192,mir-194,mir-22,mir-26,mir-29,mir-30,mir-340,mir-342,mir-363,mir-374,mir-590	24
Developmental Disorder,Organismal Injury and Abnormalities,Skeletal and Muscular Disorders	congenital myopathy	Congenital myopathy	3,66E-28	2,59E-26					let-7,mir-10,mir-126,mir-132,mir-140,mir-143,mir-145,mir-146,mir-148,mir-15,mir-154,mir-192,mir-197,mir-199,mir-221,mir-30,mir-320,mir-335,mir-362,mir-374,mir-432,mir-500,mir-505	23
Cardiovascular Disease,Organismal Injury and Abnormalities,Skeletal and Muscular Disorders	intrinsic cardiomyopathy	Intrinsic cardiomyopathy	8,06E-18	2,67E-16					let-7,mir-10,mir-101,mir-1180,mir-126,mir-140,mir-146,mir-15,mir-150,mir-17,mir-181,mir-199,mir-221,mir-23,mir-25,mir-26,mir-29,mir-30,mir-3064,mir-342,mir-374,mir-4433,mir-642	23
Endocrine System Disorders,Gastrointestinal Disease,Metabolic Disease,Organismal Injury and Abnormalities	non-insulin-dependent diabetes mellitus	Non-insulin-dependent diabetes mellitus	9,62E-17	2,95E-15					let-7,mir-10,mir-126,mir-132,mir-142,mir-143,mir-146,mir-148,mir-15,mir-150,mir-154,mir-17,mir-192,mir-199,mir-221,mir-23,mir-27,mir-29,mir-320,mir-335,mir-363,mir-450,mir-8	23
Metabolic Disease,Neurological Disease,Organismal Injury and Abnormalities,Psychological Disorders	Alzheimer disease	Alzheimer disease	1,26E-13	2,90E-12					let-7,mir-10,mir-101,mir-132,mir-145,mir-146,mir-148,mir-15,mir-154,mir-17,mir-181,mir-197,mir-22,mir-25,mir-26,mir-27,mir-29,mir-30,mir-320,mir-363,mir-423,mir-629,mir-8	23
Cancer,Hematological Disease,Immunological Disease,Organismal Injury and Abnormalities	mature T-cell neoplasm	Mature T-cell neoplasm	1,20E-12	2,43E-11					let-7,mir-10,mir-101,mir-132,mir-140,mir-142,mir-148,mir-15,mir-150,mir-17,mir-181,mir-186,mir-192,mir-194,mir-22,mir-26,mir-29,mir-30,mir-340,mir-342,mir-363,mir-374,mir-590	23
Inflammatory Disease	chronic inflammatory disorder	Chronic inflammatory disorder	1,46E-07	1,53E-06					let-7,mir-10,mir-135,mir-140,mir-142,mir-143,mir-146,mir-15,mir-150,mir-17,mir-181,mir-199,mir-221,mir-23,mir-25,mir-27,mir-29,mir-30,mir-362,mir-363,mir-374,mir-500,mir-671	23
Cancer,Hematological Disease,Immunological Disease,Organismal Injury and Abnormalities	B cell cancer	B cell cancer	1,39E-04	8,39E-04					let-7,mir-10,mir-132,mir-142,mir-143,mir-146,mir-148,mir-15,mir-154,mir-17,mir-181,mir-192,mir-194,mir-221,mir-23,mir-25,mir-27,mir-29,mir-30,mir-342,mir-363,mir-423,mir-542	23
Developmental Disorder,Hereditary Disorder,Organismal Injury and Abnormalities,Skeletal and Muscular Disorders	facioscapulohumeral muscular dystrophy	Facioscapulohumeral muscular dystrophy	3,02E-37	8,89E-35					let-7,mir-10,mir-126,mir-132,mir-140,mir-143,mir-145,mir-146,mir-148,mir-15,mir-154,mir-17,mir-199,mir-22,mir-221,mir-25,mir-30,mir-32,mir-335,mir-362,mir-365,mir-7	22
Immunological Disease,Inflammatory Disease,Inflammatory Response,Neurological Disease,Organismal Injury and Abnormalities	experimental autoimmune encephalomyelitis	Experimental autoimmune encephalomyelitis	1,54E-17	5,01E-16					let-7,mir-10,mir-101,mir-126,mir-132,mir-134,mir-135,mir-140,mir-15,mir-154,mir-17,mir-181,mir-193,mir-194,mir-22,mir-25,mir-29,mir-30,mir-320,mir-431,mir-433,mir-485	22
Cancer,Organismal Injury and Abnormalities	primary tumor	Primary tumor	3,05E-16	8,84E-15					let-7,mir-10,mir-101,mir-132,mir-135,mir-142,mir-145,mir-146,mir-148,mir-15,mir-150,mir-199,mir-218,mir-221,mir-23,mir-25,mir-27,mir-29,mir-30,mir-32,mir-363,mir-8	22
Cardiovascular System Development and Function,Organismal Development	vasculogenesis	Vasculogenesis	1,60E-09	2,39E-08		0,632		0,618	let-7,mir-10,mir-126,mir-132,mir-135,mir-143,mir-145,mir-146,mir-148,mir-15,mir-150,mir-154,mir-17,mir-181,mir-22,mir-221,mir-23,mir-27,mir-29,mir-30,mir-320,mir-499	22
Connective Tissue Disorders,Inflammatory Disease,Organismal Injury and Abnormalities,Respiratory Disease	idiopathic pulmonary fibrosis	Rapidly progressive idiopathic pulmonary fibrosis	6,06E-42	4,16E-39					let-7,mir-10,mir-101,mir-126,mir-140,mir-142,mir-143,mir-15,mir-17,mir-181,mir-186,mir-22,mir-221,mir-25,mir-27,mir-29,mir-30,mir-32,mir-374,mir-423,mir-8	21
Cancer,Hematological Disease,Immunological Disease,Organismal Injury and Abnormalities	nasal type extranodal NK-/T-cell lymphoma	Nasal type extranodal NK-/T-cell lymphoma	1,60E-27	1,03E-25					let-7,mir-10,mir-101,mir-132,mir-140,mir-142,mir-148,mir-15,mir-150,mir-181,mir-186,mir-192,mir-194,mir-22,mir-26,mir-30,mir-340,mir-342,mir-363,mir-374,mir-590	21
Cellular Development,Skeletal and Muscular System Development and Function	differentiation	Differentiation of muscle cell lines	8,32E-21	3,57E-19		1,560		1,549	let-7,mir-10,mir-1249,mir-1260a,mir-145,mir-150,mir-154,mir-17,mir-192,mir-193,mir-197,mir-26,mir-335,mir-342,mir-365,mir-485,mir-500,mir-625,mir-629,mir-766,mir-8	21
Cardiovascular Disease,Cardiovascular System Development and Function,Organ Morphology,Organismal Development,Organismal Injury and Abnormalities,Skeletal and Muscular Disorders	dilated cardiomyopathy	Dilated cardiomyopathy	2,80E-17	8,88E-16					let-7,mir-10,mir-101,mir-1180,mir-126,mir-140,mir-146,mir-15,mir-17,mir-181,mir-199,mir-221,mir-23,mir-25,mir-26,mir-30,mir-3064,mir-342,mir-374,mir-4433,mir-642	21
Cellular Development,Cellular Growth and Proliferation	proliferation	Proliferation of lung cancer cell lines	7,89E-17	2,46E-15		0,845		0,833	let-7,mir-126,mir-132,mir-134,mir-140,mir-143,mir-145,mir-15,mir-150,mir-154,mir-17,mir-181,mir-192,mir-193,mir-194,mir-197,mir-23,mir-25,mir-29,mir-485,mir-7	21
Cardiovascular System Development and Function,Cellular Movement	migration	Migration of endothelial cells	1,49E-16	4,37E-15		0,458		0,441	mir-10,mir-101,mir-126,mir-132,mir-135,mir-148,mir-15,mir-17,mir-1908,mir-199,mir-221,mir-23,mir-25,mir-26,mir-29,mir-30,mir-320,mir-342,mir-499,mir-505,mir-8	21
Cancer,Organismal Injury and Abnormalities	neoplasia	Neoplasia of tumor cell lines	3,98E-13	8,81E-12		0,731		0,716	let-7,mir-10,mir-135,mir-145,mir-146,mir-148,mir-15,mir-150,mir-17,mir-181,mir-193,mir-218,mir-23,mir-25,mir-26,mir-27,mir-29,mir-335,mir-671,mir-7,mir-8	21
Cardiovascular Disease,Organismal Injury and Abnormalities	occlusion	Occlusion of artery	7,70E-13	1,63E-11		1,929		1,927	let-7,mir-10,mir-101,mir-126,mir-140,mir-145,mir-15,mir-150,mir-17,mir-181,mir-221,mir-23,mir-26,mir-27,mir-30,mir-320,mir-342,mir-374,mir-423,mir-499,mir-590	21
Organismal Injury and Abnormalities,Skeletal and Muscular Disorders	muscle weakness	Muscle weakness	8,99E-20	3,49E-18					let-7,mir-10,mir-126,mir-132,mir-140,mir-143,mir-145,mir-146,mir-148,mir-15,mir-154,mir-181,mir-199,mir-221,mir-30,mir-320,mir-335,mir-362,mir-432,mir-500	20
Inflammatory Disease,Inflammatory Response,Organismal Injury and Abnormalities,Renal and Urological Disease	nephritis	Nephritis	2,36E-15	6,31E-14					let-7,mir-10,mir-134,mir-142,mir-146,mir-15,mir-150,mir-154,mir-197,mir-23,mir-25,mir-30,mir-320,mir-365,mir-423,mir-433,mir-500,mir-629,mir-642,mir-8	20
Organismal Injury and Abnormalities,Reproductive System Disease	endometriosis	Endometriosis	7,35E-15	1,94E-13					mir-10,mir-101,mir-126,mir-132,mir-142,mir-143,mir-145,mir-148,mir-150,mir-17,mir-186,mir-194,mir-199,mir-221,mir-25,mir-29,mir-30,mir-365,mir-671,mir-8	20
Cell Death and Survival	cell death	Cell death of carcinoma cell lines	2,43E-14	6,09E-13		0,103		0,108	let-7,mir-10,mir-126,mir-132,mir-135,mir-143,mir-145,mir-146,mir-148,mir-15,mir-154,mir-17,mir-181,mir-186,mir-194,mir-221,mir-26,mir-29,mir-30,mir-8	20
Cellular Growth and Proliferation	colony formation	Colony formation	3,14E-10	5,01E-09		1,063		1,055	let-7,mir-10,mir-143,mir-145,mir-15,mir-154,mir-17,mir-192,mir-193,mir-22,mir-23,mir-25,mir-26,mir-27,mir-29,mir-340,mir-450,mir-590,mir-7,mir-8	20
Developmental Disorder,Hereditary Disorder,Organismal Injury and Abnormalities,Skeletal and Muscular Disorders	Miyoshi myopathy	Miyoshi myopathy	3,93E-37	1,01E-34					let-7,mir-10,mir-126,mir-132,mir-140,mir-143,mir-145,mir-146,mir-148,mir-15,mir-154,mir-199,mir-221,mir-30,mir-320,mir-335,mir-362,mir-432,mir-500	19
Developmental Disorder,Hereditary Disorder,Organismal Injury and Abnormalities,Skeletal and Muscular Disorders	limb-girdle muscular dystrophy type 2B	Limb-girdle muscular dystrophy type 2B	7,93E-36	1,63E-33					let-7,mir-10,mir-126,mir-132,mir-140,mir-143,mir-145,mir-146,mir-148,mir-15,mir-154,mir-199,mir-221,mir-30,mir-320,mir-335,mir-362,mir-432,mir-500	19
Developmental Disorder,Organismal Injury and Abnormalities,Skeletal and Muscular Disorders	nemaline myopathy	Nemaline myopathy	4,21E-34	5,77E-32					let-7,mir-10,mir-126,mir-132,mir-140,mir-143,mir-145,mir-146,mir-148,mir-15,mir-154,mir-199,mir-221,mir-30,mir-320,mir-335,mir-362,mir-432,mir-500	19
Cardiovascular Disease,Organismal Injury and Abnormalities	stenosis	Stenosis of aorta	5,46E-27	3,31E-25					let-7,mir-10,mir-101,mir-126,mir-140,mir-145,mir-15,mir-17,mir-181,mir-23,mir-26,mir-27,mir-30,mir-320,mir-342,mir-374,mir-423,mir-499,mir-590	19
Inflammatory Disease,Inflammatory Response,Organismal Injury and Abnormalities,Renal and Urological Disease	lupus nephritis	Class II lupus nephritis	1,90E-26	1,06E-24					let-7,mir-10,mir-134,mir-142,mir-15,mir-150,mir-154,mir-197,mir-23,mir-25,mir-30,mir-320,mir-365,mir-423,mir-433,mir-500,mir-629,mir-642,mir-8	19
Cancer,Organismal Injury and Abnormalities,Reproductive System Disease	HER2-negative breast cancer	HER2-negative breast cancer	1,66E-19	6,20E-18					let-7,mir-10,mir-126,mir-143,mir-145,mir-15,mir-150,mir-154,mir-17,mir-22,mir-221,mir-26,mir-27,mir-29,mir-30,mir-342,mir-374,mir-423,mir-8	19
Cell Death and Survival	cell death	Cell death of lung cancer cell lines	2,36E-15	6,31E-14		0,880		0,886	mir-10,mir-126,mir-132,mir-135,mir-143,mir-145,mir-146,mir-148,mir-15,mir-154,mir-17,mir-181,mir-186,mir-194,mir-221,mir-25,mir-29,mir-30,mir-8	19
Cell Cycle	cell cycle progression	Cell cycle progression	9,41E-06	7,09E-05		-0,811		-0,820	let-7,mir-10,mir-132,mir-134,mir-145,mir-148,mir-15,mir-154,mir-17,mir-192,mir-193,mir-199,mir-221,mir-25,mir-26,mir-27,mir-32,mir-590,mir-744	19
Neurological Disease,Skeletal and Muscular Disorders	neuromuscular disease	Neuromuscular disease	1,26E-05	9,30E-05					mir-10,mir-126,mir-132,mir-135,mir-140,mir-145,mir-146,mir-15,mir-17,mir-181,mir-199,mir-25,mir-26,mir-27,mir-29,mir-30,mir-335,mir-374,MIR3928	19
Cancer,Organismal Injury and Abnormalities	connective tissue tumor	Connective tissue tumor	2,42E-04	1,35E-03					let-7,mir-10,mir-143,mir-145,mir-146,mir-15,mir-154,mir-181,mir-1908,mir-193,mir-199,mir-218,mir-22,mir-221,mir-23,mir-26,mir-29,mir-335,mir-365	19
Cancer,Hematological Disease,Organismal Injury and Abnormalities	bone marrow cancer	Bone marrow cancer	1,30E-03	5,76E-03					let-7,mir-10,mir-126,mir-1275,mir-142,mir-143,mir-145,mir-146,mir-148,mir-150,mir-154,mir-17,mir-181,mir-199,mir-26,mir-29,mir-30,mir-320,mir-335	19
Cancer,Organismal Injury and Abnormalities,Reproductive System Disease	progesterone receptor positive breast carcinoma	Progesterone receptor positive breast carcinoma	1,22E-34	2,09E-32					let-7,mir-10,mir-142,mir-143,mir-145,mir-148,mir-15,mir-150,mir-17,mir-199,mir-22,mir-25,mir-26,mir-27,mir-29,mir-30,mir-342,mir-8	18
Developmental Disorder,Hereditary Disorder,Organismal Injury and Abnormalities,Skeletal and Muscular Disorders	limb-girdle muscular dystrophy type 2A	Limb-girdle muscular dystrophy type 2A	2,22E-34	3,25E-32					let-7,mir-10,mir-126,mir-132,mir-140,mir-143,mir-145,mir-146,mir-148,mir-15,mir-154,mir-199,mir-221,mir-30,mir-335,mir-362,mir-432,mir-500	18
Endocrine System Disorders,Organismal Injury and Abnormalities,Reproductive System Disease	ovarian endometriosis	Ovarian endometriosis	1,25E-29	1,02E-27					mir-10,mir-101,mir-126,mir-132,mir-143,mir-145,mir-148,mir-150,mir-17,mir-186,mir-199,mir-221,mir-25,mir-29,mir-30,mir-365,mir-671,mir-8	18
Skeletal and Muscular System Development and Function,Tissue Morphology	quantity	Quantity of muscle cell lines	2,89E-28	2,12E-26		0,682		0,653	let-7,mir-10,mir-1249,mir-1260a,mir-145,mir-150,mir-154,mir-17,mir-193,mir-197,mir-342,mir-365,mir-485,mir-500,mir-625,mir-629,mir-766,mir-8	18
Cellular Growth and Proliferation	proliferation	Proliferation of vascular cells	2,31E-14	5,87E-13		0,095		0,088	let-7,mir-10,mir-126,mir-132,mir-135,mir-143,mir-145,mir-148,mir-15,mir-154,mir-17,mir-221,mir-23,mir-27,mir-29,mir-30,mir-320,mir-499	18
Cancer,Organismal Injury and Abnormalities	metastasis	Metastasis of tumor cell lines	5,97E-13	1,28E-11		0,108		0,093	let-7,mir-10,mir-135,mir-145,mir-146,mir-15,mir-150,mir-17,mir-193,mir-218,mir-23,mir-25,mir-27,mir-29,mir-335,mir-671,mir-7,mir-8	18
Cardiovascular System Development and Function,Tissue Development	development	Development of cardiovascular tissue	1,51E-12	3,01E-11		-0,217		-0,228	let-7,mir-10,mir-126,mir-132,mir-135,mir-146,mir-148,mir-15,mir-150,mir-154,mir-17,mir-22,mir-23,mir-27,mir-29,mir-30,mir-320,mir-499	18
Tissue Development	development	Development of epithelial tissue	8,22E-10	1,25E-08		0,002		-0,009	let-7,mir-10,mir-126,mir-132,mir-135,mir-146,mir-148,mir-15,mir-154,mir-17,mir-22,mir-23,mir-27,mir-29,mir-30,mir-320,mir-499,mir-7	18
Cancer,Gastrointestinal Disease,Organismal Injury and Abnormalities,Respiratory Disease	pharyngeal carcinoma	Pharyngeal carcinoma	6,76E-09	9,09E-08					let-7,mir-10,mir-126,mir-140,mir-143,mir-15,mir-17,mir-199,mir-218,mir-23,mir-26,mir-27,mir-29,mir-30,mir-320,mir-432,mir-7,mir-8	18
Neurological Disease,Organismal Injury and Abnormalities	seizure disorder	Seizure disorder	8,37E-09	1,10E-07		-1,177		-1,167	let-7,mir-10,mir-132,mir-135,mir-142,mir-145,mir-146,mir-15,mir-154,mir-181,mir-186,mir-25,mir-30,mir-320,mir-342,mir-423,mir-433,mir-877	18
Psychological Disorders	psychological disorder	Severe psychological disorder	5,99E-08	7,12E-07					let-7,mir-132,mir-134,mir-140,mir-145,mir-146,mir-15,mir-154,mir-17,mir-22,mir-25,mir-26,mir-29,mir-30,mir-32,mir-500,mir-505,mir-7	18
Cancer,Organismal Injury and Abnormalities	embryonal tumor	Embryonal tumor	8,79E-08	9,88E-07		-1,067		-1,069	let-7,mir-10,mir-143,mir-145,mir-15,mir-17,mir-181,mir-186,mir-1908,mir-218,mir-221,mir-23,mir-25,mir-26,mir-29,mir-30,mir-340,mir-7	18
Neurological Disease	epilepsy or neurodevelopmental disorder	Epilepsy or neurodevelopmental disorder	1,02E-07	1,12E-06					let-7,mir-10,mir-1306,mir-132,mir-135,mir-142,mir-146,mir-15,mir-154,mir-181,mir-186,mir-25,mir-30,mir-320,mir-342,mir-423,mir-433,mir-877	18
Tissue Development	growth	Growth of epithelial tissue	1,02E-07	1,12E-06		-0,042		-0,050	let-7,mir-10,mir-126,mir-132,mir-135,mir-146,mir-148,mir-15,mir-154,mir-17,mir-22,mir-23,mir-27,mir-29,mir-30,mir-320,mir-499,mir-548	18
Cancer,Organismal Injury and Abnormalities	benign solid tumor	Benign solid tumor	6,23E-06	4,83E-05					let-7,mir-132,mir-135,mir-143,mir-145,mir-15,mir-150,mir-17,mir-197,mir-199,mir-23,mir-25,mir-26,mir-27,mir-29,mir-30,mir-32,mir-8	18
Connective Tissue Disorders,Inflammatory Disease,Organismal Injury and Abnormalities,Respiratory Disease	idiopathic pulmonary fibrosis	Slowly progressive idiopathic pulmonary fibrosis	1,80E-34	2,85E-32					let-7,mir-10,mir-101,mir-126,mir-140,mir-142,mir-143,mir-15,mir-17,mir-181,mir-186,mir-22,mir-221,mir-29,mir-30,mir-32,mir-8	17
Cancer,Organismal Injury and Abnormalities,Reproductive System Disease	HER2-negative breast carcinoma	HER2-negative breast carcinoma	2,32E-25	1,22E-23					let-7,mir-10,mir-126,mir-143,mir-145,mir-15,mir-150,mir-154,mir-17,mir-22,mir-221,mir-26,mir-27,mir-29,mir-30,mir-342,mir-8	17
Cardiovascular System Development and Function,Cellular Development,Cellular Function and Maintenance,Cellular Growth and Proliferation,Organismal Development,Tissue Development	proliferation	Proliferation of endothelial cells	1,07E-12	2,20E-11		-0,181		-0,189	let-7,mir-10,mir-126,mir-132,mir-135,mir-146,mir-148,mir-15,mir-154,mir-17,mir-22,mir-23,mir-27,mir-29,mir-30,mir-320,mir-499	17
Neurological Disease,Organismal Injury and Abnormalities	epilepsy	Epilepsy	1,87E-10	3,11E-09					let-7,mir-10,mir-132,mir-135,mir-142,mir-146,mir-15,mir-154,mir-181,mir-186,mir-25,mir-30,mir-320,mir-342,mir-423,mir-433,mir-877	17
Dermatological Diseases and Conditions,Organismal Injury and Abnormalities	psoriasis	Psoriasis	4,71E-09	6,55E-08					let-7,mir-10,mir-126,mir-142,mir-146,mir-148,mir-15,mir-17,mir-193,mir-199,mir-22,mir-221,mir-27,mir-29,mir-30,mir-342,mir-8	17
Cell Cycle	interphase	Interphase	1,33E-06	1,16E-05		-0,533		-0,538	let-7,mir-10,mir-132,mir-15,mir-154,mir-17,mir-181,mir-186,mir-221,mir-23,mir-25,mir-26,mir-27,mir-29,mir-30,mir-548,mir-7	17
Inflammatory Response	inflammatory response	Inflammatory response	4,26E-06	3,42E-05		1,205		1,194	let-7,mir-10,mir-126,mir-142,mir-145,mir-146,mir-15,mir-154,mir-17,mir-181,mir-199,mir-22,mir-221,mir-25,mir-29,mir-30,mir-766	17
Cancer,Organismal Injury and Abnormalities	primary melanoma	Primary melanoma	1,06E-24	5,32E-23					let-7,mir-10,mir-132,mir-135,mir-142,mir-146,mir-148,mir-150,mir-199,mir-218,mir-23,mir-27,mir-29,mir-32,mir-363,mir-8	16
Neurological Disease,Organismal Injury and Abnormalities,Psychological Disorders	brain damage	Brain damage	1,21E-12	2,43E-11					let-7,mir-10,mir-132,mir-146,mir-15,mir-154,mir-181,mir-186,mir-22,mir-25,mir-30,mir-320,mir-342,mir-423,mir-433,mir-877	16
Cell Death and Survival	apoptosis	Apoptosis of carcinoma cell lines	2,62E-11	4,68E-10		-0,584		-0,579	let-7,mir-10,mir-126,mir-143,mir-145,mir-148,mir-15,mir-154,mir-17,mir-181,mir-186,mir-221,mir-26,mir-29,mir-30,mir-8	16
Cellular Development,Cellular Growth and Proliferation,Organ Development,Skeletal and Muscular System Development and Function,Tissue Development	proliferation	Proliferation of muscle cells	4,61E-10	7,30E-09		-0,576		-0,584	let-7,mir-10,mir-135,mir-143,mir-145,mir-15,mir-17,mir-193,mir-199,mir-221,mir-27,mir-29,mir-365,mir-499,mir-548,mir-590	16
Cancer,Organismal Injury and Abnormalities	growth	Growth of malignant tumor	3,25E-09	4,65E-08		0,500		0,490	mir-142,mir-143,mir-145,mir-15,mir-150,mir-17,mir-181,mir-192,mir-22,mir-221,mir-23,mir-25,mir-26,mir-29,mir-30,mir-8	16
Cancer,Cellular Development,Cellular Growth and Proliferation,Organismal Injury and Abnormalities,Tumor Morphology	proliferation	Proliferation of tumor cells	3,68E-09	5,19E-08		1,158		1,149	mir-142,mir-143,mir-145,mir-15,mir-150,mir-17,mir-181,mir-192,mir-22,mir-221,mir-23,mir-25,mir-26,mir-27,mir-29,mir-8	16
Inflammatory Response,Respiratory Disease	inflammation	Inflammation of respiratory system component	6,98E-08	8,15E-07					let-7,mir-10,mir-126,mir-135,mir-148,mir-17,mir-192,mir-197,mir-22,mir-27,mir-320,mir-342,mir-423,mir-582,mir-625,mir-8	16
Cellular Development,Cellular Growth and Proliferation	proliferation	Proliferation of blood cells	3,51E-05	2,41E-04		-0,085		-0,092	mir-10,mir-132,mir-142,mir-143,mir-145,mir-146,mir-148,mir-15,mir-17,mir-181,mir-199,mir-221,mir-25,mir-29,mir-30,mir-32	16
Neurological Disease,Organismal Injury and Abnormalities,Psychological Disorders	chronic epilepsy	Chronic epilepsy	1,67E-21	7,32E-20					let-7,mir-10,mir-132,mir-146,mir-15,mir-154,mir-181,mir-186,mir-25,mir-30,mir-320,mir-342,mir-423,mir-433,mir-877	15
Cardiovascular System Development and Function,Cellular Development,Cellular Function and Maintenance,Cellular Growth and Proliferation,Organismal Development,Tissue Development	cell proliferation	Cell proliferation of vascular endothelial cells	3,11E-14	7,54E-13		0,126		0,117	let-7,mir-10,mir-126,mir-132,mir-135,mir-148,mir-15,mir-154,mir-17,mir-23,mir-27,mir-29,mir-30,mir-320,mir-499	15
Cancer,Cellular Development,Cellular Growth and Proliferation,Organismal Injury and Abnormalities,Tumor Morphology	proliferation	Proliferation of cancer cells	6,99E-10	1,07E-08		0,765		0,756	mir-142,mir-143,mir-145,mir-15,mir-150,mir-17,mir-181,mir-192,mir-22,mir-221,mir-23,mir-25,mir-26,mir-29,mir-8	15
Neurological Disease,Organismal Injury and Abnormalities	seizures	Seizures	1,64E-07	1,68E-06		-1,177		-1,167	let-7,mir-10,mir-132,mir-135,mir-142,mir-145,mir-146,mir-154,mir-186,mir-25,mir-30,mir-320,mir-342,mir-423,mir-433	15
Cellular Development,Cellular Growth and Proliferation	cell proliferation	Cell proliferation of breast cancer cell lines	2,94E-07	2,82E-06		0,812		0,800	mir-101,mir-148,mir-15,mir-17,mir-181,mir-22,mir-221,mir-23,mir-26,mir-27,mir-29,mir-320,mir-433,mir-7,mir-8	15
Inflammatory Disease,Inflammatory Response,Organismal Injury and Abnormalities,Respiratory Disease	severe asthma	Severe asthma	6,44E-22	2,88E-20					let-7,mir-10,mir-135,mir-148,mir-17,mir-192,mir-197,mir-22,mir-27,mir-320,mir-342,mir-423,mir-582,mir-625	14
Cancer,Gastrointestinal Disease,Organismal Injury and Abnormalities,Respiratory Disease	squamous cell cancer of the hypopharynx	Hypopharyngeal squamous cell carcinoma	3,54E-18	1,19E-16					let-7,mir-10,mir-126,mir-140,mir-143,mir-15,mir-17,mir-199,mir-218,mir-26,mir-29,mir-30,mir-432,mir-7	14
Cell Death and Survival	apoptosis	Apoptosis of lung cancer cell lines	9,72E-11	1,65E-09		-0,008		-0,003	mir-10,mir-126,mir-143,mir-145,mir-148,mir-15,mir-154,mir-17,mir-181,mir-186,mir-221,mir-25,mir-29,mir-30	14
Organismal Injury and Abnormalities,Renal and Urological Disease	cystic kidney disease	Cystic kidney disease	6,08E-10	9,48E-09					mir-10,mir-126,mir-132,mir-146,mir-148,mir-154,mir-17,mir-181,mir-192,mir-194,mir-199,mir-30,mir-335,mir-7	14
Cellular Development,Cellular Growth and Proliferation	proliferation	Proliferation of prostate cancer cell lines	4,03E-09	5,63E-08		-0,513		-0,516	let-7,mir-10,mir-135,mir-143,mir-145,mir-148,mir-154,mir-17,mir-221,mir-25,mir-29,mir-32,mir-485,mir-8	14
Cellular Movement	invasion	Invasion of breast cancer cell lines	9,20E-09	1,21E-07		-0,338		-0,351	let-7,mir-10,mir-145,mir-15,mir-17,mir-181,mir-23,mir-25,mir-27,mir-29,mir-320,mir-433,mir-7,mir-8	14
Hereditary Disorder,Organismal Injury and Abnormalities,Renal and Urological Disease	hereditary kidney disease	Hereditary kidney disease	3,31E-08	4,03E-07					mir-10,mir-126,mir-132,mir-146,mir-148,mir-154,mir-17,mir-181,mir-199,mir-30,mir-335,mir-362,mir-500,mir-7	14
Neurological Disease,Skeletal and Muscular Disorders	progressive neuromuscular disease	Progressive neuromuscular disease	7,11E-08	8,18E-07					mir-10,mir-126,mir-145,mir-146,mir-15,mir-17,mir-199,mir-25,mir-26,mir-27,mir-29,mir-30,mir-335,mir-374	14
Neurological Disease,Skeletal and Muscular Disorders	neuromuscular disease with neuropathy	Neuromuscular disease with neuropathy	8,46E-08	9,61E-07					mir-10,mir-126,mir-145,mir-146,mir-15,mir-17,mir-199,mir-25,mir-26,mir-27,mir-29,mir-30,mir-335,mir-374	14
Cell Cycle	interphase	Interphase of tumor cell lines	1,06E-07	1,16E-06		-0,686		-0,689	mir-10,mir-132,mir-15,mir-154,mir-17,mir-181,mir-186,mir-221,mir-23,mir-25,mir-26,mir-27,mir-30,mir-7	14
Cellular Development,Cellular Growth and Proliferation	development	Development of tumor cell lines	1,59E-07	1,64E-06		1,231		1,225	mir-10,mir-143,mir-145,mir-148,mir-154,mir-17,mir-192,mir-23,mir-26,mir-29,mir-340,mir-590,mir-7,mir-8	14
Cell Cycle	G1 phase	G1 phase	1,86E-07	1,89E-06		-0,013		-0,018	let-7,mir-10,mir-15,mir-154,mir-17,mir-181,mir-23,mir-25,mir-26,mir-27,mir-29,mir-30,mir-548,mir-7	14
Neurological Disease,Psychological Disorders	schizophrenia	Schizophrenia	2,46E-07	2,46E-06					let-7,mir-132,mir-134,mir-146,mir-15,mir-154,mir-17,mir-25,mir-26,mir-29,mir-30,mir-500,mir-505,mir-7	14
Cell Cycle	interphase	Arrest in interphase	2,87E-07	2,81E-06					mir-132,mir-15,mir-154,mir-17,mir-181,mir-186,mir-221,mir-23,mir-25,mir-26,mir-27,mir-30,mir-548,mir-7	14
Cellular Development,Cellular Growth and Proliferation	colony formation	Colony formation of cells	2,92E-06	2,40E-05		1,408		1,401	mir-10,mir-143,mir-145,mir-154,mir-17,mir-192,mir-22,mir-23,mir-26,mir-29,mir-340,mir-590,mir-7,mir-8	14
Cellular Development,Cellular Growth and Proliferation,Hematological System Development and Function,Hematopoiesis,Lymphoid Tissue Structure and Development,Tissue Development	leukopoiesis	Leukopoiesis	2,86E-04	1,57E-03		-0,288		-0,300	let-7,mir-10,mir-132,mir-143,mir-145,mir-146,mir-150,mir-17,mir-181,mir-221,mir-23,mir-25,mir-27,mir-29	14
Neurological Disease,Organismal Injury and Abnormalities	kainic acid-induced epileptic seizure	Kainic acid-induced epileptic seizure	3,68E-20	1,48E-18					let-7,mir-10,mir-132,mir-142,mir-146,mir-154,mir-186,mir-25,mir-30,mir-320,mir-342,mir-423,mir-433	13
Cancer,Organismal Injury and Abnormalities	metastatic melanoma cancer	Metastatic melanoma	9,34E-14	2,18E-12					let-7,mir-10,mir-135,mir-142,mir-146,mir-148,mir-150,mir-199,mir-23,mir-27,mir-32,mir-363,mir-8	13
Inflammatory Disease,Inflammatory Response,Skeletal and Muscular Disorders	inflammation	Inflammation of muscle	4,47E-13	9,78E-12					mir-10,mir-132,mir-143,mir-146,mir-148,mir-154,mir-199,mir-221,mir-30,mir-320,mir-335,mir-362,mir-500	13
Cell Death and Survival	cell viability	Cell viability of carcinoma cell lines	7,27E-11	1,27E-09		0,568		0,553	mir-10,mir-132,mir-142,mir-146,mir-148,mir-15,mir-150,mir-154,mir-17,mir-181,mir-197,mir-30,mir-362	13
Connective Tissue Disorders,Hematological Disease,Organismal Injury and Abnormalities	thrombocytopenia	Thrombocytopenia	2,02E-10	3,33E-09					let-7,mir-10,mir-1260b,mir-1275,mir-142,mir-146,mir-150,mir-154,mir-197,mir-30,mir-363,mir-671,mir-877	13
Cellular Development,Cellular Growth and Proliferation	cell proliferation	Cell proliferation of cervical cancer cell lines	2,44E-10	3,98E-09		-1,124		-1,134	let-7,mir-10,mir-134,mir-145,mir-148,mir-150,mir-17,mir-181,mir-192,mir-193,mir-199,mir-218,mir-29	13
Cell Cycle	cell cycle progression	Cell cycle progression of tumor cell lines	2,42E-09	3,53E-08		0,343		0,338	let-7,mir-10,mir-132,mir-145,mir-15,mir-154,mir-192,mir-193,mir-199,mir-221,mir-25,mir-27,mir-32	13
Gastrointestinal Disease,Hepatic System Disease,Organismal Injury and Abnormalities	fibrosis	Fibrosis of liver	5,73E-09	7,92E-08					mir-10,mir-132,mir-135,mir-143,mir-15,mir-150,mir-194,mir-199,mir-221,mir-27,mir-29,mir-30,mir-671	13
Cellular Movement	cell movement	Cell movement of breast cancer cell lines	1,88E-07	1,90E-06		-0,011		-0,024	let-7,mir-126,mir-135,mir-145,mir-17,mir-181,mir-23,mir-27,mir-29,mir-320,mir-433,mir-7,mir-8	13
Cancer,Organismal Injury and Abnormalities	growth	Growth of solid tumor	2,77E-07	2,72E-06		-0,164		-0,173	let-7,mir-142,mir-145,mir-15,mir-17,mir-192,mir-22,mir-221,mir-25,mir-26,mir-29,mir-30,mir-8	13
Developmental Disorder,Organismal Injury and Abnormalities	congenital malformation	Congenital malformation of genitourinary system	1,01E-06	8,96E-06					mir-10,mir-126,mir-132,mir-146,mir-148,mir-154,mir-17,mir-181,mir-199,mir-29,mir-30,mir-335,mir-7	13
Cellular Development,Cellular Growth and Proliferation,Hematological System Development and Function,Hematopoiesis,Lymphoid Tissue Structure and Development,Tissue Development	hematopoiesis	Hematopoiesis of mononuclear leukocytes	1,66E-04	9,68E-04		0,032		0,019	let-7,mir-10,mir-132,mir-143,mir-146,mir-150,mir-17,mir-181,mir-221,mir-23,mir-25,mir-27,mir-29	13
Organismal Survival	survival	Survival of organism	8,39E-04	3,99E-03		0,524		0,517	let-7,mir-10,mir-142,mir-146,mir-148,mir-15,mir-17,mir-181,mir-221,mir-29,mir-30,mir-374,mir-8	13
Neurological Disease,Organismal Injury and Abnormalities	kainic acid-induced epileptic seizure	Chronic phase kainic acid-induced epileptic seizure	7,85E-19	2,74E-17					let-7,mir-10,mir-132,mir-146,mir-154,mir-186,mir-25,mir-30,mir-320,mir-342,mir-423,mir-433	12
Cancer,Connective Tissue Disorders,Organismal Injury and Abnormalities	liposarcoma	Liposarcoma	2,97E-14	7,37E-13					let-7,mir-143,mir-145,mir-146,mir-15,mir-154,mir-193,mir-199,mir-26,mir-29,mir-335,mir-365	12
Cardiovascular Disease,Organismal Injury and Abnormalities	ischemia	Ischemia of heart	1,12E-10	1,89E-09					let-7,mir-10,mir-126,mir-140,mir-146,mir-15,mir-199,mir-221,mir-23,mir-27,mir-320,mir-499	12
Developmental Disorder,Hereditary Disorder,Organismal Injury and Abnormalities,Renal and Urological Disease	polycystic kidney disease	Polycystic Kidney Disease	6,17E-09	8,36E-08					mir-10,mir-126,mir-132,mir-146,mir-148,mir-154,mir-17,mir-181,mir-199,mir-30,mir-335,mir-7	12
Cell Death and Survival	apoptosis	Apoptosis of leukemia cell lines	3,23E-08	3,96E-07		-1,313		-1,313	let-7,mir-143,mir-146,mir-15,mir-154,mir-181,mir-186,mir-221,mir-23,mir-29,mir-320,mir-374	12
Cellular Movement	invasion	Invasion of carcinoma cell lines	9,58E-08	1,07E-06		0,987		0,973	let-7,mir-10,mir-126,mir-132,mir-143,mir-145,mir-154,mir-17,mir-193,mir-30,mir-629,mir-8	12
Cancer,Hematological Disease,Organismal Injury and Abnormalities	myeloproliferative disorder	Myeloproliferative neoplasm	1,53E-07	1,59E-06					let-7,mir-10,mir-1275,mir-143,mir-145,mir-148,mir-150,mir-154,mir-26,mir-29,mir-30,mir-335	12
Cell Cycle	interphase	Arrest in interphase of tumor cell lines	1,63E-07	1,68E-06					mir-132,mir-15,mir-154,mir-17,mir-181,mir-186,mir-221,mir-23,mir-25,mir-26,mir-30,mir-7	12
Cancer,Cell Death and Survival,Organismal Injury and Abnormalities,Tumor Morphology	cell death	Cell death of cancer cells	5,55E-07	5,17E-06		1,628		1,632	mir-10,mir-132,mir-143,mir-146,mir-15,mir-17,mir-181,mir-192,mir-193,mir-221,mir-25,mir-29	12
Cellular Development,Cellular Growth and Proliferation	colony formation	Colony formation of tumor cell lines	8,18E-07	7,44E-06		1,020		1,016	mir-10,mir-143,mir-145,mir-154,mir-17,mir-192,mir-23,mir-26,mir-29,mir-340,mir-590,mir-7	12
Cancer,Endocrine System Disorders,Gastrointestinal Disease,Organismal Injury and Abnormalities	pancreatic endocrine tumor	Pancreatic endocrine tumor	2,23E-06	1,85E-05					mir-134,mir-142,mir-143,mir-145,mir-146,mir-154,mir-431,mir-432,mir-433,mir-485,mir-500,mir-8	12
Gastrointestinal Disease,Inflammatory Disease,Inflammatory Response,Organismal Injury and Abnormalities	colitis	Colitis	7,26E-06	5,59E-05					let-7,mir-140,mir-143,mir-146,mir-150,mir-17,mir-181,mir-221,mir-25,mir-27,mir-362,mir-500	12
Cell Death and Survival	cell death	Cell death of immune cells	2,45E-04	1,36E-03		1,953		1,950	mir-132,mir-142,mir-143,mir-146,mir-148,mir-15,mir-154,mir-17,mir-22,mir-25,mir-29,mir-363	12
Cellular Development,Connective Tissue Development and Function,Tissue Development	differentiation	Differentiation of connective tissue cells	2,97E-04	1,62E-03		0,451		0,446	mir-10,mir-135,mir-140,mir-143,mir-17,mir-181,mir-193,mir-23,mir-27,mir-29,mir-30,mir-548	12
Cellular Development,Cellular Growth and Proliferation,Embryonic Development,Hematological System Development and Function,Hematopoiesis,Lymphoid Tissue Structure and Development,Organ Development,Organismal Development,Tissue Development	lymphopoiesis	Lymphopoiesis	3,58E-04	1,90E-03		-0,247		-0,260	let-7,mir-132,mir-143,mir-146,mir-150,mir-17,mir-181,mir-221,mir-23,mir-25,mir-27,mir-29	12
Cell-To-Cell Signaling and Interaction,Hematological System Development and Function,Immune Cell Trafficking,Inflammatory Response	activation	Activation of leukocytes	7,59E-04	3,64E-03		-0,445		-0,455	let-7,mir-10,mir-142,mir-145,mir-146,mir-15,mir-150,mir-17,mir-181,mir-27,mir-29,mir-30	12
Cancer,Hematological Disease,Immunological Disease,Organismal Injury and Abnormalities	B-cell leukemia	B-cell leukemia	1,06E-03	4,83E-03					let-7,mir-10,mir-142,mir-143,mir-15,mir-181,mir-221,mir-25,mir-29,mir-30,mir-342,mir-423	12
Cellular Growth and Proliferation,Lymphoid Tissue Structure and Development	proliferation	Proliferation of lymphatic system cells	1,85E-03	7,75E-03		-0,300		-0,306	mir-10,mir-132,mir-142,mir-146,mir-148,mir-15,mir-17,mir-181,mir-25,mir-29,mir-30,mir-32	12
Metabolic Disease,Neurological Disease,Organismal Injury and Abnormalities,Psychological Disorders	nonfamilial Alzheimer disease	Nonfamilial Alzheimer disease	4,52E-19	1,63E-17					let-7,mir-101,mir-15,mir-17,mir-181,mir-197,mir-22,mir-26,mir-29,mir-320,mir-363	11
Connective Tissue Disorders,Inflammatory Disease,Inflammatory Response,Organismal Injury and Abnormalities,Skeletal and Muscular Disorders	polymyositis	Polymyositis	1,06E-16	3,20E-15					mir-10,mir-132,mir-143,mir-146,mir-154,mir-199,mir-221,mir-30,mir-320,mir-362,mir-500	11
Cancer,Connective Tissue Disorders,Organismal Injury and Abnormalities	dedifferentiated liposarcoma	Dedifferentiated liposarcoma	2,05E-15	5,61E-14					mir-143,mir-145,mir-146,mir-15,mir-154,mir-193,mir-199,mir-26,mir-29,mir-335,mir-365	11
Connective Tissue Disorders,Hematological Disease,Immunological Disease,Organismal Injury and Abnormalities	immune thrombocytopenia	Immune thrombocytopenia	5,66E-13	1,23E-11					let-7,mir-10,mir-1260b,mir-1275,mir-150,mir-154,mir-197,mir-30,mir-363,mir-671,mir-877	11
Dermatological Diseases and Conditions,Inflammatory Disease,Inflammatory Response,Organismal Injury and Abnormalities,Skeletal and Muscular Disorders	dermatomyositis	Dermatomyositis	2,32E-12	4,46E-11					mir-10,mir-132,mir-146,mir-148,mir-154,mir-199,mir-221,mir-30,mir-335,mir-362,mir-500	11
Cellular Development,Cellular Growth and Proliferation	proliferation	Proliferation of stomach cancer cell lines	2,32E-12	4,46E-11		-0,424		-0,433	mir-126,mir-145,mir-148,mir-154,mir-181,mir-192,mir-199,mir-221,mir-23,mir-26,mir-340	11
Gastrointestinal Disease,Inflammatory Disease,Inflammatory Response,Organismal Injury and Abnormalities	ulcerative colitis	Ulcerative colitis	1,91E-08	2,38E-07					let-7,mir-140,mir-143,mir-146,mir-150,mir-17,mir-181,mir-25,mir-27,mir-362,mir-500	11
Cellular Development,Cellular Growth and Proliferation	cell proliferation	Cell proliferation of hepatoma cell lines	7,12E-08	8,18E-07		0,182		0,175	let-7,mir-10,mir-15,mir-181,mir-186,mir-193,mir-199,mir-221,mir-29,mir-374,mir-8	11
Cancer,Hematological Disease,Organismal Injury and Abnormalities	chronic myeloproliferative neoplasm	Chronic myeloproliferative neoplasm	1,11E-07	1,21E-06					let-7,mir-10,mir-1275,mir-143,mir-145,mir-148,mir-150,mir-154,mir-26,mir-30,mir-335	11
Cellular Development	epithelial-mesenchymal transition	Epithelial-mesenchymal transition	1,41E-07	1,49E-06		0,151		0,141	mir-10,mir-126,mir-145,mir-17,mir-193,mir-194,mir-25,mir-30,mir-485,mir-7,mir-8	11
Cell Cycle	cell cycle progression	Arrest in cell cycle progression	2,94E-07	2,82E-06					mir-10,mir-145,mir-15,mir-17,mir-192,mir-193,mir-199,mir-25,mir-26,mir-27,mir-32	11
Cellular Movement	migration	Migration of carcinoma cell lines	4,30E-07	4,06E-06		-0,240		-0,250	let-7,mir-10,mir-126,mir-132,mir-148,mir-15,mir-154,mir-17,mir-193,mir-485,mir-8	11
Cellular Movement	migration	Migration of breast cancer cell lines	2,06E-06	1,73E-05		-0,100		-0,112	let-7,mir-126,mir-135,mir-181,mir-23,mir-27,mir-29,mir-320,mir-433,mir-7,mir-8	11
Hereditary Disorder,Organismal Injury and Abnormalities	X-linked hereditary disease	X-linked hereditary disease	4,67E-05	3,06E-04					mir-146,mir-148,mir-154,mir-199,mir-221,mir-30,mir-335,mir-362,mir-432,mir-500,mir-548	11
Cancer,Organismal Injury and Abnormalities	adenoma formation	Adenoma	8,58E-05	5,43E-04					let-7,mir-135,mir-143,mir-145,mir-15,mir-150,mir-17,mir-25,mir-26,mir-29,mir-8	11
Cancer,Hematological Disease,Immunological Disease,Organismal Injury and Abnormalities	mature B-cell lymphoma	Mature B-cell lymphoma	4,14E-04	2,14E-03					let-7,mir-142,mir-146,mir-148,mir-15,mir-154,mir-23,mir-27,mir-29,mir-363,mir-542	11
Cellular Growth and Proliferation,Connective Tissue Development and Function,Tissue Development	proliferation	Proliferation of connective tissue cells	5,65E-04	2,82E-03		1,117		1,107	mir-10,mir-146,mir-148,mir-154,mir-17,mir-181,mir-221,mir-29,mir-374,mir-433,mir-744	11
Neurological Disease,Organismal Injury and Abnormalities	pilocarpine-induced status epilepticus	Chronic phase pilocarpine-induced status epilepticus	1,36E-14	3,50E-13					let-7,mir-10,mir-132,mir-146,mir-154,mir-181,mir-30,mir-320,mir-423,mir-433	10
Cardiovascular Disease,Organismal Injury and Abnormalities,Skeletal and Muscular Disorders	ischemic cardiomyopathy	Ischemic cardiomyopathy	2,70E-12	5,15E-11					let-7,mir-10,mir-126,mir-140,mir-15,mir-199,mir-221,mir-23,mir-27,mir-320	10
Cellular Movement	migration	Migration of hepatoma cell lines	2,67E-10	4,30E-09		0,303		0,295	let-7,mir-126,mir-1301,mir-17,mir-181,mir-193,mir-199,mir-30,mir-625,mir-8	10
Cancer,Hematological Disease,Organismal Injury and Abnormalities	Philadelphia chromosome negative chronic myeloproliferative neoplasm	Philadelphia chromosome negative chronic myeloproliferative neoplasm	3,36E-09	4,77E-08					let-7,mir-10,mir-143,mir-145,mir-148,mir-150,mir-154,mir-26,mir-30,mir-335	10
Cellular Development,Cellular Growth and Proliferation	cell proliferation	Cell proliferation of lymphoma cell lines	2,50E-08	3,08E-07		0,588		0,584	let-7,mir-101,mir-146,mir-15,mir-150,mir-17,mir-181,mir-23,mir-26,mir-363	10
Cellular Development,Cellular Growth and Proliferation	cell proliferation	Cell proliferation of sarcoma cell lines	8,64E-08	9,76E-07		0,875		0,869	mir-10,mir-1301,mir-143,mir-17,mir-22,mir-221,mir-27,mir-29,mir-542,mir-8	10
Cardiovascular Disease,Organismal Injury and Abnormalities	fibrosis	Fibrosis of heart	2,47E-07	2,46E-06		0,277		0,282	let-7,mir-10,mir-15,mir-150,mir-199,mir-22,mir-23,mir-29,mir-30,mir-7	10
Infectious Diseases	infection	Infection by DNA virus	3,48E-07	3,31E-06					mir-10,mir-135,mir-143,mir-15,mir-199,mir-221,mir-27,mir-30,mir-671,mir-8	10
Cellular Development,Cellular Growth and Proliferation	proliferation	Proliferation of stem cells	1,09E-06	9,65E-06		0,240		0,232	let-7,mir-143,mir-145,mir-15,mir-17,mir-193,mir-199,mir-221,mir-29,mir-320	10
Cellular Development,Cellular Growth and Proliferation	proliferation	Proliferation of leukemia cell lines	1,20E-06	1,06E-05		0,089		0,080	let-7,mir-10,mir-1275,mir-154,mir-17,mir-181,mir-221,mir-25,mir-29,mir-374	10
Cellular Development,Cellular Growth and Proliferation,Hair and Skin Development and Function	proliferation	Proliferation of epithelial cell lines	1,82E-06	1,55E-05		-1,929		-1,939	let-7,mir-145,mir-148,mir-150,mir-17,mir-192,mir-197,mir-27,mir-32,mir-8	10
Cell Cycle	G1 phase	Arrest in G1 phase	4,56E-06	3,64E-05					mir-15,mir-154,mir-181,mir-23,mir-25,mir-26,mir-27,mir-30,mir-548,mir-7	10
Digestive System Development and Function,Gastrointestinal Disease,Hepatic System Development and Function,Hepatic System Disease,Inflammatory Disease,Inflammatory Response,Organ Development,Organismal Injury and Abnormalities	inflammation	Inflammation of liver	2,54E-05	1,77E-04					mir-10,mir-135,mir-143,mir-146,mir-15,mir-199,mir-221,mir-27,mir-30,mir-671	10
Cancer,Neurological Disease,Organismal Injury and Abnormalities	glioblastoma cancer	Glioblastoma	1,22E-04	7,50E-04					mir-143,mir-145,mir-181,mir-218,mir-221,mir-25,mir-26,mir-29,mir-340,mir-7	10
Cellular Development	maturation	Maturation of cells	1,53E-04	9,05E-04		1,791		1,780	mir-132,mir-135,mir-146,mir-148,mir-15,mir-150,mir-17,mir-181,mir-23,mir-30	10
Organismal Injury and Abnormalities,Tissue Morphology	morphology	Morphology of lesion	1,67E-04	9,72E-04					mir-145,mir-150,mir-154,mir-17,mir-186,mir-192,mir-194,mir-27,mir-320,mir-450	10
Organismal Injury and Abnormalities	hypertrophy	Hypertrophy	4,92E-04	2,50E-03					let-7,mir-15,mir-150,mir-199,mir-23,mir-25,mir-26,mir-27,mir-30,mir-499	10
Skeletal and Muscular System Development and Function	morphology	Morphology of muscle	8,08E-04	3,86E-03					mir-145,mir-15,mir-150,mir-199,mir-23,mir-25,mir-26,mir-27,mir-30,mir-499	10
Cellular Function and Maintenance	homeostasis	Homeostasis of leukocytes	1,50E-03	6,47E-03		-0,461		-0,476	let-7,mir-142,mir-143,mir-146,mir-17,mir-181,mir-221,mir-23,mir-27,mir-29	10
Digestive System Development and Function,Gastrointestinal Disease,Hepatic System Development and Function,Hepatic System Disease,Infectious Diseases,Inflammatory Disease,Inflammatory Response,Organ Development,Organismal Injury and Abnormalities	chronic hepatitis B	Chronic hepatitis B	8,27E-13	1,72E-11					mir-10,mir-135,mir-143,mir-15,mir-199,mir-221,mir-27,mir-30,mir-671	9
Cancer,Connective Tissue Disorders,Organismal Injury and Abnormalities,Skeletal and Muscular Disorders	chordoma	Chordoma	3,16E-12	5,96E-11					let-7,mir-10,mir-145,mir-15,mir-181,mir-1908,mir-221,mir-23,mir-26	9
Cell Death and Survival	cell viability	Cell viability of adenocarcinoma cell lines	4,73E-12	8,84E-11		-1,000		-1,014	mir-10,mir-132,mir-142,mir-154,mir-17,mir-181,mir-197,mir-30,mir-362	9
Cancer,Hematological Disease,Hereditary Disorder,Organismal Injury and Abnormalities	hereditary malignant hematological system tumor	Hereditary malignant hematological system tumor	6,66E-10	1,03E-08					mir-10,mir-126,mir-146,mir-148,mir-15,mir-181,mir-199,mir-29,mir-335	9
Developmental Disorder,Hereditary Disorder,Organismal Injury and Abnormalities,Skeletal and Muscular Disorders	Duchenne muscular dystrophy	Duchenne muscular dystrophy	2,57E-09	3,72E-08					mir-146,mir-148,mir-154,mir-199,mir-221,mir-30,mir-335,mir-432,mir-548	9
Cellular Development	epithelial-mesenchymal transition	Epithelial-mesenchymal transition of tumor cell lines	8,40E-08	9,60E-07		0,224		0,215	mir-10,mir-126,mir-17,mir-193,mir-194,mir-25,mir-485,mir-7,mir-8	9
Cancer,Organismal Injury and Abnormalities,Reproductive System Disease	HER2 negative hormone receptor negative breast cancer	HER2 negative hormone receptor negative breast cancer	1,29E-07	1,40E-06					mir-10,mir-143,mir-15,mir-154,mir-17,mir-221,mir-374,mir-423,mir-8	9
Cell Death and Survival	cell viability	Cell viability of colorectal cancer cell lines	2,58E-07	2,56E-06		-0,522		-0,536	mir-10,mir-132,mir-142,mir-15,mir-154,mir-17,mir-181,mir-30,mir-362	9
Gastrointestinal Disease,Hepatic System Disease,Organismal Injury and Abnormalities	cirrhosis	Cirrhosis of liver	5,03E-07	4,71E-06					mir-10,mir-135,mir-143,mir-15,mir-199,mir-221,mir-27,mir-30,mir-671	9
Cancer,Cell Death and Survival,Organismal Injury and Abnormalities,Tumor Morphology	apoptosis	Apoptosis of cancer cells	7,77E-07	7,14E-06		0,874		0,878	mir-10,mir-146,mir-15,mir-17,mir-181,mir-192,mir-221,mir-25,mir-29	9
Cardiovascular System Development and Function,Organismal Development	growth	Growth of blood vessel	1,59E-06	1,36E-05		0,701		0,696	let-7,mir-10,mir-135,mir-143,mir-145,mir-146,mir-15,mir-221,mir-29	9
Cancer,Organismal Injury and Abnormalities,Tumor Morphology	invasion	Invasion of tumor	1,98E-06	1,67E-05		-0,640		-0,649	let-7,mir-126,mir-132,mir-143,mir-145,mir-146,mir-17,mir-29,mir-7	9
Inflammatory Disease,Neurological Disease,Skeletal and Muscular Disorders	multiple sclerosis	Multiple Sclerosis	5,70E-06	4,44E-05					mir-10,mir-145,mir-146,mir-15,mir-17,mir-25,mir-26,mir-27,mir-30	9
Cancer,Organismal Injury and Abnormalities,Reproductive System Disease,Skeletal and Muscular Disorders	uterine leiomyoma	Uterine leiomyoma	1,17E-05	8,68E-05					let-7,mir-132,mir-197,mir-199,mir-23,mir-27,mir-29,mir-30,mir-32	9
Cell Cycle	G1 phase	G1 phase of tumor cell lines	1,40E-05	1,04E-04					mir-10,mir-15,mir-154,mir-181,mir-23,mir-25,mir-26,mir-30,mir-7	9
Cellular Development,Embryonic Development,Organismal Development,Tissue Development	differentiation	Differentiation of embryonic tissue	1,61E-05	1,16E-04		-0,137		-0,149	let-7,mir-145,mir-146,mir-154,mir-17,mir-29,mir-30,mir-32,mir-8	9
Cellular Development,Skeletal and Muscular System Development and Function,Tissue Development	differentiation	Differentiation of muscle	7,08E-05	4,55E-04		-1,915		-1,921	let-7,mir-10,mir-143,mir-145,mir-199,mir-221,mir-26,mir-499,mir-590	9
Cellular Development,Cellular Growth and Proliferation	cell proliferation	Cell proliferation of colorectal cancer cell lines	1,41E-04	8,45E-04		1,047		1,040	let-7,mir-126,mir-145,mir-154,mir-17,mir-192,mir-30,mir-320,mir-8	9
Cell Morphology,Organ Morphology,Skeletal and Muscular System Development and Function,Tissue Morphology	morphology	Morphology of muscle cells	2,32E-04	1,31E-03					mir-15,mir-150,mir-199,mir-23,mir-25,mir-26,mir-27,mir-30,mir-499	9
Organismal Injury and Abnormalities,Tissue Morphology	size	Size of lesion	3,82E-04	1,98E-03					mir-145,mir-150,mir-154,mir-17,mir-192,mir-194,mir-27,mir-320,mir-450	9
Cellular Development	differentiation	Differentiation of progenitor cells	1,24E-03	5,51E-03		-0,501		-0,508	let-7,mir-10,mir-146,mir-17,mir-181,mir-199,mir-23,mir-25,mir-26	9
Cancer,Gastrointestinal Disease,Organismal Injury and Abnormalities	colorectal cancer	Advanced Dukes' stage colorectal cancer	1,68E-15	4,67E-14					mir-10,mir-126,mir-143,mir-145,mir-15,mir-17,mir-25,mir-320	8
Developmental Disorder,Hereditary Disorder,Organismal Injury and Abnormalities,Skeletal and Muscular Disorders	LMNA-related congenital muscular dystrophy	LMNA-related congenital muscular dystrophy	2,25E-13	5,09E-12					mir-10,mir-148,mir-192,mir-197,mir-335,mir-374,mir-500,mir-505	8
Cancer,Endocrine System Disorders,Gastrointestinal Disease,Organismal Injury and Abnormalities	insulinoma	Insulinoma	2,96E-13	6,62E-12					mir-134,mir-143,mir-145,mir-154,mir-432,mir-433,mir-485,mir-500	8
Cancer,Hematological Disease,Hereditary Disorder,Organismal Injury and Abnormalities	myelodysplastic syndrome with isolated del(5q)	Myelodysplastic syndrome with isolated del(5q)	8,14E-13	1,71E-11					mir-10,mir-126,mir-146,mir-148,mir-181,mir-199,mir-29,mir-335	8
Inflammatory Disease,Skeletal and Muscular Disorders	inclusion body myositis	Inclusion body myositis	1,29E-11	2,34E-10					mir-10,mir-143,mir-145,mir-146,mir-15,mir-154,mir-221,mir-320	8
Cancer,Gastrointestinal Disease,Organismal Injury and Abnormalities	colorectal cancer	Stage I-III colorectal cancer	7,56E-11	1,31E-09					let-7,mir-10,mir-145,mir-15,mir-17,mir-181,mir-25,mir-8	8
Cardiovascular Disease,Connective Tissue Disorders,Dermatological Diseases and Conditions,Immunological Disease,Inflammatory Disease,Organismal Injury and Abnormalities,Skeletal and Muscular Disorders	systemic sclerosis	Systemic sclerosis	1,91E-08	2,38E-07					let-7,mir-10,mir-126,mir-142,mir-146,mir-15,mir-17,mir-192	8
Cancer,Gastrointestinal Disease,Organismal Injury and Abnormalities	growth	Growth of digestive organ tumor	1,02E-07	1,12E-06		-0,736		-0,743	mir-145,mir-17,mir-192,mir-22,mir-221,mir-26,mir-30,mir-8	8
Cellular Development,Cellular Growth and Proliferation	cell proliferation	Cell proliferation of adenocarcinoma cell lines	1,31E-07	1,41E-06		1,572		1,563	let-7,mir-126,mir-145,mir-17,mir-192,mir-197,mir-30,mir-542	8
Cancer,Organismal Injury and Abnormalities,Respiratory Disease	pulmonary metastasis	Pulmonary metastasis	1,32E-06	1,16E-05		0,801		0,794	let-7,mir-145,mir-17,mir-23,mir-26,mir-27,mir-30,mir-335	8
Cell Cycle	cell cycle progression	Arrest in cell cycle progression of tumor cell lines	1,37E-06	1,19E-05					mir-10,mir-145,mir-192,mir-193,mir-199,mir-25,mir-27,mir-32	8
Cellular Movement	invasion	Invasion of lung cancer cell lines	1,42E-06	1,22E-05		1,431		1,419	mir-10,mir-126,mir-132,mir-143,mir-154,mir-193,mir-218,mir-629	8
Cellular Movement	migration	Migration of lung cancer cell lines	1,42E-06	1,22E-05		0,963		0,954	mir-10,mir-126,mir-132,mir-148,mir-154,mir-193,mir-218,mir-485	8
Cancer,Organismal Injury and Abnormalities	cancer	Stage I-II cancer	3,80E-06	3,09E-05					let-7,mir-10,mir-145,mir-15,mir-17,mir-181,mir-25,mir-8	8
Cancer,Endocrine System Disorders,Organismal Injury and Abnormalities	papillary thyroid cancer	Papillary thyroid carcinoma	4,14E-06	3,34E-05					mir-145,mir-146,mir-154,mir-17,mir-181,mir-218,mir-221,mir-30	8
Cell Death and Survival	cell death	Cell death of hepatoma cell lines	6,50E-06	5,03E-05		-0,672		-0,673	let-7,mir-10,mir-15,mir-193,mir-199,mir-221,mir-26,mir-29	8
Hematological Disease	polycythemia	Polycythemia	9,65E-06	7,25E-05					let-7,mir-10,mir-143,mir-145,mir-148,mir-150,mir-26,mir-30	8
Cell Cycle	G1 phase	Arrest in G1 phase of tumor cell lines	1,47E-05	1,07E-04					mir-15,mir-154,mir-181,mir-23,mir-25,mir-26,mir-30,mir-7	8
Cancer,Neurological Disease,Organismal Injury and Abnormalities	primitive neuroectodermal tumor	Primitive neuroectodermal tumor	4,31E-05	2,85E-04					mir-10,mir-17,mir-181,mir-186,mir-218,mir-25,mir-29,mir-30	8
Cellular Development,Cellular Growth and Proliferation,Organ Development,Skeletal and Muscular System Development and Function,Tissue Development	proliferation	Proliferation of smooth muscle cells	1,02E-04	6,37E-04		0,434		0,429	let-7,mir-10,mir-135,mir-143,mir-145,mir-15,mir-17,mir-221	8
Cell Signaling,Small Molecule Biochemistry	synthesis	Synthesis of nitric oxide	1,17E-04	7,18E-04		-0,200		-0,208	mir-10,mir-132,mir-145,mir-146,mir-181,mir-199,mir-25,mir-29	8
Cellular Development	differentiation	Differentiation of stem cells	1,48E-04	8,76E-04		-0,322		-0,333	let-7,mir-10,mir-146,mir-154,mir-17,mir-181,mir-29,mir-32	8
Cancer,Organismal Injury and Abnormalities,Reproductive System Disease	invasive breast cancer	Invasive breast cancer	2,03E-04	1,16E-03					let-7,mir-10,mir-15,mir-17,mir-29,mir-671,mir-8,mir-877	8
Cellular Development,Skeletal and Muscular System Development and Function,Tissue Development	differentiation	Differentiation of muscle cells	2,74E-04	1,51E-03		-1,915		-1,921	let-7,mir-10,mir-143,mir-145,mir-199,mir-26,mir-499,mir-590	8
Cellular Development,Cellular Growth and Proliferation	proliferation	Proliferation of progenitor cells	6,60E-04	3,20E-03		0,485		0,479	mir-10,mir-126,mir-143,mir-145,mir-199,mir-221,mir-27,mir-499	8
Cardiovascular Disease,Cardiovascular System Development and Function,Organ Morphology,Organismal Development,Organismal Injury and Abnormalities	hypertrophy	Hypertrophy of heart	8,82E-04	4,14E-03					mir-15,mir-150,mir-199,mir-23,mir-25,mir-27,mir-30,mir-499	8
Cellular Development,Connective Tissue Development and Function,Tissue Development	differentiation	Differentiation of bone cells	9,03E-04	4,23E-03		-0,659		-0,663	mir-10,mir-135,mir-17,mir-23,mir-27,mir-29,mir-30,mir-548	8
Cancer,Organismal Injury and Abnormalities	cancer	Aggressive cancer	1,59E-03	6,77E-03					let-7,mir-10,mir-148,mir-15,mir-23,mir-27,mir-29,mir-363	8
Cell Death and Survival	cell death	Cell death of lymphatic system cells	1,67E-03	7,06E-03		1,188		1,192	mir-132,mir-142,mir-143,mir-148,mir-17,mir-25,mir-26,mir-363	8
Cancer,Hematological Disease,Immunological Disease,Organismal Injury and Abnormalities	high-grade lymphoma	High-grade lymphoma	1,85E-03	7,75E-03					let-7,mir-148,mir-15,mir-23,mir-27,mir-29,mir-363,mir-374	8
Cell Morphology,Cellular Development	branching	Branching of cells	1,95E-03	8,04E-03		0,910		0,901	mir-10,mir-132,mir-134,mir-17,mir-181,mir-26,mir-27,mir-485	8
Cell-To-Cell Signaling and Interaction	PKB signaling	PKB signaling	2,86E-09	4,11E-08		-0,547		-0,524	let-7,mir-143,mir-146,mir-17,mir-29,mir-342,mir-8	7
Cancer	transformation	Transformation of breast cell lines	1,22E-08	1,59E-07		-0,461		-0,475	let-7,mir-132,mir-148,mir-181,mir-193,mir-335,mir-340	7
Cellular Movement	migration	Migration of stomach cancer cell lines	1,46E-08	1,88E-07		1,090		1,080	mir-145,mir-199,mir-25,mir-26,mir-32,mir-340,mir-7	7
Cardiovascular System Development and Function,Organismal Development	sprouting angiogenesis	Sprouting angiogenesis	1,41E-07	1,49E-06		-0,235		-0,241	mir-10,mir-126,mir-154,mir-17,mir-221,mir-25,mir-30	7
Cellular Development,Cellular Growth and Proliferation,Nervous System Development and Function	myelination	Myelination of cells	9,56E-07	8,55E-06					mir-10,mir-140,mir-146,mir-15,mir-23,mir-27,mir-30	7
Cell Death and Survival	apoptosis	Apoptosis of ovarian cancer cell lines	2,20E-06	1,84E-05		-1,805		-1,802	mir-10,mir-15,mir-17,mir-186,mir-27,mir-450,mir-8	7
Cancer,Organismal Injury and Abnormalities	mesothelioma	Mesothelioma	2,70E-06	2,23E-05					let-7,mir-15,mir-29,mir-30,mir-32,mir-340,mir-7	7
Cancer,Organismal Injury and Abnormalities	neoplasia	Neoplasia of carcinoma cell lines	3,82E-06	3,09E-05		-0,798		-0,806	let-7,mir-10,mir-148,mir-17,mir-181,mir-193,mir-671	7
Cancer,Organismal Injury and Abnormalities,Tumor Morphology	invasion	Invasion of malignant tumor	4,94E-06	3,92E-05		-1,109		-1,119	mir-132,mir-143,mir-145,mir-146,mir-17,mir-29,mir-7	7
Cancer,Organismal Injury and Abnormalities	growth	Growth of carcinoma	5,69E-06	4,44E-05		-0,506		-0,513	mir-142,mir-145,mir-17,mir-221,mir-25,mir-26,mir-30	7
Cancer,Hematological Disease,Immunological Disease,Organismal Injury and Abnormalities	Burkitt lymphoma	Burkitt lymphoma	8,84E-06	6,71E-05					let-7,mir-148,mir-15,mir-23,mir-27,mir-29,mir-363	7
Cancer,Organismal Injury and Abnormalities,Reproductive System Disease	ductal breast carcinoma	Invasive ductal breast carcinoma	9,13E-06	6,90E-05					let-7,mir-15,mir-17,mir-29,mir-671,mir-8,mir-877	7
Cardiovascular Disease,Organismal Injury and Abnormalities,Skeletal and Muscular Disorders	hypertrophic cardiomyopathy	Hypertrophic cardiomyopathy	9,74E-06	7,28E-05					mir-10,mir-15,mir-150,mir-199,mir-23,mir-29,mir-30	7
Cell Morphology,Tissue Development	tubulation	Tubulation of cells	1,55E-05	1,12E-04		1,715		1,703	mir-10,mir-126,mir-132,mir-150,mir-221,mir-27,mir-30	7
Cardiovascular System Development and Function,Cellular Development,Cellular Growth and Proliferation,Organ Development,Organismal Development,Skeletal and Muscular System Development and Function,Tissue Development	proliferation	Proliferation of vascular smooth muscle cells	1,64E-05	1,18E-04		0,146		0,144	let-7,mir-10,mir-135,mir-143,mir-145,mir-15,mir-221	7
Cancer,Cellular Movement,Organismal Injury and Abnormalities,Tumor Morphology	invasion	Invasion of tumor cells	2,06E-05	1,45E-04		-0,640		-0,650	let-7,mir-126,mir-132,mir-146,mir-17,mir-29,mir-7	7
Cell Death and Survival	apoptosis	Apoptosis of hepatoma cell lines	3,02E-05	2,09E-04		-0,331		-0,332	let-7,mir-10,mir-15,mir-199,mir-221,mir-26,mir-29	7
Cancer,Organismal Injury and Abnormalities,Reproductive System Disease	neoplasia	Neoplasia of breast cancer cell lines	4,21E-05	2,80E-04		-0,416		-0,428	mir-17,mir-23,mir-25,mir-27,mir-29,mir-7,mir-8	7
Cell Morphology,Organ Morphology,Organismal Injury and Abnormalities,Skeletal and Muscular Disorders,Skeletal and Muscular System Development and Function,Tissue Morphology	muscular hypertrophy	Muscular hypertrophy	9,45E-05	5,93E-04					mir-15,mir-150,mir-23,mir-25,mir-26,mir-27,mir-499	7
Tissue Morphology	quantity	Quantity of tumor cell lines	1,27E-04	7,73E-04		-0,726		-0,730	mir-10,mir-181,mir-186,mir-192,mir-221,mir-363,mir-8	7
Cell Cycle	G1/S phase transition	G1/S phase transition	1,98E-04	1,13E-03		-0,013		-0,019	let-7,mir-10,mir-15,mir-17,mir-25,mir-29,mir-30	7
Cell Death and Survival	cell viability	Cell viability of breast cancer cell lines	2,42E-04	1,35E-03		1,841		1,829	mir-135,mir-140,mir-148,mir-15,mir-23,mir-7,mir-8	7
Cancer,Organismal Injury and Abnormalities,Tissue Morphology,Tumor Morphology	morphology	Morphology of tumor	3,05E-04	1,66E-03					mir-145,mir-17,mir-186,mir-192,mir-194,mir-27,mir-450	7
Cellular Development,Connective Tissue Development and Function,Skeletal and Muscular System Development and Function,Tissue Development	differentiation	Differentiation of osteoblasts	3,26E-04	1,76E-03		-0,373		-0,376	mir-10,mir-135,mir-17,mir-23,mir-27,mir-30,mir-548	7
Neurological Disease,Organismal Injury and Abnormalities,Psychological Disorders,Skeletal and Muscular Disorders	Parkinson disease	Parkinson's disease	3,43E-04	1,83E-03					mir-126,mir-199,mir-26,mir-29,mir-30,mir-335,mir-374	7
Cellular Development,Embryonic Development,Organismal Development	differentiation	Differentiation of embryonic cells	3,61E-04	1,90E-03		-1,342		-1,354	mir-10,mir-145,mir-154,mir-17,mir-181,mir-29,mir-30	7
Cell Death and Survival	apoptosis	Apoptosis of colorectal cancer cell lines	4,46E-04	2,29E-03		-0,915		-0,913	mir-10,mir-148,mir-154,mir-17,mir-22,mir-605,mir-8	7
Cellular Development,Connective Tissue Development and Function,Tissue Development	differentiation	Differentiation of adipocytes	1,01E-03	4,65E-03		0,468		0,465	mir-10,mir-143,mir-193,mir-27,mir-29,mir-30,mir-548	7
Cardiovascular Disease	vascular lesion	Vascular lesion	1,13E-03	5,07E-03		1,706		1,707	mir-126,mir-143,mir-145,mir-154,mir-181,mir-221,mir-30	7
Cell Cycle	senescence	Senescence of cells	1,66E-03	7,04E-03		0,066		0,067	let-7,mir-15,mir-17,mir-25,mir-29,mir-30,mir-340	7
Cardiovascular Disease,Organismal Injury and Abnormalities,Reproductive System Disease	late-onset preeclampsia	Severe late-onset preeclampsia	1,82E-12	3,60E-11					mir-15,mir-181,mir-221,mir-26,mir-29,mir-335	6
Cancer,Endocrine System Disorders,Organismal Injury and Abnormalities,Reproductive System Disease	corticotrophic adenoma	Corticotrophic adenoma	1,43E-10	2,39E-09					let-7,mir-143,mir-145,mir-15,mir-150,mir-8	6
Cancer,Gastrointestinal Disease,Organismal Injury and Abnormalities	colorectal cancer	Stage II colorectal cancer	1,68E-09	2,49E-08					let-7,mir-15,mir-17,mir-181,mir-25,mir-8	6
Cancer,Hematological Disease,Organismal Injury and Abnormalities	polycythemia vera	Polycythemia vera	1,53E-07	1,59E-06					let-7,mir-143,mir-145,mir-150,mir-26,mir-30	6
Endocrine System Disorders,Metabolic Disease,Organismal Injury and Abnormalities	Cushing syndrome	Cushing syndrome	1,83E-07	1,86E-06					let-7,mir-143,mir-145,mir-15,mir-150,mir-8	6
Cell Cycle,Embryonic Development	interphase	Interphase of embryonic cell lines	3,17E-06	2,60E-05		0,272		0,269	let-7,mir-15,mir-17,mir-25,mir-29,mir-30	6
Cancer,Organismal Injury and Abnormalities	malignant mesothelioma	Malignant mesothelioma	5,51E-06	4,34E-05					let-7,mir-15,mir-30,mir-32,mir-340,mir-7	6
Lipid Metabolism,Small Molecule Biochemistry,Vitamin and Mineral Metabolism	homeostasis	Homeostasis of cholesterol	1,08E-05	8,04E-05					mir-132,mir-145,mir-148,mir-27,mir-30,mir-590	6
Cell Cycle	G0 phase	Arrest in G0 phase	1,81E-05	1,29E-04					mir-15,mir-154,mir-181,mir-186,mir-23,mir-27	6
Cardiovascular System Development and Function,Tissue Development	tubulation	Tubulation of endothelial tissue	3,12E-05	2,15E-04		1,671		1,661	mir-10,mir-126,mir-132,mir-17,mir-27,mir-30	6
Cellular Development,Cellular Growth and Proliferation	cell proliferation	Cell proliferation of squamous cell carcinoma cell lines	4,34E-05	2,86E-04		1,815		1,810	mir-10,mir-143,mir-145,mir-218,mir-30,mir-8	6
Cancer,Neurological Disease,Organismal Injury and Abnormalities	neuroblastoma formation	Neuroblastoma	6,87E-05	4,43E-04					mir-10,mir-17,mir-181,mir-186,mir-25,mir-29	6
Cellular Movement	cell movement	Cell movement of melanoma cell lines	7,94E-05	5,04E-04		1,795		1,787	let-7,mir-10,mir-126,mir-148,mir-335,mir-8	6
Endocrine System Disorders,Hematological Disease,Metabolic Disease,Organismal Injury and Abnormalities	hyperglycemia	Hyperglycemia	1,83E-04	1,06E-03					mir-10,mir-194,mir-221,mir-29,mir-335,mir-8	6
Cellular Development,Cellular Growth and Proliferation	cell proliferation	Cell proliferation of melanoma cell lines	4,73E-04	2,41E-03		1,086		1,081	let-7,mir-10,mir-126,mir-15,mir-29,mir-8	6
Cancer,Organismal Injury and Abnormalities,Tissue Morphology,Tumor Morphology	size	Size of tumor	6,06E-04	2,97E-03					mir-145,mir-17,mir-192,mir-194,mir-27,mir-450	6
Inflammatory Response	innate immune response	Innate immune response	1,02E-03	4,68E-03					let-7,mir-10,mir-132,mir-146,mir-150,mir-181	6
Cardiovascular System Development and Function	vascularization	Vascularization	1,32E-03	5,82E-03		-0,776		-0,785	mir-126,mir-132,mir-150,mir-17,mir-221,mir-25	6
Cardiovascular System Development and Function,Cell Morphology,Organ Morphology,Organismal Development,Skeletal and Muscular System Development and Function,Tissue Morphology	morphology	Morphology of cardiomyocytes	1,38E-03	6,06E-03					mir-15,mir-150,mir-23,mir-27,mir-30,mir-499	6
Cancer,Organismal Injury and Abnormalities	recurrent cancer	Recurrent cancer	1,45E-03	6,30E-03					let-7,mir-10,mir-145,mir-154,mir-221,mir-8	6
Cellular Development	maturation	Maturation of blood cells	1,65E-03	7,01E-03					mir-146,mir-148,mir-15,mir-150,mir-17,mir-181	6
Neurological Disease,Psychological Disorders	bipolar disorder	Bipolar disorder	1,91E-03	7,95E-03					mir-140,mir-145,mir-154,mir-22,mir-29,mir-32	6
Cancer,Gastrointestinal Disease,Organismal Injury and Abnormalities	esophageal squamous cell cancer	Esophageal squamous cell carcinoma	1,96E-03	8,08E-03					let-7,mir-10,mir-143,mir-145,mir-27,mir-30	6
Cell Cycle,Embryonic Development	G1/S phase transition	G1/S phase transition of embryonic cell lines	1,46E-08	1,88E-07		0,272		0,277	let-7,mir-15,mir-17,mir-25,mir-29	5
Infectious Diseases,Organismal Development	growth	Growth of Herpesviridae	1,86E-08	2,35E-07		-0,503		-0,496	mir-148,mir-17,mir-199,mir-29,mir-30	5
Cell Cycle,Cellular Movement	cytokinesis	Cytokinesis of ventricular myocytes	4,41E-08	5,33E-07		-1,432		-1,451	mir-10,mir-148,mir-199,mir-23,mir-590	5
Cancer	atypical hyperplasia	Atypical hyperplasia	6,34E-07	5,87E-06					mir-1275,mir-15,mir-30,mir-671,mir-8	5
Cellular Development,Cellular Growth and Proliferation	proliferation	Proliferation of rhabdomyosarcoma cell lines	7,09E-07	6,54E-06		1,458		1,454	mir-10,mir-22,mir-221,mir-27,mir-29	5
Cell Death and Survival	apoptosis	Apoptosis of stomach cancer cell lines	1,43E-05	1,05E-04		-0,314		-0,311	mir-15,mir-154,mir-181,mir-221,mir-26	5
Cell Death and Survival	cell viability	Cell viability of ovarian cancer cell lines	1,43E-05	1,05E-04		0,974		0,965	mir-10,mir-146,mir-150,mir-186,mir-450	5
Cell Cycle	G0 phase	Arrest in G0 phase of tumor cell lines	3,67E-05	2,51E-04					mir-15,mir-154,mir-181,mir-186,mir-23	5
Cardiovascular System Development and Function,Cell Morphology,Cellular Development,Organismal Development,Tissue Development	tubulation	Tubulation of vascular endothelial cells	1,08E-04	6,70E-04		1,400		1,391	mir-10,mir-126,mir-132,mir-27,mir-30	5
Cancer,Cellular Movement,Organismal Injury and Abnormalities,Tumor Morphology	invasion	Invasion of cancer cells	1,12E-04	6,93E-04		-1,109		-1,120	mir-132,mir-146,mir-17,mir-29,mir-7	5
Cell Cycle	senescence	Senescence of tumor cell lines	1,39E-04	8,39E-04		0,000		-0,000	mir-17,mir-25,mir-29,mir-30,mir-340	5
Cardiovascular System Development and Function,Cellular Development,Cellular Growth and Proliferation,Embryonic Development,Organ Development,Organismal Development,Skeletal and Muscular System Development and Function,Tissue Development	proliferation	Proliferation of cardiomyocytes	1,39E-04	8,39E-04		-1,718		-1,722	mir-15,mir-199,mir-29,mir-548,mir-590	5
Cancer,Hematological Disease,Organismal Injury and Abnormalities	growth	Growth of hematological system tumor	1,54E-04	9,08E-04		0,271		0,260	mir-17,mir-181,mir-22,mir-26,mir-29	5
Cellular Movement	migration	Migration of melanoma cell lines	3,06E-04	1,67E-03		1,491		1,485	let-7,mir-10,mir-148,mir-335,mir-8	5
Cell Cycle	S phase	S phase of tumor cell lines	3,43E-04	1,83E-03		-1,000		-1,002	mir-10,mir-15,mir-154,mir-181,mir-27	5
Cancer,Organismal Injury and Abnormalities	cancer	Stage I cancer	5,12E-04	2,57E-03					mir-10,mir-145,mir-15,mir-17,mir-8	5
Cellular Movement	migration	Migration of prostate cancer cell lines	5,25E-04	2,63E-03		-0,132		-0,139	mir-143,mir-145,mir-154,mir-485,mir-8	5
Cardiovascular Disease,Cardiovascular System Development and Function,Cell Morphology,Organ Morphology,Organismal Development,Organismal Injury and Abnormalities,Skeletal and Muscular Disorders,Skeletal and Muscular System Development and Function,Tissue Morphology	hypertrophy	Hypertrophy of cardiomyocytes	5,80E-04	2,86E-03					mir-15,mir-150,mir-23,mir-27,mir-499	5
Cellular Development,Cellular Growth and Proliferation,Embryonic Development,Hematological System Development and Function,Hematopoiesis,Humoral Immune Response,Lymphoid Tissue Structure and Development,Organ Development,Organismal Development,Tissue Development	development	Development of B lymphocytes	5,80E-04	2,86E-03					mir-132,mir-150,mir-17,mir-181,mir-25	5
Cell Death and Survival,Cellular Function and Maintenance	self-renewal	Self-renewal of cells	6,24E-04	3,05E-03		-0,391		-0,401	let-7,mir-10,mir-15,mir-218,mir-29	5
Cellular Growth and Proliferation	cytostasis	Cytostasis of tumor cell lines	6,54E-04	3,18E-03		-0,246		-0,255	let-7,mir-143,mir-15,mir-17,mir-22	5
Cell Death and Survival	cell viability	Cell viability of lung cancer cell lines	7,89E-04	3,77E-03		1,213		1,202	mir-148,mir-15,mir-17,mir-181,mir-197	5
Cellular Development,Cellular Growth and Proliferation	cell proliferation	Cell proliferation of ovarian cancer cell lines	1,12E-03	5,04E-03		1,319		1,311	mir-146,mir-150,mir-17,mir-27,mir-542	5
Cardiovascular System Development and Function	neovascularization	Neovascularization	1,17E-03	5,20E-03		-0,555		-0,563	mir-126,mir-132,mir-150,mir-221,mir-25	5
Organismal Injury and Abnormalities,Tissue Morphology	volume	Volume of lesion	1,45E-03	6,30E-03					mir-145,mir-150,mir-17,mir-27,mir-320	5
Gastrointestinal Disease,Hepatic System Disease,Metabolic Disease,Organismal Injury and Abnormalities	nonalcoholic fatty liver disease	Nonalcoholic fatty liver disease	1,48E-03	6,41E-03					mir-194,mir-221,mir-29,mir-335,mir-8	5
Organismal Injury and Abnormalities,Renal and Urological Disease	glomerulosclerosis	Glomerulosclerosis	1,60E-03	6,80E-03					mir-154,mir-192,mir-193,mir-22,mir-29	5
Cancer,Organismal Injury and Abnormalities	invasion	Invasion of tissue	1,86E-03	7,75E-03		-0,555		-0,561	mir-143,mir-150,mir-17,mir-27,mir-29	5
Dermatological Diseases and Conditions,Organismal Injury and Abnormalities	male pattern hair loss	Male pattern hair loss	5,79E-09	7,94E-08					mir-10,mir-154,mir-17,mir-221	4
Cellular Movement	migration	Migration of endocrine cell lines	2,07E-08	2,57E-07		1,000		0,991	mir-17,mir-22,mir-25,mir-8	4
Cellular Movement	invasion	Invasion of endocrine cell lines	2,21E-07	2,21E-06		1,000		0,988	mir-17,mir-22,mir-25,mir-8	4
Infectious Diseases,Organismal Development	growth	Growth of human herpesvirus 1	2,93E-07	2,82E-06		-1,044		-1,036	mir-17,mir-199,mir-29,mir-30	4
Cancer,Gastrointestinal Disease,Organismal Injury and Abnormalities	colorectal cancer	Stage I colorectal cancer	2,93E-07	2,82E-06					mir-10,mir-145,mir-17,mir-8	4
Dermatological Diseases and Conditions,Organismal Injury and Abnormalities	androgenic alopecia	Androgenic alopecia	2,93E-07	2,82E-06					mir-10,mir-154,mir-17,mir-221	4
Infectious Diseases,Organismal Development	growth	Growth of Murine cytomegalovirus	3,83E-07	3,63E-06		-0,095		-0,090	mir-148,mir-17,mir-199,mir-30	4
Molecular Transport,Small Molecule Biochemistry	quantity	Quantity of melanin	4,91E-07	4,61E-06		1,067		1,071	mir-10,mir-218,mir-25,mir-27	4
Cancer,Organismal Injury and Abnormalities	metastasis	Metastasis of stomach cancer cell lines	1,99E-06	1,68E-05		1,982		1,976	mir-145,mir-25,mir-335,mir-7	4
Cell Cycle	cell cycle progression	Cell cycle progression of hepatoma cell lines	3,69E-06	3,01E-05					let-7,mir-10,mir-193,mir-199	4
Cell Cycle,Connective Tissue Development and Function	G1/S phase transition	G1/S phase transition of fibroblast cell lines	1,85E-05	1,31E-04		-0,014		-0,011	let-7,mir-15,mir-17,mir-25	4
Cell Cycle	interphase	Interphase of leukemia cell lines	3,38E-05	2,32E-04					mir-10,mir-15,mir-181,mir-221	4
Cancer,Organismal Injury and Abnormalities	growth	Growth of adenocarcinoma	4,93E-05	3,22E-04		0,450		0,445	mir-142,mir-145,mir-26,mir-30	4
Cellular Movement	migration	Migration of bladder cancer cell lines	5,68E-05	3,70E-04		-0,132		-0,140	mir-154,mir-194,mir-23,mir-8	4
Cellular Growth and Proliferation	proliferation	Proliferation of eye cell lines	6,51E-05	4,21E-04		-1,982		-1,997	mir-148,mir-150,mir-32,mir-8	4
Cancer,Cellular Development,Cellular Growth and Proliferation,Organismal Injury and Abnormalities,Tumor Morphology	proliferation	Proliferation of carcinoma cells	8,96E-05	5,64E-04		0,489		0,487	mir-142,mir-145,mir-17,mir-25	4
Cell Cycle	Gap 0-Gap 1 phase	Arrest in Gap 0-Gap 1 phase of tumor cell lines	8,96E-05	5,64E-04					mir-15,mir-154,mir-181,mir-23	4
Cell Cycle	interphase	Interphase of epithelial cell lines	1,14E-04	7,00E-04					mir-25,mir-27,mir-29,mir-30	4
Cellular Development,Embryonic Development,Organismal Development,Tissue Development	differentiation	Differentiation of neural stem cells	1,42E-04	8,49E-04					let-7,mir-146,mir-17,mir-32	4
Cellular Development	transition	Transition of cells	1,42E-04	8,49E-04		-1,000		-1,004	mir-132,mir-150,mir-181,mir-192	4
Cell Cycle	interphase	Arrest in interphase of lung cancer cell lines	1,58E-04	9,28E-04					mir-15,mir-181,mir-25,mir-30	4
Hereditary Disorder,Neurological Disease,Organismal Injury and Abnormalities,Psychological Disorders	familial amyotrophic lateral sclerosis	Familial amyotrophic lateral sclerosis	1,84E-04	1,07E-03					mir-10,mir-146,mir-150,mir-27	4
Cancer,Cellular Development,Cellular Growth and Proliferation,Hematological Disease,Organismal Injury and Abnormalities,Tumor Morphology	proliferation	Proliferation of leukemia cells	2,03E-04	1,16E-03		-0,106		-0,112	mir-17,mir-181,mir-22,mir-29	4
Cancer,Gastrointestinal Disease,Hepatic System Disease,Organismal Injury and Abnormalities	liver metastasis	Liver metastasis	2,13E-04	1,21E-03		1,000		0,993	mir-23,mir-25,mir-27,mir-7	4
Cellular Development	epithelial-mesenchymal transition	Epithelial-mesenchymal transition of carcinoma cell lines	2,24E-04	1,26E-03		-0,689		-0,694	mir-126,mir-17,mir-193,mir-485	4
Cellular Development,Cellular Growth and Proliferation	proliferation	Proliferation of bladder cancer cell lines	2,35E-04	1,32E-03		0,000		-0,006	mir-145,mir-154,mir-194,mir-23	4
Cellular Development,Cellular Growth and Proliferation,Skeletal and Muscular System Development and Function	proliferation	Proliferation of muscle cell lines	2,35E-04	1,32E-03		-0,853		-0,859	mir-10,mir-192,mir-29,mir-335	4
Cardiovascular System Development and Function,Organismal Injury and Abnormalities	vascularization	Vascularization of lesion	3,21E-04	1,73E-03		-0,218		-0,225	mir-126,mir-17,mir-221,mir-25	4
Embryonic Development,Organismal Development,Reproductive System Development and Function	implantation	Implantation of embryo	3,21E-04	1,73E-03					let-7,mir-143,mir-17,mir-26	4
Cell Death and Survival	cell viability	Cell viability of melanoma cell lines	3,50E-04	1,86E-03		1,311		1,303	mir-146,mir-15,mir-335,mir-8	4
Cell Death and Survival	apoptosis	Apoptosis of squamous cell carcinoma cell lines	3,80E-04	1,98E-03		-0,450		-0,448	let-7,mir-143,mir-145,mir-8	4
Cancer,Organismal Injury and Abnormalities	neoplasia	Neoplasia of colorectal cancer cell lines	4,82E-04	2,45E-03		0,000		-0,006	mir-135,mir-15,mir-181,mir-218	4
Cancer,Organismal Injury and Abnormalities,Respiratory Disease	neoplasia	Neoplasia of lung cancer cell lines	5,00E-04	2,52E-03		0,152		0,145	mir-10,mir-148,mir-181,mir-671	4
Cardiovascular System Development and Function,Cellular Development,Tissue Development	differentiation	Differentiation of endothelial cells	5,00E-04	2,52E-03		-1,067		-1,074	mir-10,mir-150,mir-181,mir-8	4
Cancer,Gastrointestinal Disease,Organismal Injury and Abnormalities	upper gastrointestinal tract tumor	Metastatic upper gastrointestinal tract tumor	6,69E-04	3,24E-03					mir-145,mir-199,mir-23,mir-25	4
Cellular Development,Cellular Growth and Proliferation	proliferation	Proliferation of kidney cancer cell lines	1,09E-03	4,92E-03		0,480		0,476	mir-26,mir-27,mir-29,mir-8	4
Cellular Function and Maintenance	regulation	Regulation of cells	1,19E-03	5,28E-03					let-7,mir-145,mir-181,mir-30	4
Cell Death and Survival,Cellular Compromise	cytotoxicity	Cytotoxicity of natural killer cells	1,45E-03	6,30E-03		-1,067		-1,077	mir-146,mir-150,mir-186,mir-27	4
Cell-mediated Immune Response,Cellular Development,Cellular Function and Maintenance,Cellular Growth and Proliferation,Embryonic Development,Hematological System Development and Function,Hematopoiesis,Lymphoid Tissue Structure and Development,Organ Development,Organismal Development,Tissue Development	differentiation	Differentiation of Th17 cells	1,53E-03	6,56E-03		0,000		-0,006	let-7,mir-17,mir-23,mir-27	4
Lipid Metabolism,Small Molecule Biochemistry	metabolism	Metabolism of triacylglycerol	1,58E-03	6,72E-03					mir-27,mir-30,mir-423,mir-548	4
Cancer,Organismal Injury and Abnormalities,Reproductive System Disease	metastatic breast cancer	Metastatic breast cancer	1,71E-03	7,18E-03					mir-10,mir-135,mir-23,mir-27	4
Cardiovascular Disease,Organismal Injury and Abnormalities	formation	Formation of neointimal lesion	9,37E-07	8,42E-06					mir-143,mir-145,mir-221	3
Cancer,Organismal Injury and Abnormalities	EPCAM positive tumor	EPCAM positive tumor	9,37E-07	8,42E-06					mir-17,mir-181,mir-25	3
Cancer,Gastrointestinal Disease,Hepatic System Disease,Organismal Injury and Abnormalities	liver metastasis	Liver metastasis by tumor cell lines	2,61E-06	2,16E-05					mir-23,mir-27,mir-7	3
Small Molecule Biochemistry	efficacy	Efficacy of cisplatin	5,56E-06	4,37E-05					let-7,mir-30,mir-335	3
Cellular Development,Hematological System Development and Function	transition	Transition of pro-B lymphocytes	7,63E-06	5,81E-05					mir-132,mir-150,mir-181	3
Hereditary Disorder,Neurological Disease,Organismal Injury and Abnormalities,Psychological Disorders,Skeletal and Muscular Disorders	Huntington disease	Early symptomatic stage Huntington disease	7,63E-06	5,81E-05					mir-135,mir-140,MIR3928	3
Cellular Function and Maintenance	regulation	Regulation of stem cells	7,63E-06	5,81E-05					let-7,mir-145,mir-181	3
Organ Morphology	regeneration	Regeneration of heart	1,67E-05	1,19E-04					mir-15,mir-199,mir-590	3
Infectious Diseases,Organismal Development	growth	Growth of Murine herpesvirus 4	1,67E-05	1,19E-04					mir-17,mir-199,mir-30	3
Cell Cycle	cell cycle progression	Arrest in cell cycle progression of hepatoma cell lines	2,08E-05	1,46E-04					mir-10,mir-193,mir-199	3
Cellular Development	maturation	Maturation of chondrocyte cell lines	2,55E-05	1,78E-04					mir-135,mir-23,mir-30	3
Cancer,Cell Death and Survival,Organismal Injury and Abnormalities,Tumor Morphology	cell death	Cell death of colorectal carcinoma cells	4,39E-05	2,88E-04					mir-143,mir-15,mir-17	3
Cancer,Cellular Development,Cellular Growth and Proliferation,Gastrointestinal Disease,Hepatic System Disease,Organismal Injury and Abnormalities,Tumor Morphology	proliferation	Proliferation of liver cancer cells	1,02E-04	6,37E-04					mir-17,mir-192,mir-221	3
Cardiovascular System Development and Function,Organ Development	fractional shortening	Fractional shortening of left ventricle	1,02E-04	6,37E-04					mir-146,mir-199,mir-590	3
Cancer,Cell Death and Survival,Organismal Injury and Abnormalities,Tumor Morphology	cell death	Cell death of lung cancer cells	1,45E-04	8,61E-04					mir-132,mir-17,mir-221	3
Cardiovascular System Development and Function,Organ Development	ejection fraction	Ejection fraction of left ventricle	1,45E-04	8,61E-04					mir-146,mir-199,mir-590	3
Cancer,Cellular Development,Cellular Growth and Proliferation,Organismal Injury and Abnormalities,Tumor Morphology	proliferation	Proliferation of malignant tumor	3,09E-04	1,68E-03					mir-181,mir-27,mir-8	3
Cellular Movement	invasion	Invasion of stomach cancer cell lines	3,35E-04	1,80E-03					mir-154,mir-221,mir-335	3
Cellular Development,Hematological System Development and Function,Lymphoid Tissue Structure and Development	maturation	Maturation of natural killer cells	3,63E-04	1,90E-03					mir-15,mir-150,mir-181	3
Cancer,Organismal Injury and Abnormalities,Reproductive System Disease	recurrent prostate cancer	Recurrent prostate cancer	4,23E-04	2,18E-03					let-7,mir-10,mir-145	3
Cell Death and Survival,Cellular Development,Cellular Function and Maintenance	self-renewal	Self-renewal of tumor cell lines	4,23E-04	2,18E-03					mir-10,mir-218,mir-29	3
Cancer,Organismal Injury and Abnormalities,Respiratory Disease	lung metastasis	Lung metastasis by tumor	4,89E-04	2,48E-03					mir-23,mir-27,mir-30	3
Cellular Development,Cellular Growth and Proliferation	colony formation	Colony formation of stomach cancer cell lines	5,24E-04	2,63E-03					mir-154,mir-340,mir-590	3
Cellular Function and Maintenance,Hematological System Development and Function	function	Function of regulatory T lymphocytes	6,40E-04	3,12E-03					mir-10,mir-142,mir-146	3
Cell Cycle	interphase	Arrest in interphase of epithelial cell lines	6,82E-04	3,29E-03					mir-25,mir-27,mir-30	3
Cellular Development,Cellular Growth and Proliferation,Hematological System Development and Function,Humoral Immune Response,Lymphoid Tissue Structure and Development	expansion	Expansion of B lymphocytes	7,25E-04	3,49E-03					mir-142,mir-15,mir-29	3
Cell Cycle	G1 phase	Arrest in G1 phase of lung cancer cell lines	8,17E-04	3,89E-03					mir-15,mir-25,mir-30	3
Cell Cycle	interphase	Interphase of kidney cell lines	8,66E-04	4,08E-03					mir-25,mir-29,mir-30	3
Cellular Development,Cellular Growth and Proliferation,Embryonic Development,Organismal Development,Tissue Development	proliferation	Proliferation of mesenchymal stem cells	9,17E-04	4,29E-03					mir-15,mir-193,mir-29	3
Cellular Development,Cellular Growth and Proliferation	cell proliferation	Cell proliferation of brain cancer cell lines	1,02E-03	4,68E-03					mir-10,mir-145,mir-8	3
Cellular Development,Cellular Growth and Proliferation,Organ Development,Skeletal and Muscular System Development and Function,Tissue Development	proliferation	Proliferation of myoblasts	1,08E-03	4,89E-03					mir-199,mir-27,mir-499	3
Cancer,Organismal Injury and Abnormalities	metastasis	Metastasis of colorectal cancer cell lines	1,08E-03	4,89E-03					mir-135,mir-15,mir-218	3
Cellular Movement	invasion	Invasion of sarcoma cell lines	1,14E-03	5,10E-03					mir-1301,mir-22,mir-8	3
Cancer,Cellular Development,Cellular Growth and Proliferation,Organismal Injury and Abnormalities,Tumor Morphology	colony formation	Colony formation of tumor cells	1,14E-03	5,10E-03					mir-143,mir-29,mir-8	3
Cancer,Neurological Disease,Organismal Injury and Abnormalities	growth	Growth of glioma	1,39E-03	6,07E-03					mir-15,mir-25,mir-29	3
Cellular Assembly and Organization,Nervous System Development and Function,Tissue Morphology	quantity	Quantity of dendritic spines	1,39E-03	6,07E-03					mir-132,mir-135,mir-29	3
Cellular Development,Cellular Growth and Proliferation	proliferation	Proliferation of thyroid tumor cell lines	1,53E-03	6,56E-03					mir-17,mir-197,mir-26	3
Tissue Morphology	quantity	Quantity of breast cancer cell lines	1,53E-03	6,56E-03					mir-10,mir-221,mir-8	3
Cellular Development	epithelial-mesenchymal transition	Epithelial-mesenchymal transition of breast cancer cell lines	1,67E-03	7,06E-03					mir-17,mir-25,mir-7	3
Cancer,Gastrointestinal Disease,Hepatic System Disease,Organismal Injury and Abnormalities,Reproductive System Disease	liver metastasis	Liver metastasis by breast cancer cell lines	3,96E-05	2,63E-04					mir-23,mir-27	2
Cell-To-Cell Signaling and Interaction,Cellular Function and Maintenance,Hematological System Development and Function,Inflammatory Response	phagocytic capacity	Phagocytic capacity of GM-CSF-dependent bone marrow-derived macrophage	3,96E-05	2,63E-04					let-7,mir-10	2
Cancer	sphere formation	Sphere formation of duct cancer cell lines	3,96E-05	2,63E-04					let-7,mir-10	2
Cancer	sphere formation	Sphere formation of cholangiocarcinoma cell lines	3,96E-05	2,63E-04					let-7,mir-10	2
Connective Tissue Disorders,Developmental Disorder,Hereditary Disorder,Organismal Injury and Abnormalities,Skeletal and Muscular Disorders	shortened middle phalanx V	Shortened middle phalanx V	3,96E-05	2,63E-04					mir-17,mir-25	2
Cell-To-Cell Signaling and Interaction	response	Response of endothelial cell lines	3,96E-05	2,63E-04					mir-199,mir-8	2
Cell-To-Cell Signaling and Interaction,Hematological System Development and Function,Immune Cell Trafficking,Inflammatory Response	activation	Activation of GM-CSF-dependent bone marrow-derived macrophage	3,96E-05	2,63E-04					let-7,mir-10	2
Cancer,Organismal Injury and Abnormalities	tumorigenesis	Tumorigenesis of cholangiocarcinoma cell lines	3,96E-05	2,63E-04					let-7,mir-10	2
Cellular Movement	mobility	Mobility of squamous cell carcinoma cell lines	7,89E-05	5,03E-04					mir-143,mir-145	2
Cardiovascular System Development and Function,Embryonic Development,Nervous System Development and Function,Organ Development,Organismal Development,Tissue Development,Visual System Development and Function	angiogenesis	Angiogenesis of choroid	7,89E-05	5,03E-04					mir-150,mir-27	2
Cancer,Gastrointestinal Disease,Organismal Injury and Abnormalities	growth	Growth of malignant tumor of stomach	7,89E-05	5,03E-04					mir-22,mir-8	2
Cell Cycle	S phase	S phase of leukemia cell lines	1,31E-04	7,99E-04					mir-10,mir-15	2
Cancer,Cell Death and Survival,Organismal Injury and Abnormalities,Tumor Morphology	cell viability	Cell viability of colorectal carcinoma cells	1,96E-04	1,13E-03					mir-143,mir-15	2
Cell Cycle	G1 phase	Arrest in G1 phase of bladder cancer cell lines	1,96E-04	1,13E-03					mir-154,mir-23	2
Cancer,Cell Death and Survival,Organismal Injury and Abnormalities,Tumor Morphology	apoptosis	Apoptosis of gastric cancer cells	1,96E-04	1,13E-03					mir-146,mir-17	2
Cellular Movement	migration	Migration of duct cancer cell lines	1,96E-04	1,13E-03					let-7,mir-10	2
Cancer,Gastrointestinal Disease,Organismal Injury and Abnormalities	advanced colorectal adenoma	Advanced colorectal adenoma	2,74E-04	1,51E-03					mir-25,mir-29	2
Cancer,Organismal Injury and Abnormalities	neoplasia	Neoplasia of leukemia cell lines	2,74E-04	1,51E-03					mir-15,mir-150	2
Cancer,Neurological Disease,Organismal Injury and Abnormalities,Tumor Morphology	invasion	Invasion of glioblastoma	2,74E-04	1,51E-03					mir-143,mir-145	2
Cellular Assembly and Organization,Nervous System Development and Function,Tissue Morphology	quantity	Quantity of mushroom spine	3,65E-04	1,90E-03					mir-135,mir-29	2
Cardiovascular System Development and Function,Cell Cycle,Skeletal and Muscular System Development and Function	cell cycle progression	Re-entry into cell cycle progression of ventricular myocytes	3,65E-04	1,90E-03					mir-199,mir-590	2
Cellular Development,Cellular Growth and Proliferation,Connective Tissue Development and Function,Tissue Development	proliferation	Proliferation of epiphyseal chondrocytes	3,65E-04	1,90E-03					mir-154,mir-374	2
Cell Cycle	S phase	Arrest in S phase of lung cancer cell lines	3,65E-04	1,90E-03					mir-15,mir-181	2
Cancer,Cellular Development,Cellular Growth and Proliferation,Organismal Injury and Abnormalities,Respiratory Disease,Tumor Morphology	proliferation	Proliferation of lung adenocarcinoma cells	3,65E-04	1,90E-03					mir-142,mir-145	2
Cell Cycle	G1/S phase transition	Arrest in G1/S phase transition of lung cancer cell lines	4,68E-04	2,39E-03					mir-25,mir-30	2
Cancer,Hematological Disease,Immunological Disease,Organismal Injury and Abnormalities	Down syndrome related acute megakaryoblastic leukemia	Down syndrome related acute megakaryoblastic leukemia	5,84E-04	2,86E-03					let-7,mir-10	2
Gastrointestinal Disease,Hepatic System Disease,Organismal Injury and Abnormalities	experimentally-induced hepatic fibrosis	Experimentally-induced hepatic fibrosis	5,84E-04	2,86E-03					mir-29,mir-30	2
Cell Death and Survival	survival	Survival of bone marrow-derived dendritic cells	5,84E-04	2,86E-03					mir-15,mir-22	2
Cancer,Cellular Response to Therapeutics,Organismal Injury and Abnormalities	chemosensitivity	Chemosensitivity of tumor cell lines	5,84E-04	2,86E-03					mir-186,mir-193	2
Cell Death and Survival,Cellular Development,Cellular Function and Maintenance	self-renewal	Self-renewal of breast cancer cell lines	5,84E-04	2,86E-03					mir-10,mir-29	2
Cancer,Hematological Disease,Immunological Disease,Organismal Injury and Abnormalities	chronic lymphocytic leukemia	Aggressive chronic lymphocytic leukemia	7,12E-04	3,43E-03					mir-10,mir-29	2
Cancer,Cellular Movement,Organismal Injury and Abnormalities,Tumor Morphology	invasion	Invasion of gastric cancer cells	8,52E-04	4,02E-03					mir-146,mir-29	2
Cellular Development,Cellular Growth and Proliferation	colony formation	Colony formation of bladder cancer cell lines	8,52E-04	4,02E-03					mir-10,mir-23	2
Cellular Assembly and Organization,Cellular Function and Maintenance,Organ Morphology,Skeletal and Muscular System Development and Function,Tissue Morphology	quantity	Quantity of vascular smooth muscle cells	8,52E-04	4,02E-03					mir-143,mir-145	2
Cellular Movement	migration	Migration of cholangiocarcinoma cell lines	1,00E-03	4,62E-03					let-7,mir-10	2
Hematological Disease,Immunological Disease,Infectious Diseases	infection	Infection of monocyte-derived dendritic cells	1,00E-03	4,62E-03					mir-15,mir-17	2
Cell Cycle	cell cycle progression	Cell cycle progression of brain cells	1,00E-03	4,62E-03					let-7,mir-26	2
Cell Cycle	senescence	Senescence of cervical cancer cell lines	1,00E-03	4,62E-03					mir-29,mir-30	2
Cell Cycle	S phase	Arrest in S phase of carcinoma cell lines	1,00E-03	4,62E-03					mir-15,mir-181	2
Cancer,Hematological Disease,Organismal Injury and Abnormalities	hematologic cancer	Delay in hematologic cancer	1,00E-03	4,62E-03					mir-146,mir-181	2
Cancer,Organismal Injury and Abnormalities,Tumor Morphology	transformation	Transformation of tumor	1,00E-03	4,62E-03					mir-135,mir-15	2
Reproductive System Development and Function,Tissue Morphology	quantity	Quantity of breast cell lines	1,17E-03	5,20E-03					mir-10,mir-146	2
Developmental Disorder,Hereditary Disorder,Organismal Injury and Abnormalities,Skeletal and Muscular Disorders	Becker muscular dystrophy	Becker muscular dystrophy	1,17E-03	5,20E-03					mir-146,mir-221	2
Cell-To-Cell Signaling and Interaction,Cellular Function and Maintenance,Inflammatory Response	phagocytosis	Phagocytosis by dendritic cells	1,35E-03	5,91E-03					mir-142,mir-30	2
Cancer,Cell Death and Survival,Organismal Injury and Abnormalities,Tumor Morphology	cell death	Cell death of colon carcinoma cells	1,35E-03	5,91E-03					mir-143,mir-17	2
Embryonic Development,Organ Development,Organismal Development,Reproductive System Development and Function,Tissue Development	formation	Formation of corpus luteum	1,53E-03	6,56E-03					let-7,mir-17	2
Free Radical Scavenging,Molecular Transport,Small Molecule Biochemistry	release	Release of hydrogen peroxide	1,53E-03	6,56E-03					mir-10,mir-25	2
Cellular Movement	migration	Migration of brain cancer cell lines	1,73E-03	7,28E-03					mir-145,mir-8	2
Cell Cycle,Hair and Skin Development and Function	G2 phase	Arrest in G2 phase of epithelial cell lines	1,95E-03	8,04E-03					mir-25,mir-30	2
Cancer,Cell Cycle,Organismal Injury and Abnormalities	cell cycle progression	Arrest in cell cycle progression of cancer cells	1,95E-03	8,04E-03					mir-17,mir-26	2
Cardiovascular System Development and Function,Cellular Development,Cellular Growth and Proliferation,Embryonic Development,Organ Development,Organismal Development,Skeletal and Muscular System Development and Function,Tissue Development	proliferation	Proliferation of ventricular myocytes	1,95E-03	8,04E-03					mir-199,mir-590	2
Cell Morphology,Cellular Function and Maintenance	autophagy	Autophagy of muscle cells	1,95E-03	8,04E-03					mir-17,mir-30	2
