# Supplementary material for: Role and Dysregulation of miRNA in Patients with Parkinson’s Disease
Source: Int J Mol Sci. 2022 Dec 31;24(1):712. doi: 10.3390/ijms24010712 (PMC9820759; doi:10.3390/ijms24010712)
Supplement: Supplementary file 1 [file ijms-24-00712-s001.zip › Supplementary_Table_S3.xlsx]

## Sheet: Foglio1
Table S3: SMAD3 is involved in several neurodegenerative process using DisGeNET
Evidences for Gene-Disease Associations for Parkinson	Gene	Gene_id	Disease	Disease_id	Score_gda	Association_Type	Type	Original_DB	Sentence	PMID	PMID_Year
	SMAD3	4088	Parkinsonian Disorders	C0242422	0.01	Biomarker	group	BEFREE	<span class="gene" id="21995845-9-0-5">Smad3</span> deficiency promotes strong catabolism of DA in the striatum (ST), decrease trophic and astrocytic support to dopaminergic neurons and may induce Î±-synuclein aggregation, which may be related to early <span class="disease" id="21995845-9-206-218">parkinsonism</span>.	21995845	2011
Summary for Gene-Disease Associations for Parkinson	Gene	Gene_id	Disease	Disease_id	Type	Disease_Class	Semantic_Type	N_genes_d	N_SNPs_d	Score_gda	EL_gda	EI_gda	N_PMIDs	N_SNPs_gda	First_Ref	Last_Ref
	SMAD3	4088	Parkinsonian Disorders	C0242422	group	Nervous System Diseases	Disease or Syndrome	373	95	0.01		1	1	0	2011	2011
Summary for Gene-Disease Associations for Nervous System	Gene	Gene_id	Disease	Disease_id	Type	Disease_Class	Semantic_Type	N_genes_d	N_SNPs_d	Score_gda	EL_gda	EI_gda	N_PMIDs	N_SNPs_gda	First_Ref	Last_Ref
	SMAD3	4088	Byzanthine arch palate	C0240635	disease	Congenital, Hereditary, and Neonatal Diseases and Abnormalities; Musculoskeletal Diseases; Nervous System Diseases; Stomatognathic Diseases	Congenital Abnormality	497	70	0.1			0	0
	SMAD3	4088	Subarachnoid Hemorrhage	C0038525	disease	Pathological Conditions, Signs and Symptoms; Nervous System Diseases; Cardiovascular Diseases	Disease or Syndrome	501	26	0.1			0	0
	SMAD3	4088	Exotropia	C0015310	disease	Eye Diseases; Nervous System Diseases	Disease or Syndrome	78	23	0.1			0	0
	SMAD3	4088	Hyperactive behavior	C0424295	phenotype	Pathological Conditions, Signs and Symptoms; Nervous System Diseases	Mental or Behavioral Dysfunction	1263	112	0.03		1	3	0	2014	2018
	SMAD3	4088	Prolactinoma	C0033375	disease	Neoplasms; Nervous System Diseases; Endocrine System Diseases	Neoplastic Process	187	6	0.03		1	3	0	2006	2019
	SMAD3	4088	Episodic Kinesigenic Dyskinesia 1	C4552000	disease	Pathological Conditions, Signs and Symptoms; Nervous System Diseases	Disease or Syndrome	153	18	0.01		1	1	0	2017	2017
	SMAD3	4088	Autoimmune inflammation of skeletal muscle	C2732697	disease	Musculoskeletal Diseases; Immune System Diseases; Nervous System Diseases	Disease or Syndrome	9	0	0.01		1	1	0	2018	2018
	SMAD3	4088	MYOTONIC DYSTROPHY 1	C3250443	disease	Congenital, Hereditary, and Neonatal Diseases and Abnormalities; Musculoskeletal Diseases; Nervous System Diseases	Disease or Syndrome	179	14	0.01		1	1	0	2019	2019
	SMAD3	4088	Dysferlinopathy	C2931687	disease	Congenital, Hereditary, and Neonatal Diseases and Abnormalities; Musculoskeletal Diseases; Nervous System Diseases	Disease or Syndrome	30	59	0.01		1	1	0	2013	2013
	SMAD3	4088	Huntington Disease	C0020179	disease	Congenital, Hereditary, and Neonatal Diseases and Abnormalities; Nervous System Diseases; Mental Disorders	Disease or Syndrome	978	115	0.01		1	1	0	2018	2018
	SMAD3	4088	Muscular Dystrophy	C0026850	disease	Congenital, Hereditary, and Neonatal Diseases and Abnormalities; Musculoskeletal Diseases; Nervous System Diseases	Disease or Syndrome	280	67	0.01		1	1	0	2014	2014
	SMAD3	4088	Mild Mental Retardation	C0026106	disease	Pathological Conditions, Signs and Symptoms; Nervous System Diseases; Mental Disorders; Behavior and Behavior Mechanisms	Mental or Behavioral Dysfunction	340	56	0.01		1	1	0	2013	2013
	SMAD3	4088	Brain Neoplasms	C0006118	group	Neoplasms; Nervous System Diseases	Neoplastic Process	1018	204	0.01		1	1	0	2008	2008
	SMAD3	4088	Cerebral Infarction	C0007785	disease	Pathological Conditions, Signs and Symptoms; Nervous System Diseases; Cardiovascular Diseases	Disease or Syndrome	687	123	0.01		1	1	0	2019	2019
	SMAD3	4088	Cerebellar Neoplasms	C0007762	group	Neoplasms; Nervous System Diseases	Neoplastic Process	12	5	0.01		1	1	0	2007	2007
	SMAD3	4088	Sleep Apnea, Obstructive	C0520679	disease	Respiratory Tract Diseases; Nervous System Diseases	Disease or Syndrome	480	105	0.01		1	1	0	2017	2017
	SMAD3	4088	Choroid Plexus Carcinoma	C0431109	disease	Neoplasms; Nervous System Diseases	Neoplastic Process	34	11	0.01		1	1	1	2012	2012
	SMAD3	4088	Metastatic malignant neoplasm to brain	C0220650	disease	Pathological Conditions, Signs and Symptoms; Neoplasms; Nervous System Diseases	Neoplastic Process	392	28	0.01		1	1	0	2017	2017
	SMAD3	4088	Seizures	C0036572	phenotype	Pathological Conditions, Signs and Symptoms; Nervous System Diseases	Sign or Symptom	2152	553	0.01		1	1	0	2017	2017
