# Supplementary material for: Role and Dysregulation of miRNA in Patients with Parkinson’s Disease
Source: Int J Mol Sci. 2022 Dec 31;24(1):712. doi: 10.3390/ijms24010712 (PMC9820759; doi:10.3390/ijms24010712)
Supplement: Supplementary file 1 [file ijms-24-00712-s001.zip › Supplementary_Table_S4.xlsx]

## Sheet: Intercetion_Target
Table S4: Common miRWALK Target-genes between Up- and DownReugulated miRNAs
Names	total	elements
Target_miRNADown Intersect Target_miRNAUp	13759	C9orf152
		ELMO2
		MMP2
		LOC118142757
		ZHX3
		RXFP3
		APBB2
		KLHL13
		H2AZ2
		AEN
		DECR1
		SALL1
		SLC10A7
		CFHR5
		BRIX1
		PXYLP1
		LMAN1
		CHD8
		SUMO1
		GP1BA
		UQCR11
		CRNKL1
		RTN1
		KLHL14
		TBX10
		UTY
		CENPQ
		DTNBP1
		KBTBD8
		ZEB1
		ZG16
		MIER1
		CHD9
		STK16
		TOB2
		INIP
		OR2V2
		GRM2
		IPO9
		PCARE
		EVC
		CXCL13
		SORL1
		NAT10
		CHD1
		SYN3
		SLC22A2
		OR7A17
		SUGCT
		POTED
		MINAR2
		TAOK3
		STK25
		CDC25B
		BMP3
		MAP1LC3C
		POU3F1
		USP6NL
		ABCD4
		TEK
		SLC25A46
		NUTM2G
		PHF20
		CPNE4
		GTPBP1
		RAB33B
		TMEM266
		ALDOC
		ZNF212
		NUDT1
		GDPD5
		PDCD4
		MARCOL
		EOLA2
		CEP350
		OR10A2
		SELL
		CIAO1
		RNF223
		OR8J3
		DCAF4L1
		SIRT6
		PPIL1
		STK17A
		OR9G1
		ABR
		PCDHA13
		FOXE1
		SIAH3
		CNGA3
		CD38
		ZDHHC6
		NEFH
		PGBD5
		CTDSP2
		RMND5B
		CCNY
		CFAP157
		ROR2
		MAOA
		TNNT3
		GYPC
		C7orf33
		H2BC21
		RNF4
		EMC1
		HDAC7
		GRB2
		EIF1
		FPGT
		CHST15
		RASA4B
		GPN2
		COQ9
		TRAPPC9
		GCC2
		PLXNA1
		KIAA0100
		PMF1
		FNDC1
		HS2ST1
		CRELD2
		CD82
		SPINK14
		PIRT
		LIM2
		MMP16
		PTP4A2
		HPCA
		SEC14L1
		CHFR
		TP53TG3C
		COL18A1
		PDZD3
		ELAPOR2
		FAXC
		FUS
		EMX2
		TF
		CLCN4
		NPR1
		ELAC2
		ASS1
		USP42
		EMC8
		SEC23IP
		UQCRC1
		POLG
		ADAM23
		TFR2
		RICTOR
		GRXCR2
		LOC102724788
		IDO2
		SNAPC1
		GNA11
		FSIP1
		CELA3A
		UPF3A
		IGSF11
		CHST6
		UNC13B
		TTLL4
		ZNF687
		SDC2
		METTL21A
		ITPRID1
		LAMB4
		PDP1
		LRRTM3
		AHCYL2
		IZUMO2
		HABP4
		TMEM125
		CNTN2
		FUT4
		HGH1
		RP9
		ARAP1
		CDH8
		AGPS
		UNG
		DCUN1D5
		MYORG
		SLC9A3R1
		CHMP7
		REM2
		DNHD1
		FKBP4
		ZNF350
		ATF7-NPFF
		BST1
		C2orf92
		UBE2W
		OR2T29
		C10orf99
		SCN11A
		GFI1
		FHL1
		SMC6
		OSGEP
		LPIN3
		RPL4
		RBPMS
		PRPF3
		SPATA19
		XCR1
		ELFN1
		CYSTM1
		WAPL
		KLF4
		IFITM10
		UNC5CL
		ARMH1
		SEBOX
		BTK
		SYTL5
		PRND
		PIGL
		MOB1B
		HUS1
		DNAJC30
		UIMC1
		ZNF667
		ZCCHC12
		TFEC
		ATP7B
		POLD2
		PPARGC1A
		ETFA
		ZNF146
		MIA2
		KLHL6
		ZNF487
		HOXB5
		ARGFX
		PRSS22
		CUL4B
		CENPJ
		PITX1
		AKIRIN1
		CELSR3
		ZNF568
		ITSN1
		DCTN1
		LIN28B
		TNKS2
		TMEM241
		CADPS2
		SRMS
		GJA9
		TRIM45
		OSER1
		CMA1
		CENPL
		PTCRA
		FST
		VWCE
		PAWR
		ABCC12
		SYCE3
		LDLR
		ASTN2
		TAB2
		GPATCH8
		TANC2
		KIF4A
		FAM161A
		LOC730098
		PGM1
		CPD
		DCT
		ANXA8
		HLA-DOA
		UPK1B
		PROSER3
		DNAJB4
		UGT1A8
		HSPA2
		SERP1
		CNTNAP3B
		TACR2
		CD177
		EDDM3B
		PIGG
		LGR5
		RAB5A
		DCAF11
		USP9Y
		SUSD6
		PLEKHM3
		LRP1B
		XAF1
		ENKUR
		ABCG8
		ANKDD1A
		SPAG6
		ZDHHC22
		TCTA
		GGTLC2
		B2M
		C6orf141
		SEPHS1
		GLIPR2
		PLRG1
		SPG7
		ZNF614
		PARD6G
		INPP5B
		GRPEL2
		PPID
		TRIM56
		UBE2J1
		IL20RA
		DNAJC25
		KLRG1
		NEURL3
		E2F4
		CLEC4M
		GYPA
		TRAIP
		MARCHF4
		KIAA0232
		ERCC8
		MSS51
		GPR157
		OR52A1
		FAM199X
		ALG9
		BTBD10
		SDK2
		BAIAP3
		ANKRD40
		KRT74
		CALCOCO2
		SNCA
		SPATS2L
		ESRRB
		SLC48A1
		ARHGAP26
		TDRD9
		PRCD
		CDK16
		HRAS
		JAGN1
		BSDC1
		RNF43
		PHF12
		WSB1
		PROS1
		OSTN
		SOCS4
		SDR39U1
		DDIT4L
		MAS1
		TBCCD1
		ZBTB7C
		SHANK3
		THEG
		SGSM3
		TOMM22
		SOCS3
		MALL
		OR1B1
		MACIR
		LCE1E
		CGRRF1
		PIANP
		WNT10B
		PEAK3
		ISCA1
		RPAP1
		SPDYE8
		NLRP9
		EPN1
		VPS50
		MFSD14B
		SLC14A2
		RDH11
		TRMT9B
		LSMEM2
		MBD2
		FOXO1
		PPP1R17
		CRLF3
		FARS2
		NPHP3
		PYURF
		ZC3H14
		HMGXB4
		CBX2
		RBMXL1
		FAM240A
		CRTAP
		DDX50
		STYXL1
		DMAC2
		BLVRB
		CCZ1B
		MMP24
		GRID1
		FAM13A
		SLC25A24
		SLC25A15
		MRO
		ACER3
		TDP1
		RFK
		ARHGAP8
		ZFYVE9
		GBA2
		NDUFB3
		HSD17B13
		GRIN3A
		FMNL1
		CHTOP
		GNLY
		GRAMD1C
		ADGRF5
		USP38
		FAM83A
		ARMCX3
		ARHGDIB
		AK1
		ACSS3
		DIPK2A
		MUC22
		FAM20B
		HES2
		INTS7
		AMPH
		ZNF775
		HNRNPH1
		COX16
		CFAP47
		THAP4
		RBM4B
		OGFRL1
		BMF
		MAN1A1
		PRKN
		PYCR3
		NKAIN1
		NLGN4X
		RB1CC1
		NEIL2
		TMEM255B
		EIF4E
		SIGLEC15
		ABHD5
		EXOC4
		PRAMEF14
		HEATR5A
		SLC29A4
		BATF2
		HTR4
		URGCP
		EMB
		TRAF6
		LPAR3
		LMNB1
		SHE
		PIK3C2B
		AKR1E2
		USP15
		TCEAL2
		PTGER2
		FAM184B
		SLC31A1
		ST7L
		GFOD1
		CNTD1
		NTRK2
		FOXN3
		MFGE8
		PFKFB2
		TAS2R4
		CYRIA
		DCAF4
		LCLAT1
		TSKU
		KCNS2
		CEP63
		CLIC4
		KLK7
		NBDY
		BIRC6
		ZNF16
		RFT1
		ELP6
		SLC8A2
		TACC1
		ITGAD
		SH3PXD2B
		SAMHD1
		EPC2
		ATP13A2
		KRT4
		TUT4
		SNX18
		MDM2
		CAPNS1
		KCNK9
		KLHDC3
		IPPK
		EFHD2
		NBEA
		AKT2
		EGFR
		ZDHHC3
		SLC25A4
		CYB5B
		TESPA1
		NDRG1
		ZNF285
		FARP2
		MAPKAPK3
		NCAM2
		PRKD2
		ZFP36L1
		CYSLTR1
		DRICH1
		ERFE
		CFAP54
		ZNF10
		TMEM175
		PCNP
		CREB1
		LNPK
		C9orf57
		TMPRSS3
		LAT
		NECTIN4
		KCNA3
		ZHX2
		CDT1
		CD28
		ZNF624
		SOHLH2
		MCOLN3
		MASP2
		ZNRF3
		GPATCH3
		AGL
		PSD4
		PRR20B
		CCNB1IP1
		VSIG10L2
		KCNG3
		ENPEP
		SCT
		SKI
		SHISA4
		ATXN7L3
		DBNDD1
		SZT2
		GABRP
		SINHCAF
		AWAT2
		PPP2R2A
		EIF3J
		ZNF541
		SLC66A1
		RTCA
		TMEM52B
		SCLT1
		TAL1
		ACSL1
		ABCC5
		RBBP7
		ABL1
		PTPRG
		NCOR1
		TXNRD1
		CMTR1
		UBE2H
		FAM156A
		SLC6A8
		CCNE2
		CALCR
		PPP1CB
		ARF5
		SLC24A4
		ZNF121
		SLC5A10
		OR13A1
		RAD50
		IER5
		MBTPS2
		MVK
		FAM110D
		NCL
		PSMD10
		MOBP
		HRH1
		RASGRP3
		NUDT16L1
		PRKRIP1
		MED21
		SYT11
		OR2A25
		SPTBN2
		BHLHE40
		KLHL31
		RNF111
		IST1
		KIAA0895
		P2RY10
		DDX21
		HDAC11
		VMO1
		PEDS1
		MTO1
		ADAR
		MPIG6B
		P2RX1
		HBM
		EN2
		TM9SF2
		INHBE
		TOX2
		MED15
		CASR
		MTPN
		IRF2
		PGR
		SPATA6L
		GPR84
		ATP5F1C
		FGF10
		SDC3
		TMEM218
		SOX6
		RPUSD2
		ZSCAN31
		MAPK11
		TBC1D22A
		NAB1
		ASIC4
		TSPAN18
		TRMT10A
		ZNF559-ZNF177
		MED31
		ZNF532
		PLG
		CAPSL
		ASB14
		CA8
		IL36RN
		FBLN7
		SLFN11
		POLR2J3
		NOL7
		BRMS1L
		PANK2
		TCP11X1
		TAF8
		ZNF594
		ADAM8
		SFTPC
		MAN2B2
		RGS12
		EIF1AY
		LRRIQ1
		GPR150
		MFSD14C
		PRRG3
		RAPGEF5
		CHP1
		ZCCHC2
		ACAP2
		PPP4R2
		CDCA2
		PTGFRN
		SIGLEC5
		GUCD1
		LRRN4CL
		NMUR2
		KIAA1586
		DAGLA
		CHCHD6
		SLC2A4RG
		CA5B
		MPHOSPH9
		HCN4
		SH2D4B
		TGM4
		TBC1D15
		LYPD2
		FAM168A
		ZNF830
		MRPS21
		NONO
		CLEC5A
		ITCH
		MGAT3
		MBP
		GTF2H2C
		RPP25
		SOSTDC1
		LRRC74A
		HOXC11
		HELZ
		ADRB3
		MPEG1
		STAMBPL1
		ADCY2
		ANKRD33B
		TMIE
		SNX8
		CHURC1
		SELENON
		TMEM272
		KLC2
		HDAC1
		ELMOD3
		FNDC3B
		MTCP1
		VMA21
		WFDC10B
		JAKMIP3
		PCDHGB3
		CAV2
		ATRNL1
		AREL1
		MED26
		DUS1L
		NEK9
		KDM2B
		CHRM3
		WARS2
		NEURL1B
		RIMKLA
		ASF1A
		TUBGCP5
		IGSF6
		TPPP
		RGPD3
		DNAAF6
		GSTM5
		BTD
		SNRPB2
		PDCD1LG2
		HOXA11
		RAB28
		MKX
		OR2M3
		PRXL2B
		SH3GL2
		CTSO
		SFMBT1
		CLBA1
		GOLGA8R
		HSF5
		UPF2
		SORBS3
		CD101
		JPH1
		AGBL2
		TERF1
		GSE1
		SEC61A2
		ZNF703
		UCP3
		SFXN4
		STEEP1
		TREM1
		VAMP7
		SLC13A3
		HLA-C
		BBIP1
		N4BP2L1
		ELOB
		SLIT2
		HAUS3
		RSF1
		MYLK3
		MON1A
		LONRF1
		CCP110
		C2orf88
		CACNG6
		CEP128
		HMGXB3
		ZSWIM3
		KCNMB4
		DENND6B
		STX6
		CIDEB
		PDK3
		CASP4
		TPR
		ZSCAN20
		LYRM7
		BRD3
		OR2T6
		MAJIN
		MAGEB10
		KCNJ16
		PABPC1L2B
		FABP2
		ZNF57
		FBXL4
		CLEC9A
		UGT8
		BMP2K
		SLC25A23
		MAPK4
		SFXN5
		CHCHD2
		FAM3D
		NDP
		SLC4A4
		RHOBTB1
		RPL38
		KAZN
		AP2A2
		ZBTB46
		MAP7D1
		JRKL
		DTNA
		TMOD3
		EEA1
		PLK5
		IL1R1
		MAB21L1
		PHKB
		TBC1D8B
		LAPTM4B
		MRTFB
		SYT4
		GGT5
		XPO7
		TRIM5
		RNASE4
		PARD6B
		ARID1A
		SIGLECL1
		TPD52L3
		RRAGB
		SLC38A11
		RCN2
		STARD7
		JHY
		MLYCD
		UQCRH
		SDHA
		NCLN
		ZNF280D
		RCBTB2
		VEGFB
		COLQ
		PHOSPHO2-KLHL23
		DRG2
		ALPK2
		NSUN4
		RFX2
		MAPK8IP1
		DUSP8
		SENP5
		LBR
		IGFL1
		CCDC51
		KLF3
		KCTD14
		SLC44A4
		GMPR2
		ERGIC1
		ERBB4
		MAP4
		OR2T33
		GPHN
		SLC6A2
		C3orf85
		ORC3
		EIF4EBP2
		DFFB
		H2BW2
		DMRT1
		ANKRD34B
		IER2
		AIFM1
		WWC2
		MRPL4
		EPB41L4A
		TAF4B
		GAL3ST3
		MALT1
		ARVCF
		DENND11
		C1QC
		ZNF783
		ZNF85
		MMP13
		ZBED3
		KDM4D
		CLGN
		SLC25A37
		OR5AS1
		SMARCC2
		CCDC12
		CLHC1
		AMBRA1
		USF2
		OR10D3
		FAM20A
		IRF2BP2
		ZNF230
		MSN
		SLC9A5
		MUSK
		EPDR1
		SMARCD1
		SH3RF3
		ZNF347
		GTF2E1
		ATAD2B
		ARHGAP17
		SFPQ
		PRSS54
		GFRA4
		TIGD6
		RGS16
		URB1
		TOP3B
		NFATC4
		CA14
		BMPR1A
		STAG2
		MOB3C
		LRTOMT
		LARS1
		CD55
		RPS23
		SSX2
		FBXO27
		SYNGR3
		EML1
		SMAD3
		NUP93
		TBC1D12
		ADGRG3
		ZNF581
		CDK12
		ELOVL3
		CACNB3
		GALNT13
		SPO11
		NEDD4
		NEK4
		PRKAR2A
		GUCA1ANB
		ATP6V0B
		CACNA1E
		CEACAM8
		SKP1
		PEX14
		ZBTB38
		FYCO1
		FBLIM1
		RAPH1
		MINK1
		EZH2
		DOCK8
		PLEKHB1
		GRB7
		ZFP37
		MRPL33
		CFAP73
		PELO
		ARMC1
		SPRN
		HBEGF
		BORA
		PI4KA
		POU2AF1
		R3HDM4
		RASAL1
		DDAH1
		ACBD5
		TMC2
		TIPARP
		SAMD13
		CCDC137
		DNASE1L3
		EXD2
		TRIM72
		DBX2
		IPO8
		SYNJ2BP-COX16
		MAP3K14
		CCNI2
		ZNF117
		CCSER1
		TNFSF15
		DUSP2
		SECISBP2
		SPRTN
		GABRR2
		URI1
		PIK3C3
		PAG1
		GNG10
		APOL4
		GPCPD1
		ANKRD28
		STMN3
		RAB14
		GRK3
		CDK2AP2
		RIPPLY3
		HDDC3
		CXCR2
		COMMD7
		ARHGAP45
		ESYT3
		CD40
		DYNC1LI2
		VSNL1
		CCDC186
		EFTUD2
		FANCD2OS
		SCN4A
		MED10
		FAM135A
		ARHGAP4
		EHMT2
		STRIP2
		NDUFAF6
		WTIP
		COA5
		ERMP1
		THAP8
		C3orf20
		SCD5
		CIBAR1
		LSG1
		MAL
		SNU13
		GPR22
		WDR5B
		RD3
		ARMC8
		SLC47A1
		DMPK
		DHRS13
		C18orf63
		SMC1A
		SMYD5
		TUSC2
		CRHR2
		KIR3DL2
		ATP2C1
		TMEM230
		MAMSTR
		CROT
		PABPC3
		EGR1
		SLC12A2
		STOX2
		ZIC4
		PSMC6
		PROKR1
		TMEM252
		TRAT1
		PPP4R3B
		STRADA
		GAGE12C
		MTF1
		CCDC81
		SCUBE1
		ZSCAN10
		HUWE1
		CDH17
		CD180
		IL17A
		TMPO
		RRAS2
		OXCT1
		SV2B
		PKD1L2
		MAP10
		PPM1M
		ZNF502
		LEF1
		TLNRD1
		EPS8L1
		MAPK14
		GTF2F2
		PLA1A
		PPP1R42
		PHETA2
		SATB2
		KCNJ9
		RRP36
		MOCS3
		PPHLN1
		RAPGEF1
		MAP3K8
		SMIM33
		DLG4
		STC1
		NCCRP1
		EFCAB14
		GPKOW
		SULT1A1
		SPON1
		HOGA1
		RAB23
		PLA2G4A
		MAPRE3
		OR2A5
		ZNF516
		GGPS1
		EXOC3L2
		RNF19B
		ANO2
		TLR8
		PCDHA9
		ARHGEF35
		RHAG
		UNK
		EXOC8
		MAML3
		SAMD1
		PWWP3B
		RSPO4
		LDHA
		MRPL20
		FAM229B
		PHF19
		TTC5
		XKR5
		RBM14-RBM4
		SPDYE3
		PPP2R5C
		CAPG
		MPZL1
		VPS9D1
		ARSB
		PARPBP
		ANKRD30BL
		CRISPLD1
		MAD1L1
		SPIN4
		DPYSL5
		ANKRD11
		NPAS4
		NFKBID
		RNASE9
		TMEM238L
		FGF4
		CPM
		SLC26A4
		DNAAF11
		PLD5
		GATD1
		SIPA1L1
		FBXO5
		ATG4D
		MTCH1
		HK1
		GALNT12
		MRPL35
		TNKS
		TICRR
		DNAJC25-GNG10
		ZNF497
		SLC30A4
		TUB
		TRMT13
		ARHGEF18
		ARRB1
		SCAMP5
		RUNDC3B
		EREG
		IL17RB
		ADAMTS20
		MCAM
		POLR3E
		AQR
		IPMK
		CDCA7
		TBC1D26
		GRHL3
		DCAF8L2
		DENND5B
		CLMN
		UGT1A4
		SSTR3
		RBL2
		PYGO2
		PPP1R10
		CSE1L
		LCA5
		ASRGL1
		TOM1
		MRPL50
		RCAN3
		STYX
		POM121L2
		PFKM
		SGMS1
		RIOK3
		PPP1R12C
		GRAMD4
		ATG9A
		TMEM40
		ELP3
		ZNF787
		GPAT2
		MIGA1
		PPT1
		SLC35C2
		SPDYE15
		GNB2
		ZNF724
		NUP50
		SULT4A1
		C7
		ARRDC4
		GLYCTK
		MTUS1
		HARS1
		PLEKHF2
		HOXA7
		PYM1
		DYNLRB2
		CNOT10
		MR1
		SLITRK6
		LIX1
		ATL3
		F8
		KPNA5
		ACHE
		TCAIM
		MIEF1
		TNFRSF12A
		EGR3
		SERPIND1
		OASL
		IFRD1
		WDFY1
		ZBTB6
		PPP1R3A
		PRRT3
		FBXL19
		TXNIP
		ACTN2
		MARCHF7
		ATG9B
		KLK15
		RAP2B
		HEBP2
		CHAD
		SCGB2B2
		TLR3
		CAMK2G
		SRSF8
		HMGB2
		FGF14
		KIF3B
		PRICKLE2
		CSRNP3
		MTMR9
		NSDHL
		GLRA3
		GLMP
		POLR2D
		DMRTA2
		TOPORS
		TCEAL9
		CLDN19
		RNF165
		MVB12B
		FXR1
		ZMYM3
		CASP3
		FAM120C
		FAM200B
		SCLY
		FAAP20
		CA7
		ENTPD5
		CNOT9
		ZNF461
		TMEM67
		WDR47
		KCTD20
		KLRF1
		AGO1
		CLDN12
		PRKCE
		ITGAM
		WDR31
		SKA3
		RGS2
		OR51L1
		P3H4
		MST1R
		PTMA
		PRDM11
		DIRAS3
		CILK1
		NDUFV3
		ARMC3
		BTBD3
		FOSL2
		RHPN1
		ZDHHC11
		EPHA3
		RBM12
		EDIL3
		TMEM150C
		B3GALT4
		OSCAR
		NPFF
		DEDD
		SCYL2
		PTPN1
		AOPEP
		LEAP2
		SEPTIN5
		PILRB
		DSC3
		B3GNT3
		LHCGR
		UBE2S
		SAP130
		HSPE1-MOB4
		ANAPC11
		GPR179
		NIFK
		ATP6V1B2
		TERB2
		CAPZA1
		GLRX3
		CDYL2
		PGRMC1
		NUS1
		CHM
		ZNF619
		CCNL1
		TOMM6
		B3GALNT1
		TCP10L
		GDAP2
		DMKN
		LGMN
		USP31
		NTMT1
		LOC100132202
		SDCBP
		NUDT11
		PYGL
		SNPH
		B3GNT4
		NUBPL
		PLAAT3
		NOD1
		DSCAM
		DGKI
		FAM136A
		SLC16A6
		AKAP1
		YBEY
		DIP2B
		PIGA
		LY75
		UTS2
		RREB1
		SP1
		TOX4
		HSPA9
		SLC35E4
		LSM5
		ZBTB1
		GTF2F1
		SRRM3
		RPS15A
		DUSP21
		GINS4
		UTP3
		LARGE1
		CKLF
		PLEKHN1
		MBNL1
		ACSM2A
		NAXD
		HAND1
		C16orf90
		SERPINB1
		GSX1
		FGA
		SLC1A1
		DHX57
		ZNF766
		TUT7
		PNPLA5
		TBR1
		IQGAP1
		FOS
		FIGNL1
		PUS7
		TUBB6
		BAZ2A
		KCNQ2
		SECISBP2L
		CT45A5
		PRODH
		FLACC1
		CCDC33
		EPHA6
		SLC43A1
		NTN1
		GUCY1B1
		ING4
		DPH2
		DIAPH1
		ZNF71
		OR2A42
		RRM2
		OS9
		MRE11
		COG5
		COPS8
		NCBP2
		GPSM3
		ADGRL3
		SIL1
		ASB6
		SNX30
		A1BG
		C21orf62
		FMO5
		ATRIP
		CEBPG
		TNFRSF1B
		CLEC1A
		IQSEC1
		PATZ1
		BAG2
		PAQR5
		PANO1
		THNSL1
		SHROOM3
		JAM2
		ISM2
		FIGNL2
		ALX4
		GCFC2
		CORIN
		CD300LB
		FAM241A
		PCDHB16
		WNT2B
		MRPL49
		ASNS
		SMU1
		NHLRC4
		ISG20
		POLR1D
		GJD2
		CASZ1
		GIN1
		KRR1
		ANKRD29
		CDKN2AIP
		CXCL1
		EPM2A
		PC
		PAK5
		FAH
		OR51E1
		DNTTIP1
		TMEM116
		PAX8
		LGALS9C
		BEX1
		SLC2A4
		FEZF2
		SLC26A9
		ALKAL2
		MAP2
		ZNF34
		TMPRSS11F
		FAM43A
		KLF14
		FLRT2
		WRN
		DZIP3
		NOMO2
		RIT1
		FAM210A
		SCML1
		FBXW11
		TMEM201
		ETAA1
		AKT1S1
		SLC12A5
		NRIP3
		NOS1AP
		TMX1
		WDR76
		SAP30BP
		FAM243A
		DGCR6
		MEAF6
		MAP9
		BCDIN3D
		ZFAND3
		FAM133A
		TMEM198
		SLC39A3
		DISP2
		C1orf226
		DIPK1C
		MKRN3
		ADAMTS13
		CBLN3
		TTYH1
		C3orf18
		ZMYND12
		C18orf25
		RANBP10
		CD96
		DENND1C
		RBMS3
		FAAP100
		DGCR6L
		TMEM128
		SSX4B
		CSNK1G3
		TSPAN6
		ST6GALNAC2
		FAM162A
		MPP3
		FGFBP2
		ARHGEF6
		TGFBR2
		IL33
		DEAF1
		DDX60L
		RNF212
		CIB1
		ZNF680
		TSSK1B
		TTC23L
		MTRFR
		CIT
		ZNF607
		HERC4
		RGP1
		ABRAXAS1
		KCTD7
		RAB11A
		PLCD3
		DYNLT5
		PTBP2
		CLEC18A
		OGA
		C7orf25
		VSX2
		SETD7
		HOXB9
		ANKRD66
		VANGL1
		CHAF1B
		TBC1D7-LOC100130357
		KIAA1328
		PATE3
		DESI2
		SHARPIN
		TTC23
		UGP2
		ANKIB1
		CIRBP
		SEC14L4
		OVCH1
		VPS52
		PPM1F
		GPRIN3
		TSR1
		SEPTIN8
		ZFHX3
		PCSK5
		HEMK1
		PGBD2
		RSRC2
		FZD6
		CUX1
		UNC119
		TBCK
		CDC42SE2
		EIF2S2
		RNF130
		CKAP5
		KCNMB2
		ANK3
		CDH12
		QRSL1
		SHC4
		SNX24
		MORC2
		PPP1R14C
		DSN1
		RASL11A
		GPRC5B
		DIS3L
		FRMD7
		STRN4
		KITLG
		HDGF
		OR1S1
		SETX
		DDR2
		KCTD12
		LYZL2
		ZNF579
		TNFSF9
		PPFIA4
		MAP4K4
		CNIH3
		DOCK3
		STX16
		PAQR9
		KIF21B
		FEZ2
		DLAT
		CDC5L
		TMEM119
		IGIP
		CRIP3
		TEPP
		GNGT2
		APLF
		WNK1
		HAS1
		ST7
		ATCAY
		TM4SF19
		MFSD9
		PDHB
		H3Y2
		ERN1
		NOTCH3
		ADAMTS5
		B3GALT1
		RFLNB
		KRBOX4
		ZKSCAN7
		CALHM2
		FBXO32
		PCDHGA6
		CLPP
		NXPH1
		MTMR3
		ATP1B3
		TRIM25
		SDCBP2
		CRKL
		GATM
		RASA3
		AP4E1
		PGD
		CDH4
		RND1
		GAD1
		SERPINB12
		ITPRIP
		FRG2B
		DHX36
		TNFAIP8L2
		PHTF2
		CCDC112
		IQCC
		HEYL
		APPL1
		WAC
		RAB43
		ADCY9
		SLC22A9
		CELF4
		PDYN
		CDKAL1
		VAV3
		MTMR11
		DAPL1
		ARHGAP22
		NPFFR1
		NPC1
		ALDH9A1
		ZNF600
		SLC18B1
		ZNF678
		RASSF1
		PITPNB
		ADD2
		PKD2L2
		LRP11
		CDKL1
		C11orf54
		IL7
		ATMIN
		HCAR1
		PAK2
		GATA4
		ATP2B1
		PPIAL4G
		PARM1
		ATF7IP2
		MS4A14
		SLC25A43
		IGF2BP1
		FCHSD1
		CAMK2N2
		ELAVL3
		NBPF15
		UBE2J2
		PRR3
		OR4F6
		KLHL24
		CCDC88A
		SLC35B4
		UGT3A2
		ARNT2
		ITPR3
		CBR1
		TRAPPC6B
		AMZ1
		ZNHIT6
		BORCS8
		TP53TG5
		APBA1
		RAB2A
		HPSE2
		PLCE1
		INSL3
		DLG1
		TFIP11
		PIGX
		GSKIP
		FIBIN
		GRAP2
		CNBP
		RTKN2
		WASF1
		INPP5E
		CUBN
		IGF1
		ITPK1
		NAALAD2
		G3BP1
		NT5DC1
		CYP39A1
		TMEM139
		POLK
		DAZ3
		GZMM
		STK32C
		CACNA2D1
		SH3BP4
		PADI1
		ADCK1
		ANKRD13B
		TCF25
		PPP1R13B
		CRACDL
		ARL2
		TOP3A
		SLC16A14
		MINDY1
		FXYD6
		SUPT20HL1
		BBC3
		UNC5A
		PI4KB
		B3GAT1
		OAZ2
		FADS1
		DKK2
		RHOT1
		GPR153
		ARL4A
		CACTIN
		PCGF3
		HNMT
		ASPRV1
		CYP2C19
		CDK11A
		ACSBG2
		APOBR
		RWDD2A
		PALLD
		CPLX4
		TENM4
		UCMA
		MAP3K20
		TMCO3
		DSCC1
		BIRC5
		PRR16
		WNT8B
		CPLX3
		GHR
		BCLAF1
		GOLGA3
		ARHGAP39
		CLEC4E
		MGAT4B
		BBS7
		SERPINB9
		GLE1
		LAIR1
		CCDC57
		GTF3C3
		LRRC8D
		LOC401040
		METTL2B
		DNAJC5
		RASGRF1
		ALDH2
		RIBC1
		CYRIB
		EMP2
		SRSF6
		MRAP
		KATNIP
		POLE3
		TRIM2
		KRTAP19-1
		NELFE
		DGLUCY
		UBR3
		DNM1
		HYOU1
		ZNF25
		USP7
		HNRNPR
		TPCN1
		STARD13
		KLRG2
		SLC7A3
		ADI1
		ASIP
		LRRC4C
		SLC35D2
		RACGAP1
		RAB35
		ERLIN2
		FKRP
		HLA-DRA
		NLRP10
		DNAH12
		PACC1
		FAM240C
		TMEM200A
		NIPBL
		ZNF331
		EFHC1
		EIF3M
		SLC17A3
		ZNF24
		PBDC1
		ATPSCKMT
		ESRRA
		PIK3AP1
		SLAMF1
		MBD5
		PHLDA1
		LIF
		OXTR
		KDM5A
		INO80D
		SUV39H2
		CNTFR
		TMEM87B
		AFAP1L1
		WNT3
		ZNF549
		ZBTB18
		DPPA5
		LSM12
		KRT37
		CALHM5
		TRARG1
		MFAP5
		CST3
		WDR6
		VASH1
		CRPPA
		SLC35A5
		SLC22A16
		MIS18BP1
		ARL2BP
		CD99
		CRP
		TTLL11
		NEBL
		LYSMD2
		SAC3D1
		STK40
		CBARP
		TMED9
		UGT2B4
		PJA2
		PKIB
		C1orf141
		MGST1
		CYP7A1
		PHF1
		RBM44
		RHOBTB2
		SRD5A2
		UTP14C
		DCSTAMP
		FUBP1
		KIAA0586
		IL27RA
		IGLL1
		AAMDC
		NOTCH2NLC
		STMP1
		FBXO36
		CSRP3
		GOLGA8N
		CBX6
		ALPP
		ASH1L
		CHRNA2
		RBM38
		RDH8
		MLIP
		TTC21B
		DGKD
		RIMBP3
		HNRNPUL2
		ANKRD52
		FAM83H
		OPA1
		TMEM140
		CAPN6
		NUAK1
		NPPA
		PPL
		LAMB3
		RALGPS1
		NCOA3
		MFSD4A
		CCDC6
		TMEM212
		MTHFD1
		PHF21B
		ZNF107
		ALDH6A1
		G6PC2
		GRWD1
		BCKDK
		CTSB
		CMYA5
		TNF
		RILPL1
		CYHR1
		ZNF417
		SIRT2
		PHYKPL
		CHAMP1
		C1orf198
		PGAM1
		GRM6
		MEIS1
		FAM114A2
		NEDD4L
		EDAR
		IL1A
		HDGFL3
		ERCC1
		CAV3
		FAM3B
		CREBBP
		BVES
		KCNG4
		COQ5
		TUBA1A
		PRMT8
		TCEAL6
		CCDC169-SOHLH2
		RARS2
		GMCL2
		EPS8L3
		MEMO1
		LRBA
		DCLK2
		SIGLEC16
		NAPB
		KRT8
		TMIGD2
[truncated: 11,761 more rows]

## Sheet: Target_miRNADown
Names	total	elements
Target_miRNADown	312	DUXB
		PIR
		RIMBP3B
		NDUFS4
		TAC1
		PCNX2
		PIGT
		ABCA6
		CWC22
		NME5
		ICAM3
		C1orf194
		FBXL3
		OTC
		RPN2
		ZNF804A
		HINT1
		KTN1
		ADAM2
		HIVEP1
		RIDA
		PRL
		UGT2B15
		HMCN1
		YY1AP1
		CLUL1
		KCNK1
		EPPK1
		HTR2B
		LPA
		TLE6
		ADPRM
		CCDC85A
		MT1H
		ZNF816
		RBM15
		GDF15
		SAAL1
		MPP4
		ACTC1
		IFI16
		SSC5D
		FOXE3
		WDR38
		COL9A3
		TTC29
		KRT18
		RFX6
		SPAG1
		TAS2R13
		PPIC
		CPHXL
		LMOD2
		FASTK
		MMADHC
		OR5H15
		FAM71D
		MESP2
		ZNF837
		NUP210L
		PSMA3
		TCHH
		SEPTIN1
		GNG5
		KIF5B
		MAGEA9
		OR4N4
		TMEM171
		DEFB103A
		DEFB104B
		UCP1
		CACNA1A
		MEIKIN
		ITIH2
		TAS1R1
		PRAMEF18
		NAF1
		BEST2
		GSTO1
		F12
		ZNF30
		FREM1
		C9orf43
		AGTPBP1
		HEATR5B
		CRYBA1
		RPN1
		TAF9
		BOLA2-SMG1P6
		VIRMA
		SPDYA
		SPIC
		DYNC1LI1
		TMPRSS7
		TMEM200C
		CEP192
		ATP6AP2
		MAGEE2
		CFDP1
		KRT33A
		U2AF1L5
		ITGAE
		GEMIN5
		KARS1
		TRMT61B
		DOP1B
		DRD5
		WDR75
		GPRASP2
		VIM
		FAM83E
		TIE1
		PARP2
		CD9
		SRGN
		CD163
		TTR
		PABPC4
		RNF224
		PLA2G4B
		MAMDC2
		CFAP206
		PCDH7
		LY6G6F-LY6G6D
		SEC11C
		DNAAF1
		RPE65
		TP53I13
		CLDN9
		FLYWCH2
		APEX1
		BIRC2
		UBE2T
		MCCC1
		SPIN2A
		THEM5
		HMCN2
		ELMO3
		ARMCX4
		MMP10
		SCAF4
		TMEM256
		BLOC1S4
		SLC5A11
		B4GALNT4
		KIF20B
		KIAA2026
		KCNA10
		CLIC3
		SBK3
		TSPO
		CAGE1
		TTC21A
		DEFB104A
		PKD2L1
		DACT1
		CABS1
		CDK8
		LYZL4
		PLAAT2
		AKR1B15
		DOCK11
		CFC1B
		HSFY2
		ASZ1
		DUSP10
		CENPW
		NFE2L3
		CELA2B
		ADCY4
		DPEP2NB
		SAT1
		LAMA2
		TMEM60
		CSN3
		CCDC39
		GJB6
		IGFBP7
		SIRT4
		RHOXF2B
		PDE9A
		OR14A2
		U2AF1
		PPP1R26
		ZNF184
		ADGRB3
		RNFT1
		C1GALT1C1L
		RBM42
		DOP1A
		C6orf118
		MSLN
		ZNF700
		FABP4
		PRAME
		RECQL4
		ANKRD55
		ZNF638
		UGT2B17
		HERC2
		DMRT3
		GPR75-ASB3
		CENATAC
		CHGB
		LGALS7
		KLHL1
		TAAR5
		PABPN1L
		TSSK2
		MARCHF11
		ARMCX5
		NR0B1
		APOB
		PAXIP1
		TTC32
		WDFY4
		THSD8
		HAPLN2
		DNAI3
		TAF6
		UROD
		RACK1
		LONRF3
		CSTF2
		XPNPEP1
		GP9
		PRKD1
		GSTA3
		ABCA4
		IFNB1
		SUCLA2
		FUNDC1
		SLC35F4
		GHSR
		TARS1
		LXN
		ENO4
		ACLY
		USP43
		FOXG1
		SERPINI1
		EPYC
		NACA2
		WDR27
		GRK4
		PGPEP1L
		KCTD8
		BOLA3
		C6orf226
		ANKDD1B
		FAM20C
		RESP18
		OMG
		DOLK
		RNF17
		TCEAL8
		CST1
		CCL7
		HOXA10
		ZNRF2
		ATP5PF
		DHX9
		CNTN3
		MGAT2
		KRTAP20-3
		KIF18A
		EFCAB6
		ZNF98
		SLC9B1
		EVA1C
		P3H3
		TOB1
		LILRB2
		GLT8D2
		SIGLEC9
		NPW
		ZFPM2
		USP18
		AQP12A
		PAK1IP1
		FAM217A
		NRTN
		SLCO6A1
		DUSP12
		MAP3K21
		CORT
		SLC22A31
		DLGAP5
		PRMT9
		TEX29
		LTA4H
		RYR3
		KATNA1
		SMC4
		SCAND1
		TRAPPC2B
		REV3L
		SNX14
		MED30
		PSMD14
		MAST1
		ZNF45
		MOSPD3
		LY6G6D
		SAP30
		KHDRBS3
		ART3
		KRT10
		DEFB103B
		RAMP2
		DBR1
		RIMBP3C

## Sheet: Target_miRNAUp
Names	total	elements
Target_miRNAUp	3417	RPS11
		CREB3L1
		PNMA1
		TMEM216
		C10orf90
		FRG2
		CADM4
		OR2K2
		DDB1
		MYO9B
		MMP7
		ZBTB12
		FAT4
		ARID3C
		BANK1
		SFTA2
		LHB
		CRYGC
		HIGD1B
		LARP7
		CD160
		ZNF83
		CAVIN3
		OR6C1
		CCL19
		GML
		ZNF257
		F8A1
		PLEKHG4
		DUS3L
		C8G
		DRD3
		METTL25
		EMILIN1
		SMIM27
		SF3B6
		POLR2J
		ERVV-2
		COX7A2
		GPHB5
		GSTP1
		C19orf67
		KISS1R
		DEFB125
		KRT15
		GATA1
		RBM6
		KRCC1
		HID1
		FXYD2
		FAM174C
		GTSF1
		LCN15
		DNAJC9
		C1QBP
		NDUFAF8
		TCP1
		TMED7
		TBC1D3B
		SNCAIP
		TEX53
		PECR
		WFIKKN1
		SYDE2
		SVOPL
		NUP85
		DAND5
		CCDC60
		THOC7
		OR8K3
		ERMARD
		UTS2R
		SPATA48
		SAFB2
		GPX4
		STRIT1
		CTAGE4
		RABGGTB
		KLRC4
		NDUFAF1
		KRTAP4-8
		FOLR2
		PLAC8L1
		LYZL6
		PSMB8
		CSHL1
		VAT1
		TUFM
		CPO
		POP4
		TMEM132A
		RUVBL2
		BAIAP2L2
		SLC35A1
		ABHD14B
		FHIP1B
		ALAS1
		CCDC28A
		TSEN54
		CFAP20
		DEFB106B
		STH
		TBPL2
		BANF1
		HMBS
		C16orf78
		URAD
		KRTAP5-11
		ACSM6
		DNAJB13
		UCKL1
		ALDH1L1
		SLC23A1
		KRTAP10-5
		TGIF2LY
		IFNE
		ALOX12
		CKMT1B
		IFIT1B
		NUPR2
		IFT172
		COMMD1
		OCM2
		ENTHD1
		PRMT5
		PDLIM1
		KRTCAP3
		RNF126
		ACR
		ALOX5AP
		RIPK3
		C19orf18
		C20orf85
		PCDH20
		OR2C1
		CLDN3
		MRPL46
		LDHAL6B
		CCNB2
		TBC1D3G
		ZSWIM9
		ROPN1B
		ENPP7
		CAPN11
		ANKRD36
		TACSTD2
		PVALB
		F10
		COMP
		ZNF865
		IQCF6
		SPINK4
		LRRC26
		CDC45
		ABHD8
		CCT3
		SLC3A2
		MTHFD1L
		RBMY1E
		KRTAP5-3
		FAM236A
		FBXO47
		NTSR2
		BTBD18
		C17orf98
		LRSAM1
		CLDN34
		SRPX
		COL4A6
		LBHD1
		LAMTOR4
		RNF139
		SAA4
		PLPP1
		CEACAM19
		GET3
		TRIM48
		DOK5
		DMD
		NDUFA12
		KRTAP2-4
		KLHL20
		SRM
		MPC1L
		NUTM2E
		SUN3
		USP50
		TBX22
		TOMM40
		MBOAT7
		KRTAP19-8
		HAUS7
		PKP3
		C4BPA
		ALB
		KIF22
		ACTBL2
		NINJ1
		LY6L
		MYL6B
		OST4
		TIMP4
		LRIT3
		DPPA4
		WDR83
		C19orf85
		GALNS
		KCNJ11
		SERPINA3
		FBXO39
		KRT79
		KRTAP13-1
		AOX1
		KLK3
		RELL2
		TMEM147
		LCN8
		APOC1
		SHMT2
		MEDAG
		ZNF17
		KLRB1
		SRSF12
		FANCD2
		ANKZF1
		LZTS2
		IL2RG
		FZR1
		TBC1D19
		TSPAN32
		HSPB6
		MEX3B
		FBXO16
		KIF7
		DSP
		BBLN
		KCNIP3
		RTL1
		CMTM1
		PLTP
		SLC25A1
		RNASEK
		REP15
		ZC3H3
		TUBB8B
		PIBF1
		PDE6D
		CLK2
		TMEM35B
		LOC102725191
		SLC9C1
		CXXC1
		GDI1
		PIH1D1
		RAET1G
		KRTAP5-9
		ATP6V1G3
		HACE1
		GRIN2C
		KRTAP17-1
		PDZD9
		TAFA4
		KRTAP10-1
		KHK
		CD58
		IFNL3
		ABCB1
		MBD3L2B
		LLGL1
		USP54
		ITGB7
		CHKB
		LTBP2
		MANSC4
		CYP2A6
		GP6
		CRYBA2
		EYA1
		HPR
		H1-5
		TEX49
		MYH3
		MAP2K2
		TEX28
		TCTN1
		P3R3URF
		PRR5-ARHGAP8
		INPP1
		GUCY2D
		CFAP299
		DPYS
		TGM3
		CDY1B
		CAMP
		ADAMTSL2
		OVOL2
		RDH16
		SLC26A11
		CINP
		VCX
		OPN1MW3
		MRPS26
		PELI1
		C8orf34
		MUC4
		KAT2A
		AKAP17A
		LEMD3
		GTF3C2
		DIMT1
		IL27
		RPL36AL
		MRGPRX1
		C1QL4
		DHRS9
		TBC1D3F
		GLIS1
		NAPA
		ODAD2
		IQCN
		ASGR2
		PIK3R4
		C1QTNF4
		PPP1R2
		TUBA4A
		KRTAP12-1
		EEF2
		KIF26A
		SKAP1
		GADD45G
		IFITM3
		SLU7
		DNMT3L
		LOC101059915
		MAGED4B
		CD200R1L
		MYOM2
		NAP1L3
		COX6B1
		DNASE2
		MSH5
		CDH22
		NUBP1
		RIN3
		PSG2
		PSORS1C1
		OOSP2
		APOBEC1
		SURF1
		MYO15A
		ATP6V1E2
		NUP160
		IGFBP1
		PTPN21
		MOK
		ZNF226
		C11orf97
		RBM11
		SPACA4
		STKLD1
		CORO1A
		CEP76
		SLC4A1AP
		NGLY1
		UNC93A
		CBWD3
		SNRPN
		CACNA1S
		COQ8A
		PLEKHG6
		LRRC40
		PDZRN4
		DEFB127
		MRPL40
		PKMYT1
		LYL1
		SLC25A19
		NOS3
		METTL25B
		FCRL4
		SDF2
		RHBDF2
		NKX2-4
		ERFL
		TMEM121
		TRIM49D2
		SPSB3
		GLB1L3
		SPATA21
		SLC41A3
		MATN2
		FGL1
		AMN
		CFAP77
		DRAP1
		PEMT
		ZNF575
		MYO1F
		NDUFA3
		SCRIB
		AURKC
		ORM2
		GPX3
		SMIM15
		KYAT3
		KRT5
		CCL15
		CCDC22
		FOXD1
		AMT
		SATL1
		TPSD1
		PRR23B
		TTLL8
		GSDMD
		PPA1
		OR51B5
		POPDC3
		LCE3C
		HOXB2
		ANP32B
		CDKN3
		ZNF133
		H2BC15
		OR10G2
		TAS2R20
		TARM1
		C2orf66
		CDX1
		SGPP1
		MISP3
		KRTAP4-12
		POLR2G
		DNAJB8
		HSPB1
		PAIP1
		UBB
		PROP1
		SLC38A5
		SUSD2
		NOC4L
		OXT
		LEUTX
		TMEM240
		MACROD1
		KATNB1
		DUX4
		CCDC124
		EZHIP
		GTF2H2
		PNMA6F
		C3
		TRIM41
		APOC4
		UGT2B10
		KRT26
		SERPING1
		CARMIL1
		SLC36A3
		OBP2A
		PSMD3
		CEACAM16
		BCAM
		TDRD5
		SSX7
		HMGN4
		GHRL
		MICU1
		FUCA2
		IRF3
		EBPL
		GMFG
		PRSS21
		ZMAT5
		USP19
		EPX
		RIIAD1
		ENDOG
		FAM47B
		LGI4
		CD300A
		DHX16
		SMIM30
		CLEC3B
		COLEC11
		RABEP2
		PRG3
		SHFL
		NR1I3
		CSTA
		PRPF39
		USP4
		CCL26
		LCN1
		S100A3
		PFKFB1
		ZFP36
		CTAG1A
		CRYBB3
		CACNA1H
		TMEM82
		SPACA1
		PARK7
		WBP1
		KCNH4
		SELP
		C1GALT1C1
		CST8
		ZNF157
		TRPA1
		FAM81B
		ASPSCR1
		NELFCD
		ANKHD1-EIF4EBP3
		ADH1C
		MTLN
		SMCHD1
		SST
		SCCPDH
		ITIH3
		RHOV
		SRRT
		H1-10
		RAPSN
		MIX23
		KRTAP5-6
		C10orf143
		DEFB121
		ARPC1A
		TBC1D3L
		DCAF8L1
		OR4D2
		PLOD2
		NUF2
		EEF1AKMT1
		ARID2
		CHD1L
		OR52E5
		AGA
		ATXN3L
		CARD16
		SERINC4
		HTR3D
		APOF
		RGS1
		TEPSIN
		EFEMP1
		COMMD8
		CCT7
		H2AB2
		HEXD
		HRNR
		UCHL3
		MTARC2
		SDS
		ACOT6
		GGT1
		RHOD
		COL4A2
		SLC7A13
		RBM34
		MKNK2
		SIX6
		ZNF365
		ARX
		SCGB1A1
		PPP1R14B
		UGGT2
		SPI1
		POTEF
		GYS2
		GPRC5D
		LRRC23
		KIF12
		BLVRA
		KDF1
		KIF17
		STEAP1B
		ANKHD1
		RPL34
		AMBN
		QTRT1
		HELB
		LAD1
		PAOX
		RBBP8
		WNT11
		NSUN6
		SYTL2
		FOXS1
		GTF2B
		GUSB
		GSDMB
		LACRT
		ROBO3
		ZFP2
		NDUFA7
		CHCHD10
		ADIPOR1
		FABP6
		SMTN
		GJC2
		CYB5R2
		PCBD1
		BFSP1
		TMEM262
		TM4SF1
		ZSCAN23
		GINM1
		SYPL1
		SDE2
		EPOP
		NPIPA2
		CAT
		SLC2A7
		CPOX
		MADCAM1
		TRIML1
		PITRM1
		GUK1
		VPS72
		IMPDH1
		SOWAHA
		FXYD1
		LCE2C
		ANKRD33
		GSTA5
		NUP205
		SYCE1L
		ACTA1
		WDR83OS
		FCER1G
		DDX39B
		TSGA13
		ITGA7
		SLC22A24
		MED19
		ZNF860
		TPH2
		LOXHD1
		ZC3H15
		FAM111B
		CBLC
		ANKMY2
		HIGD2A
		SPINK8
		TFF1
		NME1
		CT45A3
		RANBP9
		IFNA21
		PYCARD
		NXPH2
		TMEM54
		STT3B
		FAM50A
		RBP5
		DONSON
		ARSF
		APOBEC4
		ATP1A3
		AASDH
		TMOD4
		GOLM1
		SDCCAG8
		KEL
		GK
		NR2F1
		FBP2
		GNAI2
		OR14A16
		EPHA2
		MEOX1
		AARS1
		TMEM45A
		POU1F1
		FBN2
		H1-6
		P3H1
		AQP10
		PLA2G2A
		BPY2B
		NXF2
		TAS1R3
		NUP153
		LRRC17
		ZNF665
		ZFP69B
		CCHCR1
		GCM2
		MEAK7
		COIL
		MRPL54
		SPTAN1
		C15orf65
		PPARG
		PSMG2
		CABCOCO1
		CTAG2
		MGAT5B
		HOXA3
		RPS8
		RPS19BP1
		FGF19
		DYTN
		SMIM10
		CCDC138
		RHNO1
		RAMP1
		SF3A2
		H2AB1
		FN3KRP
		TMEM253
		GH2
		ACRBP
		PTK7
		TNNI2
		CYC1
		HR
		PEX7
		RPS26
		SPATA22
		TBC1D3C
		ZC3HAV1L
		PARP6
		CYP2E1
		LRFN2
		IQCG
		CLCA2
		STRAP
		KIR3DL1
		PRM3
		TAF4
		NDUFB6
		PMFBP1
		TBP
		ARMC12
		OR12D2
		ZBED8
		LCNL1
		OR5B21
		EFCAB3
		FUZ
		GAGE12E
		BATF
		FBXO43
		THSD7B
		TSBP1
		PLIN1
		SLCO4A1
		SHD
		MEN1
		COLCA2
		CARM1
		YPEL4
		TLE1
		DEFB107A
		MYO1A
		PIWIL4
		ZNF571
		PCSK4
		GSTT2B
		WDR25
		FADD
		TNFSF13B
		COL2A1
		EPHX1
		SCGB2A2
		TNNI3K
		HSP90B1
		SEPTIN12
		GPR146
		FAM205C
		PTS
		TRIP4
		GOLGA8O
		DEFB108B
		UBE3D
		PET100
		VN1R1
		TSSK4
		FMO2
		MSTN
		ACTG2
		LPAR6
		INKA1
		C8orf89
		KRTDAP
		TTN
		ZNF93
		C8orf76
		CPA5
		LSM1
		PPP2R3C
		VWA5B2
		ZNF443
		KRTAP10-10
		SLC34A2
		UPP1
		UNC93B1
		GMNN
		KIF20A
		PFN1
		ZNF654
		MICALL2
		H2BC10
		GNG13
		CPXCR1
		GSK3A
		PI16
		NTN5
		GPR89A
		GPR87
		SMR3B
		LAMA4
		RPF1
		EBLN2
		DNER
		CHAC2
		ZFYVE19
		TTK
		DDX41
		FANK1
		GABARAPL2
		UNC45A
		FDPS
		TSPY4
		EVPLL
		KHDC1
		BOLA2B
		GHRH
		IL11RA
		DNAJC19
		SLC18A1
		NDUFS6
		ECHS1
		ABCC6
		PBX4
		NAGPA
		SLC35G3
		NTRK1
		NAP1L2
		HS3ST3A1
		NUTM2B
		CAPNS2
		HNRNPCL4
		ADAM7
		TBC1D3H
		CT45A8
		UFSP1
		RABGGTA
		CYP2D6
		PHLDB3
		TGM7
		EED
		CLC
		KRTAP10-4
		OR2J1
		RBM10
		DNAH17
		SLFN12
		EXOC3
		ALX1
		TM4SF4
		BSPH1
		APOE
		BANF2
		BCHE
		HBZ
		KLHL41
		MYO15B
		TNXB
		BIRC7
		ADAM32
		SLC13A4
		EXOC2
		MRPL34
		NAA80
		NANOS3
		PSG3
		CCR3
		TRIM49B
		TUBA3E
		ACTR5
		ADSS1
		TAS2R3
		RTCB
		COQ10B
		NFE2L2
		MT1G
		HS1BP3
		ART1
		DUS4L
		CCT4
		MRPL41
		CRABP1
		TNRC18
		TMEM271
		PRR36
		PACSIN3
		HOXB8
		GRIP1
		IGSF9
		MYCBPAP
		PSKH2
		CSMD3
		LYPD8
		EMC9
		XKRX
		TRIM63
		LYPD3
		MICA
		FIS1
		IGLL5
		CLPS
		LOC102723713
		SMS
		PARD6A
		MELK
		CCT6B
		SPINT4
		PHPT1
		SMIM28
		DECR2
		OIP5
		ARHGAP10
		CEMP1
		LIN7B
		LAMA3
		SCGB1D2
		KLK9
		PKP2
		MMP1
		TBC1D3
		IL18RAP
		DISP3
		TRIM47
		CFAP74
		CCER2
		KRTAP13-2
		MAGEA10
		SLCO1C1
		FAM3C
		KCNH3
		CITED2
		PCED1B
		WDR70
		C3orf49
		TEX46
		HACL1
		RAD23A
		C9orf153
		GHITM
		NDUFB7
		AGRN
		CEP290
		OR6C2
		RXFP4
		GP1BB
		TRIM6-TRIM34
		NELFA
		FAM117A
		NXF2B
		IZUMO1
		ZMAT1
		CARD10
		OC90
		PUS3
		NUDT8
		SPATA3
		STAB1
		IQCJ-SCHIP1
		DBI
		UFD1
		MPHOSPH6
		PRPF8
		RPL18A
		KRT16
		HBE1
		C11orf80
		CKMT1A
		RPL3
		APOO
		HPDL
		CABIN1
		AMDHD1
		DRD4
		SEMG2
		RPL9
		RAB32
		DDX43
		CETP
		TASL
		PLAAT1
		LRP12
		SNAPC2
		DGKA
		TEX52
		TYR
		CCDC194
		HAO2
		TCL1B
		RTBDN
		OR8H2
		LIPC
		HS3ST2
		TCEAL3
		MAGOH
		MBOAT4
		SPEM3
		EBNA1BP2
		RPP21
		CCNF
		HIGD2B
		FAM236B
		SLURP1
		SPATA31D3
		S100A7
		ZNF789
		POLD1
		ZNF404
		PIGU
		ZNF823
		ABHD14A
		PCNX3
		IFRD2
		PCOLCE2
		C20orf96
		ZBTB32
		HORMAD1
		AANAT
		LTBP3
		PROCR
		MYBBP1A
		H1-4
		ZNF22
		PNP
		SOAT2
		ACTN3
		IL26
		OOSP3
		CTNNBL1
		NAXE
		CD4
		ITLN1
		IRF1
		ZSCAN5A
		AGAP5
		PLAAT4
		IFI27L1
		CKLF-CMTM1
		LAPTM4A
		PSG8
		CIB2
		SCYL1
		FMO4
		FAM89B
		KIFAP3
		COPA
		PTHLH
		COA6
		ZNF692
		FANCL
		KRTAP3-2
		XRCC6
		SUPT5H
		KCTD18
		SOS2
		MBD3L4
		SNRPA
		CYP11B2
		FGB
		COX17
		ARHGAP33
		ZNF721
		HIRA
		ISL2
		PCDHB11
		TECR
		RIPK2
		SNX31
		FTL
		TERB1
		MRPS18A
		PGLYRP2
		INS-IGF2
		SLC22A1
		TSPYL2
		EIF2S3
		CXorf66
		P2RX6
		KRTAP19-7
		C2CD4B
		NAA20
		GSN
		DGKZ
		FKBP10
		H4C5
		NTF4
		REG1B
		P4HTM
		SPR
		SAMD9L
		NPM2
		HELZ2
		HSPA6
		ZDHHC12
		SPHK1
		IL34
		MATN3
		CDC42EP2
		CHCHD1
		ZDHHC19
		GARNL3
		GRK2
		RRS1
		CATSPERD
		TINAG
		TFF2
		PLCD4
		IQCD
		C1orf87
		THOP1
		QPCT
		PLOD3
		KDELR3
		MYLPF
		AIF1
		MAP4K5
		PLAA
		VPS35L
		GPHA2
		ADCY10
		NEB
		SNX7
		CPT2
		PSME1
		STAG3
		RAB11B
		DMRTC1
		TPRX1
		CLK1
		C16orf74
		ACE
		PSMA2
		NANOGNB
		GLYATL1
		DSPP
		FMR1NB
		CD37
		OSTC
		CMTM2
		ALOX15B
		PTGDS
		BST2
		BPIFA1
		EAPP
		GPR183
		GAL3ST2
		PABPC1L
		KRTAP3-1
		HOXC9
		ATP6V1H
		H2BC6
		PRR32
		AGPAT2
		CYP27A1
		XPO1
		KRTAP10-7
		F8A2
		CCDC105
		OXGR1
		FAR1
		KLRC3
		MAGEA6
		ALDH1A1
		DNAH9
		TUBG1
		IRX2
		CNGA4
		SPNS3
		OPN1LW
		LRWD1
		LCE6A
		CBLN4
		GDI2
		TSPY10
		AFMID
		BPHL
		S100A10
		COX5B
		THOC6
		SIRT3
		TIMM44
		MBIP
		COPB1
		INAFM1
		GPR137
		CFAP20DC
		TTC6
		TCTN2
		FLOT1
		RD3L
		CES5A
		PLEKHA4
		SLC25A12
		ZNF77
		HPX
		GH1
		ZNF613
		BOLA1
		SFT2D1
		MOAP1
		ARSL
		KRTAP21-1
		SEPHS2
		PYGM
		TAS2R38
		ADGRV1
		ATAD5
		CSAG3
		SCGB3A2
		ATP6V1B1
		CALML6
		FXYD6-FXYD2
		VRK1
		TTC16
		TRAP1
		MRPL53
		KRT23
		PPP1R27
		PYROXD2
		IFT52
		GOLT1A
		UTP20
		PMPCA
		MYMK
		LYG1
		NSMCE4A
		ZSCAN9
		LCE3E
		IZUMO4
		VCY1B
		C17orf50
		KRT1
		NT5M
		TAF5
		SCX
		PNMA6A
		DLX2
		BHMT
		MSMB
		IPO4
		ZNF598
		MAPK12
		BOP1
		SLC38A10
		INSRR
		PGA4
		MEIOSIN
		TEX43
		H2AC8
		BAMBI
		RYR1
		MIOX
		ACOT7
		CHI3L1
		WDR62
		ODAD3
		ATP5PD
		ZCCHC9
		DHX15
		CDY1
		VSIG8
		PAEP
		NOC3L
		MLN
		UBL7
		SLC39A12
		ARHGEF16
		TEX13B
		WNT3A
		CFAP58
		GC
		DDX39A
		REXO5
		TM4SF20
		SHLD3
		MAGEC1
		SEC13
		FBLL1
		LCE2D
		TMEM79
		TTC12
		LRRC56
		TBC1D8
		RASSF10
		ZNF627
		ZNF593
		CSNK2B
		CFHR1
		GFUS
		CA5A
		USP11
		PRKDC
		ATXN2
		MVD
		LGALS12
		BCS1L
		BCAS2
		SEL1L2
		MRPS9
		ADCK2
		BSX
		TMEM225
		RAB25
		SHISA8
		UBL4B
		GAST
		PFN4
		MRC1
		TEX51
		GPT
		SNURF
		RBMY1D
		ERGIC3
		CREB3L4
		TARBP1
		CER1
		OR5T2
		IGSF21
		OLFM2
		COX6A1
		CNTROB
		NANOGP8
		HOXB1
		IL19
		COPB2
		VAC14
		PPY
		INS
		SLC25A2
		INO80B
		CENPVL2
		PRKCZ
		CYP3A7-CYP3A51P
		RIPOR1
		ABCA10
		FOXC2
		PRSS2
		RBM45
		SEM1
		PDCL
		TCEAL7
		CT55
		FAM25A
		KRTAP4-11
		GPBAR1
		LBX2
		RAB40AL
		UBQLN3
		PRPF31
		PRICKLE4
		SAPCD1
		TMIGD1
		NAT2
		CEP55
		KRT20
		SFI1
		OR52N5
		GABRD
		KRTAP4-4
		EVI2B
		MED13
		GOLGA2
		NIF3L1
		KRTAP4-9
		HYAL4
		BMP1
		CPNE6
		MMP26
		RHOT2
		FAM47A
		ARPC1B
		PLA2G7
		DLGAP3
		MFAP2
		MRPS36
		LLCFC1
		SAA1
		TBC1D3D
		RIOX1
		MRPL27
		DDX10
		NLRP4
		CDK11B
		KRT19
		SBDS
		AKAP8L
		GPR17
		NDUFB11
		STK19
		C1QTNF12
		ADGRF3
		ZNF438
		SH3BGRL3
		NLRP1
		FNTA
		ZNF782
		KCNN2
		PTPRM
		CHRNA3
		SYCN
		FAM170A
		CUTC
		NMU
		KCNH7
		SEMA4A
		ARHGDIG
		LRRC75B
		NFXL1
		KPTN
		IL1B
		CTSA
		COQ4
		VGF
		BRS3
		ATP8B3
		METTL27
		CPT1C
		HAMP
		CCDC63
		KRT12
		HTR3E
		MAP1LC3B2
		LIMK1
		PIGC
		REG3A
		OR2Z1
		CDA
		SLC25A41
		DEFB129
		MAP3K11
		CEBPE
		APRT
		ZCWPW2
		OTOG
		PIM2
		PIPOX
		C18orf21
		C9
		CERS4
		RPL39L
		ACER1
		RLF
		NAT14
		C11orf16
		GOLGA6L7
		NBAS
		TBCB
		ADRA2C
		ANKRA2
		C11orf42
		PANX1
		ARHGAP11A
		ANXA1
		C1R
		KRTAP9-3
		HMG20B
		NOSIP
		NGF
		SAMD3
		OR1E1
		ZNF219
		CD33
		CROCC
		ZNF274
		C7orf26
		TAPBPL
		APOC3
		SLC26A8
		BRMS1
		LGALS1
		COL15A1
		YJU2B
		ZC2HC1B
		EVC2
		AFG3L2
		TGFBR3L
		LBHD2
		CABP5
		FGG
		PQBP1
		DNAH6
		CIAO3
		QARS1
		HTN3
		IFITM5
		PODXL2
		MROH8
		TNNI3
		EEFSEC
		LRRC69
		WDR88
		SPAM1
		CNN3
		SYCP1
		PRSS35
		DEFB107B
		AGAP9
		VILL
		MPC1
		ACTR6
		KRTAP5-4
		IL13RA2
		LRIG3
		ODAM
		MTFMT
		HSPB2
		LYST
		PRAMEF5
		STPG3
		AVIL
		CCDC158
		ZNF221
		CCDC27
		TMEM191B
		S1PR4
		CENPS
		MPP1
		CCL20
		CCDC86
		CTBP1
		ASCC2
		TUBA3D
		VTN
		BAD
		ANGPTL8
		LIG4
		BMP4
		SYCE1
		H3C11
		DPY19L2
		LRRC3C
		RUFY4
		PRDX5
		TUBB3
		ZNF653
		THRSP
		CYP4A11
		LELP1
		TSPY3
		FMO1
		RPS6KB2
		ATP5ME
		SCGB2A1
		SLC6A14
		S100A11
		ERVW-1
		TROAP
		PRAMEF11
		GAR1
		TMPRSS15
		FAM186A
		EEF1AKNMT
		GPR89B
		NSUN2
		NMUR1
		HPD
		PDGFRL
		HMGN5
		CBLN1
		RMI1
		RNF220
		PAXX
		GUCA2B
		SH2D3A
		KRT27
		FBXL15
		PRIM1
		RBP4
		TFB2M
		LIME1
		CT45A10
		CCDC182
		GLYATL3
		KRTAP9-8
		MBD6
		ACKR1
		SLC35D3
		ODF3L1
		SYMPK
		TSPAN10
		SEMA6C
		IL2
		CYLC1
		SPATA31D4
		JUNB
		ETHE1
		R3HCC1
		GNMT
		ACTR1B
		EEF1E1
		MSX1
		ESF1
		NCR1
		CLPSL1
		CD52
		NPBWR1
		CPNE3
		H4C15
		FGF18
		EIF2A
		SLC9A1
		ADAT3
		TMEM131
		MYH7
		PAPSS1
		CABP2
		OGFR
		MC5R
		MMP17
		UBXN1
		ZNF205
		COX7A1
		MAGEA1
		ABHD11
		HJURP
		THUMPD2
		XAGE3
		C6orf136
		XKR8
		OR1F1
		SLC49A3
		CCR10
		NVL
		PLPPR2
		NUP54
		ANKRD40CL
		RNF40
		CPTP
		OSCP1
		CHRD
		CDK5
		MLANA
		CETN2
		RGS10
		PLD3
		EPHB6
		MYO1G
		MCRIP2
		C4BPB
		CCL25
		ZNF253
		CHRNA9
		FAM193B
		TXN
		ACTA2
		ATP6V1D
		SPAG7
		H3-4
		SNRNP27
		LKAAEAR1
		TSNAXIP1
		IFNA10
		REX1BD
		REXO2
		TULP3
		ADGRG7
		ZGPAT
		C3orf38
		DEFB110
		JPH3
		C20orf204
		G6PC3
		FCHO2
		BPIFB3
		AHSP
		TUBB4A
		S100A13
		JCHAIN
		PTCH2
		TRMU
		SMIM18
		AACS
		BBOX1
		ZNF799
		KCNG1
		TMSB10
		TMC4
		CCNI
		REEP6
		FER1L5
		LONP1
		SLC25A52
		HMX1
		SLC12A4
		NOXO1
		BBS12
		TERF2IP
		PYY
		C2CD3
		ZBTB48
		BUD31
		BPIFB2
		C6orf15
		NTHL1
		WBP4
		LOC112577516
		PMM1
		VAX2
		SETDB1
		SAA2-SAA4
		ORC1
		GMPPA
		ID1
		TEX47
		COX8A
		IMMP1L
		FTMT
		DNAH11
		MTMR14
		ARSH
		CAPN1
		NME1-NME2
		SLX1A
		MAN2B1
		CGA
		UFL1
		CROCC2
		ARPC4-TTLL3
		UQCRHL
		IPO13
		MRM3
		PRSS56
		ARHGAP15
		LTBR
		PTTG1IP2
		SPATA4
		PRR5
		SPRR2B
		NADSYN1
		HK3
		EIF4A3
		ACO2
		IRAG2
		IGSF8
		MAGEB6
		SCHIP1
		HDAC3
		HP
		EXOC1
		MANF
		GJB5
		SLC34A3
		JUND
		MUC2
		SGF29
		IL23A
		SLURP2
		HCRTR1
		METTL7B
		ZNF511
		TANK
		CLEC2A
		TPTE2
		APOA2
		LAMTOR5
		TALDO1
		FPGT-TNNI3K
		ICE1
		MEX3D
		TAF1D
		PCED1A
		ZNF750
		H1-7
		HBQ1
		ARSK
		RBP7
		CPNE9
		GIMAP1-GIMAP5
		SLC16A11
		SULT6B1
		SOX15
		MRPL37
		CLCNKB
		FBXO7
		RERGL
		GUCA2A
		CKS2
		KLHDC1
		CT45A7
		TBC1D3I
		ATL1
		SERPINB11
		MAGEF1
		FH
		H2BC12
		NRN1L
		CCL23
		OBSL1
		CD1B
		SCGB1C2
		KRT9
		OCEL1
		UNCX
		BGLAP
		CBWD1
		TELO2
		CSNK1E
		KRT72
		CEND1
		RNF31
		CBX4
		C17orf49
		MBD3L3
		SPANXN5
		DPM1
		RAET1L
		TSPY2
		AK8
		FMO3
		PADI4
		VPS4B
		ZSCAN5B
		SNX32
		KLHL38
		GTF2IRD2B
		GLT8D1
		CNMD
		DHX38
		TPSB2
		TAGLN3
		STAT5B
		SSB
		AKAP3
		TRIM11
		DEGS1
		CPA3
		BCAT2
		TRIM49C
		LPCAT4
		TCAP
		FAM184A
		SYNE1
		RNPEP
		GAS2L2
		DCAF13
		BARX1
		PLXNB2
		ARMS2
		GAS2
		ADIRF
		BPIFA3
		C1orf105
		CCDC96
		CCDC173
		ZNF474
		POLE
		TMUB1
		ENO3
		RSPH10B
		GAGE10
		IRGC
		TNFRSF18
		DNAH8
		BCL7B
		LY6G5B
		ACP1
		ETV3L
		CHADL
		SH3BP1
		RFPL4A
		B3GNTL1
		EXO1
		FAM178B
		LRRC46
		WFDC12
		MICAL1
		MROH6
		C22orf15
		EIF3E
		EIF3CL
		POU3F3
		ANKRD13D
		HOXB7
		IRF9
		PTDSS2
		NFU1
		POMGNT2
		FKBP11
		FLII
		FKBP6
		TWIST1
		EPO
		MRPS18B
		ZNF682
		TMEM208
		DDX20
		RGL4
		FKBP2
		NR1D1
		PRAMEF8
		VWA3B
		SMAD6
		ADAMTS7
		RBMS1
		UGT2B28
		ZAP70
		PTPRCAP
		COX5A
		NMB
		RLBP1
		CD300C
		CCDC110
		C8A
		METTL23
		UCN
		C16orf92
		TBC1D31
		KCNJ18
		YBX2
		H2BC13
		DSCAML1
		ZCCHC4
		DDX27
		PVALEF
		KRT13
		MAGEE1
		OSTF1
		H2AC18
		LCE1B
		PSMB6
		TTLL1
		C9orf50
		CTSW
		TNNC2
		SND1
		RNASE2
		BCAP31
		POTEE
		EXOSC10
		ECE2
		OVGP1
		SKOR2
		OR8A1
		POC5
		F8A3
		TRPC7
		LPXN
		C3orf33
		RNF103
		ZNF543
		CNGA1
		RDH5
		OTX1
		CDR2
		BPIFC
		EXOSC9
		CC2D1A
		CLEC4C
		DCD
		FAAH
		MAP4K1
		ZDHHC4
		NDUFS2
		BTBD16
		SELENOH
		DPM3
		SMPD1
		KRT24
		TH
		COL6A2
		SPEF1
		DCDC2B
		ABCC3
		HLA-DMB
		NT5DC4
		KRTAP10-6
		KRT36
		ZNF296
		VPS11
		PDC
		HEXB
		WAS
		C12orf60
		MGAT4D
		MYL1
		ATP5MF
		SFN
		PLSCR5
		C2orf76
		OSGEPL1
		FXYD4
		BRINP1
		KERA
		TCF24
		CCDC30
		KHDRBS2
[truncated: 1,418 more rows]
