# Supplementary material for: Role and Dysregulation of miRNA in Patients with Parkinson’s Disease
Source: Int J Mol Sci. 2022 Dec 31;24(1):712. doi: 10.3390/ijms24010712 (PMC9820759; doi:10.3390/ijms24010712)
Supplement: Supplementary file 1 [file ijms-24-00712-s001.zip › Supplementary_Table_S5.xlsx]

## Sheet: AssociatedGeneComparisonSign_mi
Table S5: Significant (padj ≤ 0.05) genes as target of all DEmiRNAs
genesymbol_D	miRNA_Name1	STATUS_miRNA	STATUS_Target	baseMean_Target	log2FoldChange_Target	FC_Target	FoldChange_Target	pvalue_Target	padj_Target
NOG	hsa-miR-4433b-3p	UP	Down	28.1247	-1.90771	0.266515	-3.75213	2.39739e-13	4.48671e-09
NOG	hsa-miR-505-5p	UP	Down	28.1247	-1.90771	0.266515	-3.75213	2.39739e-13	4.48671e-09
NOG	hsa-miR-6503-3p	Down	Down	28.1247	-1.90771	0.266515	-3.75213	2.39739e-13	4.48671e-09
NOG	hsa-miR-4423-5p	UP	Down	28.1247	-1.90771	0.266515	-3.75213	2.39739e-13	4.48671e-09
NOG	hsa-miR-671-5p	UP	Down	28.1247	-1.90771	0.266515	-3.75213	2.39739e-13	4.48671e-09
CCL20	hsa-miR-625-5p	UP	Down	10.983	-1.59231	0.33164	-3.01532	0.000197927	0.0137193
CCL20	hsa-miR-766-3p	UP	Down	10.983	-1.59231	0.33164	-3.01532	0.000197927	0.0137193
CCL20	hsa-miR-3940-3p	UP	Down	10.983	-1.59231	0.33164	-3.01532	0.000197927	0.0137193
LRRN3	hsa-miR-1908-5p	UP	Down	86.2327	-1.44661	0.366883	-2.72567	1.14585e-06	0.000782848
LRRN3	hsa-miR-432-5p	UP	Down	86.2327	-1.44661	0.366883	-2.72567	1.14585e-06	0.000782848
LRRN3	hsa-miR-505-5p	UP	Down	86.2327	-1.44661	0.366883	-2.72567	1.14585e-06	0.000782848
LRRN3	hsa-miR-363-3p	Down	Down	86.2327	-1.44661	0.366883	-2.72567	1.14585e-06	0.000782848
LRRN3	hsa-let-7b-5p	UP	Down	86.2327	-1.44661	0.366883	-2.72567	1.14585e-06	0.000782848
LRRN3	hsa-miR-766-5p	UP	Down	86.2327	-1.44661	0.366883	-2.72567	1.14585e-06	0.000782848
TNFRSF17	hsa-miR-6724-5p	UP	Down	26.1929	-1.23627	0.424469	-2.35588	1.40171e-06	0.000874435
CCR9	hsa-miR-4446-3p	UP	Down	19.8369	-1.20559	0.433591	-2.30632	2.65135e-10	2.481e-06
CCR9	hsa-miR-23b-5p	UP	Down	19.8369	-1.20559	0.433591	-2.30632	2.65135e-10	2.481e-06
CCR9	hsa-let-7i-3p	Down	Down	19.8369	-1.20559	0.433591	-2.30632	2.65135e-10	2.481e-06
CCR9	hsa-miR-29b-1-5p	UP	Down	19.8369	-1.20559	0.433591	-2.30632	2.65135e-10	2.481e-06
CCR9	hsa-miR-744-5p	UP	Down	19.8369	-1.20559	0.433591	-2.30632	2.65135e-10	2.481e-06
CCR9	hsa-miR-146a-5p	UP	Down	19.8369	-1.20559	0.433591	-2.30632	2.65135e-10	2.481e-06
CCR9	hsa-miR-942-5p	UP	Down	19.8369	-1.20559	0.433591	-2.30632	2.65135e-10	2.481e-06
CCR9	hsa-miR-760	UP	Down	19.8369	-1.20559	0.433591	-2.30632	2.65135e-10	2.481e-06
CCR9	hsa-miR-378i	Down	Down	19.8369	-1.20559	0.433591	-2.30632	2.65135e-10	2.481e-06
CCR9	hsa-miR-1249-3p	UP	Down	19.8369	-1.20559	0.433591	-2.30632	2.65135e-10	2.481e-06
CCR9	hsa-miR-744-3p	Down	Down	19.8369	-1.20559	0.433591	-2.30632	2.65135e-10	2.481e-06
CCR9	hsa-miR-450a-5p	Down	Down	19.8369	-1.20559	0.433591	-2.30632	2.65135e-10	2.481e-06
CCR9	hsa-miR-501-5p	UP	Down	19.8369	-1.20559	0.433591	-2.30632	2.65135e-10	2.481e-06
PTGS2	hsa-miR-4446-3p	UP	Down	793.731	-1.15238	0.449883	-2.2228	0.000184958	0.0131117
PTGS2	hsa-miR-20b-3p	Down	Down	793.731	-1.15238	0.449883	-2.2228	0.000184958	0.0131117
PTGS2	hsa-miR-125b-2-3p	Down	Down	793.731	-1.15238	0.449883	-2.2228	0.000184958	0.0131117
PTGS2	hsa-miR-92a-1-5p	UP	Down	793.731	-1.15238	0.449883	-2.2228	0.000184958	0.0131117
PTGS2	hsa-miR-150-3p	UP	Down	793.731	-1.15238	0.449883	-2.2228	0.000184958	0.0131117
PTGS2	hsa-let-7g-3p	Down	Down	793.731	-1.15238	0.449883	-2.2228	0.000184958	0.0131117
PTGS2	hsa-miR-5683	Down	Down	793.731	-1.15238	0.449883	-2.2228	0.000184958	0.0131117
PTGS2	hsa-miR-1292-5p	UP	Down	793.731	-1.15238	0.449883	-2.2228	0.000184958	0.0131117
MXRA8	hsa-miR-671-5p	UP	Down	9.98776	-1.0784	0.473553	-2.11169	1.86512e-05	0.00352582
MXRA8	hsa-miR-4482-5p	UP	Down	9.98776	-1.0784	0.473553	-2.11169	1.86512e-05	0.00352582
MXRA8	hsa-miR-5193	UP	Down	9.98776	-1.0784	0.473553	-2.11169	1.86512e-05	0.00352582
MXRA8	hsa-miR-148b-5p	Down	Down	9.98776	-1.0784	0.473553	-2.11169	1.86512e-05	0.00352582
MXRA8	hsa-miR-942-5p	UP	Down	9.98776	-1.0784	0.473553	-2.11169	1.86512e-05	0.00352582
MXRA8	hsa-miR-766-5p	UP	Down	9.98776	-1.0784	0.473553	-2.11169	1.86512e-05	0.00352582
MXRA8	hsa-miR-431-5p	UP	Down	9.98776	-1.0784	0.473553	-2.11169	1.86512e-05	0.00352582
MXRA8	hsa-miR-625-5p	UP	Down	9.98776	-1.0784	0.473553	-2.11169	1.86512e-05	0.00352582
MXRA8	hsa-miR-501-5p	UP	Down	9.98776	-1.0784	0.473553	-2.11169	1.86512e-05	0.00352582
MXRA8	hsa-miR-760	UP	Down	9.98776	-1.0784	0.473553	-2.11169	1.86512e-05	0.00352582
MXRA8	hsa-miR-433-3p	UP	Down	9.98776	-1.0784	0.473553	-2.11169	1.86512e-05	0.00352582
MXRA8	hsa-miR-4443	UP	Down	9.98776	-1.0784	0.473553	-2.11169	1.86512e-05	0.00352582
MXRA8	hsa-let-7g-3p	Down	Down	9.98776	-1.0784	0.473553	-2.11169	1.86512e-05	0.00352582
MXRA8	hsa-miR-1301-3p	UP	Down	9.98776	-1.0784	0.473553	-2.11169	1.86512e-05	0.00352582
MXRA8	hsa-miR-485-5p	UP	Down	9.98776	-1.0784	0.473553	-2.11169	1.86512e-05	0.00352582
MXRA8	hsa-miR-766-3p	UP	Down	9.98776	-1.0784	0.473553	-2.11169	1.86512e-05	0.00352582
MXRA8	hsa-miR-4446-3p	UP	Down	9.98776	-1.0784	0.473553	-2.11169	1.86512e-05	0.00352582
MXRA8	hsa-miR-197-3p	UP	Down	9.98776	-1.0784	0.473553	-2.11169	1.86512e-05	0.00352582
MXRA8	hsa-miR-2115-5p	Down	Down	9.98776	-1.0784	0.473553	-2.11169	1.86512e-05	0.00352582
MXRA8	hsa-miR-423-5p	UP	Down	9.98776	-1.0784	0.473553	-2.11169	1.86512e-05	0.00352582
MXRA8	hsa-miR-23a-5p	UP	Down	9.98776	-1.0784	0.473553	-2.11169	1.86512e-05	0.00352582
MXRA8	hsa-miR-150-3p	UP	Down	9.98776	-1.0784	0.473553	-2.11169	1.86512e-05	0.00352582
MXRA8	hsa-miR-29b-2-5p	UP	Down	9.98776	-1.0784	0.473553	-2.11169	1.86512e-05	0.00352582
IL1B	hsa-miR-423-5p	UP	Down	1669.82	-1.05787	0.480341	-2.08185	0.00143137	0.0425562
IL1B	hsa-miR-4423-5p	UP	Down	1669.82	-1.05787	0.480341	-2.08185	0.00143137	0.0425562
IL1B	hsa-miR-92a-1-5p	UP	Down	1669.82	-1.05787	0.480341	-2.08185	0.00143137	0.0425562
IL1B	hsa-miR-1275	UP	Down	1669.82	-1.05787	0.480341	-2.08185	0.00143137	0.0425562
IL1B	hsa-miR-134-5p	UP	Down	1669.82	-1.05787	0.480341	-2.08185	0.00143137	0.0425562
IL1B	hsa-miR-4446-3p	UP	Down	1669.82	-1.05787	0.480341	-2.08185	0.00143137	0.0425562
IL1B	hsa-miR-3177-3p	UP	Down	1669.82	-1.05787	0.480341	-2.08185	0.00143137	0.0425562
IL1B	hsa-miR-1908-5p	UP	Down	1669.82	-1.05787	0.480341	-2.08185	0.00143137	0.0425562
IL1B	hsa-miR-3202	UP	Down	1669.82	-1.05787	0.480341	-2.08185	0.00143137	0.0425562
IL1B	hsa-miR-2110	UP	Down	1669.82	-1.05787	0.480341	-2.08185	0.00143137	0.0425562
IL1B	hsa-miR-485-5p	UP	Down	1669.82	-1.05787	0.480341	-2.08185	0.00143137	0.0425562
IL1B	hsa-miR-4433b-3p	UP	Down	1669.82	-1.05787	0.480341	-2.08185	0.00143137	0.0425562
IL1B	hsa-miR-760	UP	Down	1669.82	-1.05787	0.480341	-2.08185	0.00143137	0.0425562
IL1B	hsa-miR-25-5p	UP	Down	1669.82	-1.05787	0.480341	-2.08185	0.00143137	0.0425562
GLDC	hsa-miR-877-5p	UP	Down	11.7907	-1.04176	0.485735	-2.05874	9.50541e-05	0.00890506
GLDC	hsa-miR-485-5p	UP	Down	11.7907	-1.04176	0.485735	-2.05874	9.50541e-05	0.00890506
GLDC	hsa-miR-642a-3p	UP	Down	11.7907	-1.04176	0.485735	-2.05874	9.50541e-05	0.00890506
GLDC	hsa-miR-431-5p	UP	Down	11.7907	-1.04176	0.485735	-2.05874	9.50541e-05	0.00890506
GLDC	hsa-miR-6516-3p	Down	Down	11.7907	-1.04176	0.485735	-2.05874	9.50541e-05	0.00890506
GLDC	hsa-miR-1275	UP	Down	11.7907	-1.04176	0.485735	-2.05874	9.50541e-05	0.00890506
CD248	hsa-miR-4433b-3p	UP	Down	19.3384	-1.03901	0.486662	-2.05481	1.77979e-06	0.000990488
CD248	hsa-miR-505-5p	UP	Down	19.3384	-1.03901	0.486662	-2.05481	1.77979e-06	0.000990488
HRK	hsa-miR-4443	UP	Down	10.4018	-1.01794	0.493823	-2.02502	7.4314e-07	0.000662279
HRK	hsa-miR-877-5p	UP	Down	10.4018	-1.01794	0.493823	-2.02502	7.4314e-07	0.000662279
HRK	hsa-miR-335-5p	Down	Down	10.4018	-1.01794	0.493823	-2.02502	7.4314e-07	0.000662279
HRK	hsa-miR-432-5p	UP	Down	10.4018	-1.01794	0.493823	-2.02502	7.4314e-07	0.000662279
HRK	hsa-miR-141-3p	Down	Down	10.4018	-1.01794	0.493823	-2.02502	7.4314e-07	0.000662279
HRK	hsa-miR-92a-1-5p	UP	Down	10.4018	-1.01794	0.493823	-2.02502	7.4314e-07	0.000662279
HRK	hsa-miR-423-5p	UP	Down	10.4018	-1.01794	0.493823	-2.02502	7.4314e-07	0.000662279
HRK	hsa-miR-29b-2-5p	UP	Down	10.4018	-1.01794	0.493823	-2.02502	7.4314e-07	0.000662279
HRK	hsa-miR-501-5p	UP	Down	10.4018	-1.01794	0.493823	-2.02502	7.4314e-07	0.000662279
HRK	hsa-miR-6503-3p	Down	Down	10.4018	-1.01794	0.493823	-2.02502	7.4314e-07	0.000662279
HRK	hsa-miR-433-3p	UP	Down	10.4018	-1.01794	0.493823	-2.02502	7.4314e-07	0.000662279
HRK	hsa-miR-221-5p	Down	Down	10.4018	-1.01794	0.493823	-2.02502	7.4314e-07	0.000662279
HRK	hsa-miR-143-3p	Down	Down	10.4018	-1.01794	0.493823	-2.02502	7.4314e-07	0.000662279
HRK	hsa-miR-744-5p	UP	Down	10.4018	-1.01794	0.493823	-2.02502	7.4314e-07	0.000662279
HRK	hsa-miR-629-5p	UP	Down	10.4018	-1.01794	0.493823	-2.02502	7.4314e-07	0.000662279
HRK	hsa-miR-150-3p	UP	Down	10.4018	-1.01794	0.493823	-2.02502	7.4314e-07	0.000662279
HRK	hsa-miR-3202	UP	Down	10.4018	-1.01794	0.493823	-2.02502	7.4314e-07	0.000662279
HRK	hsa-miR-320b	UP	Down	10.4018	-1.01794	0.493823	-2.02502	7.4314e-07	0.000662279
HRK	hsa-miR-6741-3p	UP	Down	10.4018	-1.01794	0.493823	-2.02502	7.4314e-07	0.000662279
HRK	hsa-miR-1275	UP	Down	10.4018	-1.01794	0.493823	-2.02502	7.4314e-07	0.000662279
HRK	hsa-miR-20b-3p	Down	Down	10.4018	-1.01794	0.493823	-2.02502	7.4314e-07	0.000662279
HRK	hsa-miR-5193	UP	Down	10.4018	-1.01794	0.493823	-2.02502	7.4314e-07	0.000662279
HRK	hsa-miR-374b-3p	Down	Down	10.4018	-1.01794	0.493823	-2.02502	7.4314e-07	0.000662279
HRK	hsa-miR-1260b	UP	Down	10.4018	-1.01794	0.493823	-2.02502	7.4314e-07	0.000662279
HRK	hsa-miR-29c-3p	Down	Down	10.4018	-1.01794	0.493823	-2.02502	7.4314e-07	0.000662279
HRK	hsa-miR-642a-3p	UP	Down	10.4018	-1.01794	0.493823	-2.02502	7.4314e-07	0.000662279
HRK	hsa-miR-3177-3p	UP	Down	10.4018	-1.01794	0.493823	-2.02502	7.4314e-07	0.000662279
HRK	hsa-miR-2115-5p	Down	Down	10.4018	-1.01794	0.493823	-2.02502	7.4314e-07	0.000662279
HRK	hsa-miR-134-5p	UP	Down	10.4018	-1.01794	0.493823	-2.02502	7.4314e-07	0.000662279
HRK	hsa-miR-181c-5p	Down	Down	10.4018	-1.01794	0.493823	-2.02502	7.4314e-07	0.000662279
HRK	hsa-miR-4482-5p	UP	Down	10.4018	-1.01794	0.493823	-2.02502	7.4314e-07	0.000662279
HRK	hsa-miR-6852-5p	UP	Down	10.4018	-1.01794	0.493823	-2.02502	7.4314e-07	0.000662279
HRK	hsa-miR-125b-2-3p	Down	Down	10.4018	-1.01794	0.493823	-2.02502	7.4314e-07	0.000662279
HRK	hsa-miR-320c	UP	Down	10.4018	-1.01794	0.493823	-2.02502	7.4314e-07	0.000662279
HRK	hsa-miR-320a-3p	UP	Down	10.4018	-1.01794	0.493823	-2.02502	7.4314e-07	0.000662279
HRK	hsa-miR-193a-5p	UP	Down	10.4018	-1.01794	0.493823	-2.02502	7.4314e-07	0.000662279
HRK	hsa-miR-4433b-3p	UP	Down	10.4018	-1.01794	0.493823	-2.02502	7.4314e-07	0.000662279
HRK	hsa-miR-4446-3p	UP	Down	10.4018	-1.01794	0.493823	-2.02502	7.4314e-07	0.000662279
HRK	hsa-miR-3679-5p	UP	Down	10.4018	-1.01794	0.493823	-2.02502	7.4314e-07	0.000662279
HRK	hsa-miR-132-3p	UP	Down	10.4018	-1.01794	0.493823	-2.02502	7.4314e-07	0.000662279
BHLHA15	hsa-miR-6741-3p	UP	Down	12.0445	-0.992051	0.502762	-1.98901	7.56083e-05	0.00790508
BHLHA15	hsa-miR-143-3p	Down	Down	12.0445	-0.992051	0.502762	-1.98901	7.56083e-05	0.00790508
BHLHA15	hsa-miR-141-3p	Down	Down	12.0445	-0.992051	0.502762	-1.98901	7.56083e-05	0.00790508
BHLHA15	hsa-miR-125b-5p	Down	Down	12.0445	-0.992051	0.502762	-1.98901	7.56083e-05	0.00790508
BHLHA15	hsa-miR-2110	UP	Down	12.0445	-0.992051	0.502762	-1.98901	7.56083e-05	0.00790508
BHLHA15	hsa-miR-320b	UP	Down	12.0445	-0.992051	0.502762	-1.98901	7.56083e-05	0.00790508
BHLHA15	hsa-miR-1260b	UP	Down	12.0445	-0.992051	0.502762	-1.98901	7.56083e-05	0.00790508
BHLHA15	hsa-miR-625-5p	UP	Down	12.0445	-0.992051	0.502762	-1.98901	7.56083e-05	0.00790508
BHLHA15	hsa-miR-382-5p	UP	Down	12.0445	-0.992051	0.502762	-1.98901	7.56083e-05	0.00790508
BHLHA15	hsa-miR-22-3p	Down	Down	12.0445	-0.992051	0.502762	-1.98901	7.56083e-05	0.00790508
BHLHA15	hsa-miR-6503-3p	Down	Down	12.0445	-0.992051	0.502762	-1.98901	7.56083e-05	0.00790508
BHLHA15	hsa-miR-29b-2-5p	UP	Down	12.0445	-0.992051	0.502762	-1.98901	7.56083e-05	0.00790508
BHLHA15	hsa-miR-4482-5p	UP	Down	12.0445	-0.992051	0.502762	-1.98901	7.56083e-05	0.00790508
BHLHA15	hsa-miR-3679-5p	UP	Down	12.0445	-0.992051	0.502762	-1.98901	7.56083e-05	0.00790508
BHLHA15	hsa-miR-200a-3p	Down	Down	12.0445	-0.992051	0.502762	-1.98901	7.56083e-05	0.00790508
BHLHA15	hsa-miR-10392-5p	UP	Down	12.0445	-0.992051	0.502762	-1.98901	7.56083e-05	0.00790508
BHLHA15	hsa-miR-320a-3p	UP	Down	12.0445	-0.992051	0.502762	-1.98901	7.56083e-05	0.00790508
BHLHA15	hsa-miR-942-5p	UP	Down	12.0445	-0.992051	0.502762	-1.98901	7.56083e-05	0.00790508
BHLHA15	hsa-miR-431-5p	UP	Down	12.0445	-0.992051	0.502762	-1.98901	7.56083e-05	0.00790508
BHLHA15	hsa-miR-3064-3p	Down	Down	12.0445	-0.992051	0.502762	-1.98901	7.56083e-05	0.00790508
BHLHA15	hsa-miR-1301-3p	UP	Down	12.0445	-0.992051	0.502762	-1.98901	7.56083e-05	0.00790508
BHLHA15	hsa-miR-429	Down	Down	12.0445	-0.992051	0.502762	-1.98901	7.56083e-05	0.00790508
BHLHA15	hsa-miR-1307-3p	UP	Down	12.0445	-0.992051	0.502762	-1.98901	7.56083e-05	0.00790508
BHLHA15	hsa-miR-27a-3p	Down	Down	12.0445	-0.992051	0.502762	-1.98901	7.56083e-05	0.00790508
BHLHA15	hsa-miR-1260a	UP	Down	12.0445	-0.992051	0.502762	-1.98901	7.56083e-05	0.00790508
CPA5	hsa-miR-150-3p	UP	Down	7.80865	-0.959358	0.514286	-1.94444	0.00113073	0.0367337
CPA5	hsa-miR-3679-5p	UP	Down	7.80865	-0.959358	0.514286	-1.94444	0.00113073	0.0367337
CPA5	hsa-miR-3928-3p	UP	Down	7.80865	-0.959358	0.514286	-1.94444	0.00113073	0.0367337
CACHD1	hsa-miR-501-5p	UP	Down	21.4221	-0.958235	0.514686	-1.94293	5.56921e-06	0.00189505
CACHD1	hsa-miR-5193	UP	Down	21.4221	-0.958235	0.514686	-1.94293	5.56921e-06	0.00189505
CACHD1	hsa-miR-6741-3p	UP	Down	21.4221	-0.958235	0.514686	-1.94293	5.56921e-06	0.00189505
CACHD1	hsa-miR-1249-3p	UP	Down	21.4221	-0.958235	0.514686	-1.94293	5.56921e-06	0.00189505
CACHD1	hsa-miR-877-5p	UP	Down	21.4221	-0.958235	0.514686	-1.94293	5.56921e-06	0.00189505
CACHD1	hsa-miR-365a-3p	Down	Down	21.4221	-0.958235	0.514686	-1.94293	5.56921e-06	0.00189505
CACHD1	hsa-miR-20a-3p	Down	Down	21.4221	-0.958235	0.514686	-1.94293	5.56921e-06	0.00189505
CACHD1	hsa-miR-942-5p	UP	Down	21.4221	-0.958235	0.514686	-1.94293	5.56921e-06	0.00189505
CACHD1	hsa-miR-365b-3p	Down	Down	21.4221	-0.958235	0.514686	-1.94293	5.56921e-06	0.00189505
CACHD1	hsa-miR-4433b-3p	UP	Down	21.4221	-0.958235	0.514686	-1.94293	5.56921e-06	0.00189505
JCHAIN	hsa-miR-760	UP	Down	1388.89	-0.946811	0.518778	-1.92761	1.72421e-05	0.00343843
JCHAIN	hsa-miR-4433b-3p	UP	Down	1388.89	-0.946811	0.518778	-1.92761	1.72421e-05	0.00343843
JCHAIN	hsa-miR-1306-5p	UP	Down	1388.89	-0.946811	0.518778	-1.92761	1.72421e-05	0.00343843
JCHAIN	hsa-miR-23a-5p	UP	Down	1388.89	-0.946811	0.518778	-1.92761	1.72421e-05	0.00343843
JCHAIN	hsa-miR-1275	UP	Down	1388.89	-0.946811	0.518778	-1.92761	1.72421e-05	0.00343843
ASIC1	hsa-miR-3679-5p	UP	Down	8.10878	-0.928381	0.525448	-1.90314	1.70284e-05	0.00343843
ASIC1	hsa-miR-320b	UP	Down	8.10878	-0.928381	0.525448	-1.90314	1.70284e-05	0.00343843
ASIC1	hsa-miR-135b-5p	Down	Down	8.10878	-0.928381	0.525448	-1.90314	1.70284e-05	0.00343843
ASIC1	hsa-miR-4423-5p	UP	Down	8.10878	-0.928381	0.525448	-1.90314	1.70284e-05	0.00343843
ASIC1	hsa-miR-320a-3p	UP	Down	8.10878	-0.928381	0.525448	-1.90314	1.70284e-05	0.00343843
ASIC1	hsa-miR-30d-3p	Down	Down	8.10878	-0.928381	0.525448	-1.90314	1.70284e-05	0.00343843
ASIC1	hsa-miR-5193	UP	Down	8.10878	-0.928381	0.525448	-1.90314	1.70284e-05	0.00343843
ASIC1	hsa-miR-134-5p	UP	Down	8.10878	-0.928381	0.525448	-1.90314	1.70284e-05	0.00343843
ASIC1	hsa-miR-766-5p	UP	Down	8.10878	-0.928381	0.525448	-1.90314	1.70284e-05	0.00343843
ASIC1	hsa-miR-150-3p	UP	Down	8.10878	-0.928381	0.525448	-1.90314	1.70284e-05	0.00343843
ASIC1	hsa-miR-320d	UP	Down	8.10878	-0.928381	0.525448	-1.90314	1.70284e-05	0.00343843
ASIC1	hsa-miR-3202	UP	Down	8.10878	-0.928381	0.525448	-1.90314	1.70284e-05	0.00343843
ASIC1	hsa-miR-6852-5p	UP	Down	8.10878	-0.928381	0.525448	-1.90314	1.70284e-05	0.00343843
ASIC1	hsa-miR-2115-5p	Down	Down	8.10878	-0.928381	0.525448	-1.90314	1.70284e-05	0.00343843
ASIC1	hsa-miR-4433b-3p	UP	Down	8.10878	-0.928381	0.525448	-1.90314	1.70284e-05	0.00343843
ASIC1	hsa-miR-29b-2-5p	UP	Down	8.10878	-0.928381	0.525448	-1.90314	1.70284e-05	0.00343843
ASIC1	hsa-miR-629-5p	UP	Down	8.10878	-0.928381	0.525448	-1.90314	1.70284e-05	0.00343843
ASIC1	hsa-miR-193a-5p	UP	Down	8.10878	-0.928381	0.525448	-1.90314	1.70284e-05	0.00343843
ASIC1	hsa-miR-432-5p	UP	Down	8.10878	-0.928381	0.525448	-1.90314	1.70284e-05	0.00343843
ASIC1	hsa-miR-1275	UP	Down	8.10878	-0.928381	0.525448	-1.90314	1.70284e-05	0.00343843
ASIC1	hsa-miR-20b-3p	Down	Down	8.10878	-0.928381	0.525448	-1.90314	1.70284e-05	0.00343843
ASIC1	hsa-miR-1306-5p	UP	Down	8.10878	-0.928381	0.525448	-1.90314	1.70284e-05	0.00343843
ASIC1	hsa-miR-3177-3p	UP	Down	8.10878	-0.928381	0.525448	-1.90314	1.70284e-05	0.00343843
ASIC1	hsa-miR-423-5p	UP	Down	8.10878	-0.928381	0.525448	-1.90314	1.70284e-05	0.00343843
ASIC1	hsa-miR-342-5p	UP	Down	8.10878	-0.928381	0.525448	-1.90314	1.70284e-05	0.00343843
ASIC1	hsa-miR-671-5p	UP	Down	8.10878	-0.928381	0.525448	-1.90314	1.70284e-05	0.00343843
ASIC1	hsa-miR-4443	UP	Down	8.10878	-0.928381	0.525448	-1.90314	1.70284e-05	0.00343843
ASIC1	hsa-let-7i-3p	Down	Down	8.10878	-0.928381	0.525448	-1.90314	1.70284e-05	0.00343843
ASIC1	hsa-miR-1249-3p	UP	Down	8.10878	-0.928381	0.525448	-1.90314	1.70284e-05	0.00343843
ASIC1	hsa-miR-744-5p	UP	Down	8.10878	-0.928381	0.525448	-1.90314	1.70284e-05	0.00343843
EVPL	hsa-miR-141-3p	Down	Down	7.37695	-0.918415	0.52909	-1.89004	8.17806e-05	0.00817117
EVPL	hsa-miR-766-5p	UP	Down	7.37695	-0.918415	0.52909	-1.89004	8.17806e-05	0.00817117
EVPL	hsa-miR-200a-3p	Down	Down	7.37695	-0.918415	0.52909	-1.89004	8.17806e-05	0.00817117
EVPL	hsa-miR-3679-5p	UP	Down	7.37695	-0.918415	0.52909	-1.89004	8.17806e-05	0.00817117
ROBO1	hsa-miR-29c-3p	Down	Down	8.02818	-0.917223	0.529527	-1.88848	0.000146655	0.0108787
ROBO1	hsa-miR-29b-3p	Down	Down	8.02818	-0.917223	0.529527	-1.88848	0.000146655	0.0108787
ROBO1	hsa-miR-320b	UP	Down	8.02818	-0.917223	0.529527	-1.88848	0.000146655	0.0108787
ROBO1	hsa-miR-4482-5p	UP	Down	8.02818	-0.917223	0.529527	-1.88848	0.000146655	0.0108787
ZNF285	hsa-miR-4433b-3p	UP	Down	12.6365	-0.906684	0.53341	-1.87473	8.12327e-07	0.000691032
ZNF285	hsa-miR-221-5p	Down	Down	12.6365	-0.906684	0.53341	-1.87473	8.12327e-07	0.000691032
ZNF285	hsa-miR-942-5p	UP	Down	12.6365	-0.906684	0.53341	-1.87473	8.12327e-07	0.000691032
ZNF285	hsa-miR-3064-3p	Down	Down	12.6365	-0.906684	0.53341	-1.87473	8.12327e-07	0.000691032
ZNF285	hsa-miR-23c	Down	Down	12.6365	-0.906684	0.53341	-1.87473	8.12327e-07	0.000691032
ZNF285	hsa-miR-485-5p	UP	Down	12.6365	-0.906684	0.53341	-1.87473	8.12327e-07	0.000691032
ZNF285	hsa-miR-766-5p	UP	Down	12.6365	-0.906684	0.53341	-1.87473	8.12327e-07	0.000691032
ZNF285	hsa-miR-92a-1-5p	UP	Down	12.6365	-0.906684	0.53341	-1.87473	8.12327e-07	0.000691032
ZNF285	hsa-miR-10392-5p	UP	Down	12.6365	-0.906684	0.53341	-1.87473	8.12327e-07	0.000691032
ZNF285	hsa-miR-877-5p	UP	Down	12.6365	-0.906684	0.53341	-1.87473	8.12327e-07	0.000691032
ZNF285	hsa-miR-582-3p	Down	Down	12.6365	-0.906684	0.53341	-1.87473	8.12327e-07	0.000691032
ZNF285	hsa-miR-143-3p	Down	Down	12.6365	-0.906684	0.53341	-1.87473	8.12327e-07	0.000691032
ZNF285	hsa-miR-3679-5p	UP	Down	12.6365	-0.906684	0.53341	-1.87473	8.12327e-07	0.000691032
ZNF285	hsa-miR-1180-3p	UP	Down	12.6365	-0.906684	0.53341	-1.87473	8.12327e-07	0.000691032
ZNF285	hsa-miR-505-5p	UP	Down	12.6365	-0.906684	0.53341	-1.87473	8.12327e-07	0.000691032
ZNF285	hsa-miR-760	UP	Down	12.6365	-0.906684	0.53341	-1.87473	8.12327e-07	0.000691032
ZNF285	hsa-miR-4443	UP	Down	12.6365	-0.906684	0.53341	-1.87473	8.12327e-07	0.000691032
ZNF285	hsa-miR-29b-2-5p	UP	Down	12.6365	-0.906684	0.53341	-1.87473	8.12327e-07	0.000691032
ZNF285	hsa-miR-320d	UP	Down	12.6365	-0.906684	0.53341	-1.87473	8.12327e-07	0.000691032
ZNF285	hsa-miR-2115-5p	Down	Down	12.6365	-0.906684	0.53341	-1.87473	8.12327e-07	0.000691032
ZNF285	hsa-let-7g-3p	Down	Down	12.6365	-0.906684	0.53341	-1.87473	8.12327e-07	0.000691032
ZNF285	hsa-miR-320b	UP	Down	12.6365	-0.906684	0.53341	-1.87473	8.12327e-07	0.000691032
ZNF285	hsa-miR-642a-3p	UP	Down	12.6365	-0.906684	0.53341	-1.87473	8.12327e-07	0.000691032
ZNF285	hsa-miR-1301-3p	UP	Down	12.6365	-0.906684	0.53341	-1.87473	8.12327e-07	0.000691032
ZNF285	hsa-miR-1260b	UP	Down	12.6365	-0.906684	0.53341	-1.87473	8.12327e-07	0.000691032
ZNF285	hsa-let-7b-5p	UP	Down	12.6365	-0.906684	0.53341	-1.87473	8.12327e-07	0.000691032
ZNF285	hsa-miR-5193	UP	Down	12.6365	-0.906684	0.53341	-1.87473	8.12327e-07	0.000691032
ZNF285	hsa-miR-423-5p	UP	Down	12.6365	-0.906684	0.53341	-1.87473	8.12327e-07	0.000691032
ZNF285	hsa-miR-146a-5p	UP	Down	12.6365	-0.906684	0.53341	-1.87473	8.12327e-07	0.000691032
ZNF285	hsa-miR-1275	UP	Down	12.6365	-0.906684	0.53341	-1.87473	8.12327e-07	0.000691032
ZNF285	hsa-miR-374b-3p	Down	Down	12.6365	-0.906684	0.53341	-1.87473	8.12327e-07	0.000691032
ZNF285	hsa-miR-125b-5p	Down	Down	12.6365	-0.906684	0.53341	-1.87473	8.12327e-07	0.000691032
ZNF285	hsa-miR-3177-3p	UP	Down	12.6365	-0.906684	0.53341	-1.87473	8.12327e-07	0.000691032
ZNF285	hsa-miR-6741-3p	UP	Down	12.6365	-0.906684	0.53341	-1.87473	8.12327e-07	0.000691032
ZNF285	hsa-miR-320a-3p	UP	Down	12.6365	-0.906684	0.53341	-1.87473	8.12327e-07	0.000691032
ZNF285	hsa-miR-125b-2-3p	Down	Down	12.6365	-0.906684	0.53341	-1.87473	8.12327e-07	0.000691032
ZNF285	hsa-let-7i-3p	Down	Down	12.6365	-0.906684	0.53341	-1.87473	8.12327e-07	0.000691032
ZNF285	hsa-miR-4446-3p	UP	Down	12.6365	-0.906684	0.53341	-1.87473	8.12327e-07	0.000691032
ZNF285	hsa-miR-320c	UP	Down	12.6365	-0.906684	0.53341	-1.87473	8.12327e-07	0.000691032
FOXJ1	hsa-miR-25-5p	UP	Down	2.54656	-0.902785	0.534853	-1.86967	0.000549301	0.0247119
FOXJ1	hsa-miR-1249-3p	UP	Down	2.54656	-0.902785	0.534853	-1.86967	0.000549301	0.0247119
FOXJ1	hsa-miR-5193	UP	Down	2.54656	-0.902785	0.534853	-1.86967	0.000549301	0.0247119
FOXJ1	hsa-miR-23a-5p	UP	Down	2.54656	-0.902785	0.534853	-1.86967	0.000549301	0.0247119
FOXJ1	hsa-miR-1260a	UP	Down	2.54656	-0.902785	0.534853	-1.86967	0.000549301	0.0247119
FOXJ1	hsa-miR-4423-5p	UP	Down	2.54656	-0.902785	0.534853	-1.86967	0.000549301	0.0247119
FOXJ1	hsa-miR-143-3p	Down	Down	2.54656	-0.902785	0.534853	-1.86967	0.000549301	0.0247119
FOXJ1	hsa-let-7b-5p	UP	Down	2.54656	-0.902785	0.534853	-1.86967	0.000549301	0.0247119
FOXJ1	hsa-miR-92a-1-5p	UP	Down	2.54656	-0.902785	0.534853	-1.86967	0.000549301	0.0247119
FOXJ1	hsa-miR-1260b	UP	Down	2.54656	-0.902785	0.534853	-1.86967	0.000549301	0.0247119
SFRP5	hsa-miR-193a-5p	UP	Down	3.37012	-0.82629	0.563978	-1.77312	0.00175827	0.0481082
SFRP5	hsa-miR-150-3p	UP	Down	3.37012	-0.82629	0.563978	-1.77312	0.00175827	0.0481082
SFRP5	hsa-miR-6741-3p	UP	Down	3.37012	-0.82629	0.563978	-1.77312	0.00175827	0.0481082
SFRP5	hsa-miR-877-5p	UP	Down	3.37012	-0.82629	0.563978	-1.77312	0.00175827	0.0481082
SFRP5	hsa-miR-671-5p	UP	Down	3.37012	-0.82629	0.563978	-1.77312	0.00175827	0.0481082
SFRP5	hsa-miR-760	UP	Down	3.37012	-0.82629	0.563978	-1.77312	0.00175827	0.0481082
SFRP5	hsa-miR-148a-5p	Down	Down	3.37012	-0.82629	0.563978	-1.77312	0.00175827	0.0481082
SFRP5	hsa-miR-29b-2-5p	UP	Down	3.37012	-0.82629	0.563978	-1.77312	0.00175827	0.0481082
NKX3-1	hsa-miR-16-5p	Down	Down	14.948	-0.822555	0.56544	-1.76854	0.000131168	0.0103144
NKX3-1	hsa-miR-501-5p	UP	Down	14.948	-0.822555	0.56544	-1.76854	0.000131168	0.0103144
NKX3-1	hsa-miR-942-5p	UP	Down	14.948	-0.822555	0.56544	-1.76854	0.000131168	0.0103144
NKX3-1	hsa-miR-132-3p	UP	Down	14.948	-0.822555	0.56544	-1.76854	0.000131168	0.0103144
NKX3-1	hsa-miR-423-5p	UP	Down	14.948	-0.822555	0.56544	-1.76854	0.000131168	0.0103144
NKX3-1	hsa-miR-135b-5p	Down	Down	14.948	-0.822555	0.56544	-1.76854	0.000131168	0.0103144
NKX3-1	hsa-miR-365b-3p	Down	Down	14.948	-0.822555	0.56544	-1.76854	0.000131168	0.0103144
NKX3-1	hsa-miR-23a-5p	UP	Down	14.948	-0.822555	0.56544	-1.76854	0.000131168	0.0103144
NKX3-1	hsa-miR-29b-1-5p	UP	Down	14.948	-0.822555	0.56544	-1.76854	0.000131168	0.0103144
NKX3-1	hsa-miR-1275	UP	Down	14.948	-0.822555	0.56544	-1.76854	0.000131168	0.0103144
NKX3-1	hsa-miR-4433b-3p	UP	Down	14.948	-0.822555	0.56544	-1.76854	0.000131168	0.0103144
NKX3-1	hsa-miR-194-5p	Down	Down	14.948	-0.822555	0.56544	-1.76854	0.000131168	0.0103144
NKX3-1	hsa-miR-744-5p	UP	Down	14.948	-0.822555	0.56544	-1.76854	0.000131168	0.0103144
NKX3-1	hsa-miR-1301-3p	UP	Down	14.948	-0.822555	0.56544	-1.76854	0.000131168	0.0103144
NKX3-1	hsa-miR-542-3p	Down	Down	14.948	-0.822555	0.56544	-1.76854	0.000131168	0.0103144
NKX3-1	hsa-let-7g-3p	Down	Down	14.948	-0.822555	0.56544	-1.76854	0.000131168	0.0103144
NKX3-1	hsa-miR-134-5p	UP	Down	14.948	-0.822555	0.56544	-1.76854	0.000131168	0.0103144
NKX3-1	hsa-miR-6852-5p	UP	Down	14.948	-0.822555	0.56544	-1.76854	0.000131168	0.0103144
NKX3-1	hsa-miR-499a-5p	Down	Down	14.948	-0.822555	0.56544	-1.76854	0.000131168	0.0103144
NKX3-1	hsa-miR-3679-5p	UP	Down	14.948	-0.822555	0.56544	-1.76854	0.000131168	0.0103144
NKX3-1	hsa-miR-365a-3p	Down	Down	14.948	-0.822555	0.56544	-1.76854	0.000131168	0.0103144
NKX3-1	hsa-miR-3177-3p	UP	Down	14.948	-0.822555	0.56544	-1.76854	0.000131168	0.0103144
NKX3-1	hsa-miR-605-5p	UP	Down	14.948	-0.822555	0.56544	-1.76854	0.000131168	0.0103144
NKX3-1	hsa-miR-1260b	UP	Down	14.948	-0.822555	0.56544	-1.76854	0.000131168	0.0103144
NKX3-1	hsa-miR-642a-3p	UP	Down	14.948	-0.822555	0.56544	-1.76854	0.000131168	0.0103144
NKX3-1	hsa-miR-92a-1-5p	UP	Down	14.948	-0.822555	0.56544	-1.76854	0.000131168	0.0103144
NKX3-1	hsa-miR-5193	UP	Down	14.948	-0.822555	0.56544	-1.76854	0.000131168	0.0103144
NKX3-1	hsa-miR-1306-5p	UP	Down	14.948	-0.822555	0.56544	-1.76854	0.000131168	0.0103144
NKX3-1	hsa-miR-342-5p	UP	Down	14.948	-0.822555	0.56544	-1.76854	0.000131168	0.0103144
NKX3-1	hsa-miR-4423-5p	UP	Down	14.948	-0.822555	0.56544	-1.76854	0.000131168	0.0103144
WNT16	hsa-miR-27a-3p	Down	Down	5.51061	-0.772252	0.585503	-1.70793	0.00132208	0.0408246
WNT16	hsa-miR-320b	UP	Down	5.51061	-0.772252	0.585503	-1.70793	0.00132208	0.0408246
WNT16	hsa-miR-125b-2-3p	Down	Down	5.51061	-0.772252	0.585503	-1.70793	0.00132208	0.0408246
WNT16	hsa-miR-433-3p	UP	Down	5.51061	-0.772252	0.585503	-1.70793	0.00132208	0.0408246
WNT16	hsa-miR-221-5p	Down	Down	5.51061	-0.772252	0.585503	-1.70793	0.00132208	0.0408246
WNT16	hsa-miR-23a-5p	UP	Down	5.51061	-0.772252	0.585503	-1.70793	0.00132208	0.0408246
WNT16	hsa-miR-23b-5p	UP	Down	5.51061	-0.772252	0.585503	-1.70793	0.00132208	0.0408246
WNT16	hsa-miR-485-5p	UP	Down	5.51061	-0.772252	0.585503	-1.70793	0.00132208	0.0408246
WNT16	hsa-miR-92a-1-5p	UP	Down	5.51061	-0.772252	0.585503	-1.70793	0.00132208	0.0408246
WNT16	hsa-miR-146a-5p	UP	Down	5.51061	-0.772252	0.585503	-1.70793	0.00132208	0.0408246
WNT16	hsa-miR-342-5p	UP	Down	5.51061	-0.772252	0.585503	-1.70793	0.00132208	0.0408246
WNT16	hsa-miR-625-5p	UP	Down	5.51061	-0.772252	0.585503	-1.70793	0.00132208	0.0408246
WNT16	hsa-miR-25-5p	UP	Down	5.51061	-0.772252	0.585503	-1.70793	0.00132208	0.0408246
WNT16	hsa-miR-3679-5p	UP	Down	5.51061	-0.772252	0.585503	-1.70793	0.00132208	0.0408246
WNT16	hsa-miR-744-5p	UP	Down	5.51061	-0.772252	0.585503	-1.70793	0.00132208	0.0408246
C17orf100	hsa-miR-23b-5p	UP	Down	9.7072	-0.756725	0.591838	-1.68965	8.57573e-07	0.000697804
C17orf100	hsa-miR-766-5p	UP	Down	9.7072	-0.756725	0.591838	-1.68965	8.57573e-07	0.000697804
C17orf100	hsa-miR-3928-3p	UP	Down	9.7072	-0.756725	0.591838	-1.68965	8.57573e-07	0.000697804
C17orf100	hsa-miR-221-5p	Down	Down	9.7072	-0.756725	0.591838	-1.68965	8.57573e-07	0.000697804
C17orf100	hsa-miR-320c	UP	Down	9.7072	-0.756725	0.591838	-1.68965	8.57573e-07	0.000697804
C17orf100	hsa-miR-4433b-3p	UP	Down	9.7072	-0.756725	0.591838	-1.68965	8.57573e-07	0.000697804
C17orf100	hsa-miR-23c	Down	Down	9.7072	-0.756725	0.591838	-1.68965	8.57573e-07	0.000697804
C17orf100	hsa-miR-320b	UP	Down	9.7072	-0.756725	0.591838	-1.68965	8.57573e-07	0.000697804
C17orf100	hsa-miR-6503-3p	Down	Down	9.7072	-0.756725	0.591838	-1.68965	8.57573e-07	0.000697804
C17orf100	hsa-miR-342-5p	UP	Down	9.7072	-0.756725	0.591838	-1.68965	8.57573e-07	0.000697804
C17orf100	hsa-miR-485-5p	UP	Down	9.7072	-0.756725	0.591838	-1.68965	8.57573e-07	0.000697804
C17orf100	hsa-miR-877-5p	UP	Down	9.7072	-0.756725	0.591838	-1.68965	8.57573e-07	0.000697804
C17orf100	hsa-miR-4423-5p	UP	Down	9.7072	-0.756725	0.591838	-1.68965	8.57573e-07	0.000697804
C17orf100	hsa-let-7b-5p	UP	Down	9.7072	-0.756725	0.591838	-1.68965	8.57573e-07	0.000697804
C17orf100	hsa-miR-4446-3p	UP	Down	9.7072	-0.756725	0.591838	-1.68965	8.57573e-07	0.000697804
C17orf100	hsa-miR-6852-5p	UP	Down	9.7072	-0.756725	0.591838	-1.68965	8.57573e-07	0.000697804
CR2	hsa-miR-3679-5p	UP	Down	87.5198	-0.743923	0.597113	-1.67472	2.45569e-05	0.00402296
IGLL5	hsa-miR-4446-3p	UP	Down	37.4902	-0.740592	0.598494	-1.67086	5.5865e-05	0.00661717
IGLL5	hsa-miR-877-5p	UP	Down	37.4902	-0.740592	0.598494	-1.67086	5.5865e-05	0.00661717
IGLL5	hsa-miR-25-5p	UP	Down	37.4902	-0.740592	0.598494	-1.67086	5.5865e-05	0.00661717
NRCAM	hsa-miR-485-5p	UP	Down	24.6117	-0.740395	0.598575	-1.67063	0.000678455	0.0279859
NRCAM	hsa-miR-877-5p	UP	Down	24.6117	-0.740395	0.598575	-1.67063	0.000678455	0.0279859
NRCAM	hsa-miR-3202	UP	Down	24.6117	-0.740395	0.598575	-1.67063	0.000678455	0.0279859
NRCAM	hsa-miR-671-5p	UP	Down	24.6117	-0.740395	0.598575	-1.67063	0.000678455	0.0279859
NRCAM	hsa-miR-4433b-3p	UP	Down	24.6117	-0.740395	0.598575	-1.67063	0.000678455	0.0279859
NRCAM	hsa-miR-6503-3p	Down	Down	24.6117	-0.740395	0.598575	-1.67063	0.000678455	0.0279859
NRCAM	hsa-miR-4482-5p	UP	Down	24.6117	-0.740395	0.598575	-1.67063	0.000678455	0.0279859
NRCAM	hsa-miR-320c	UP	Down	24.6117	-0.740395	0.598575	-1.67063	0.000678455	0.0279859
NRCAM	hsa-miR-505-5p	UP	Down	24.6117	-0.740395	0.598575	-1.67063	0.000678455	0.0279859
NRCAM	hsa-miR-6852-5p	UP	Down	24.6117	-0.740395	0.598575	-1.67063	0.000678455	0.0279859
TLR10	hsa-miR-432-5p	UP	Down	100.022	-0.723953	0.605436	-1.6517	3.93548e-05	0.00539488
TLR10	hsa-let-7g-3p	Down	Down	100.022	-0.723953	0.605436	-1.6517	3.93548e-05	0.00539488
TLR10	hsa-miR-320b	UP	Down	100.022	-0.723953	0.605436	-1.6517	3.93548e-05	0.00539488
TLR10	hsa-let-7i-3p	Down	Down	100.022	-0.723953	0.605436	-1.6517	3.93548e-05	0.00539488
TLR10	hsa-miR-148b-5p	Down	Down	100.022	-0.723953	0.605436	-1.6517	3.93548e-05	0.00539488
TLR10	hsa-miR-221-5p	Down	Down	100.022	-0.723953	0.605436	-1.6517	3.93548e-05	0.00539488
TLR10	hsa-miR-99a-5p	Down	Down	100.022	-0.723953	0.605436	-1.6517	3.93548e-05	0.00539488
TLR10	hsa-miR-10401-3p	UP	Down	100.022	-0.723953	0.605436	-1.6517	3.93548e-05	0.00539488
TLR10	hsa-miR-197-3p	UP	Down	100.022	-0.723953	0.605436	-1.6517	3.93548e-05	0.00539488
TLR10	hsa-miR-125b-5p	Down	Down	100.022	-0.723953	0.605436	-1.6517	3.93548e-05	0.00539488
TLR10	hsa-miR-150-3p	UP	Down	100.022	-0.723953	0.605436	-1.6517	3.93548e-05	0.00539488
TLR10	hsa-miR-760	UP	Down	100.022	-0.723953	0.605436	-1.6517	3.93548e-05	0.00539488
TLR10	hsa-miR-3940-3p	UP	Down	100.022	-0.723953	0.605436	-1.6517	3.93548e-05	0.00539488
TLR10	hsa-miR-4423-5p	UP	Down	100.022	-0.723953	0.605436	-1.6517	3.93548e-05	0.00539488
TLR10	hsa-miR-4482-5p	UP	Down	100.022	-0.723953	0.605436	-1.6517	3.93548e-05	0.00539488
TLR10	hsa-miR-30d-3p	Down	Down	100.022	-0.723953	0.605436	-1.6517	3.93548e-05	0.00539488
PLLP	hsa-miR-4443	UP	Down	7.57695	-0.714994	0.609208	-1.64148	2.5484e-05	0.00407635
PLLP	hsa-miR-760	UP	Down	7.57695	-0.714994	0.609208	-1.64148	2.5484e-05	0.00407635
PLLP	hsa-miR-320a-3p	UP	Down	7.57695	-0.714994	0.609208	-1.64148	2.5484e-05	0.00407635
PLLP	hsa-miR-320b	UP	Down	7.57695	-0.714994	0.609208	-1.64148	2.5484e-05	0.00407635
PLLP	hsa-miR-671-5p	UP	Down	7.57695	-0.714994	0.609208	-1.64148	2.5484e-05	0.00407635
PLLP	hsa-miR-3177-3p	UP	Down	7.57695	-0.714994	0.609208	-1.64148	2.5484e-05	0.00407635
PLLP	hsa-miR-23a-5p	UP	Down	7.57695	-0.714994	0.609208	-1.64148	2.5484e-05	0.00407635
PLLP	hsa-miR-942-5p	UP	Down	7.57695	-0.714994	0.609208	-1.64148	2.5484e-05	0.00407635
PLLP	hsa-miR-3679-5p	UP	Down	7.57695	-0.714994	0.609208	-1.64148	2.5484e-05	0.00407635
PLLP	hsa-miR-6724-5p	UP	Down	7.57695	-0.714994	0.609208	-1.64148	2.5484e-05	0.00407635
PLLP	hsa-miR-1275	UP	Down	7.57695	-0.714994	0.609208	-1.64148	2.5484e-05	0.00407635
PLLP	hsa-miR-320c	UP	Down	7.57695	-0.714994	0.609208	-1.64148	2.5484e-05	0.00407635
PLLP	hsa-miR-3928-3p	UP	Down	7.57695	-0.714994	0.609208	-1.64148	2.5484e-05	0.00407635
PLLP	hsa-miR-744-3p	Down	Down	7.57695	-0.714994	0.609208	-1.64148	2.5484e-05	0.00407635
PLLP	hsa-miR-1292-5p	UP	Down	7.57695	-0.714994	0.609208	-1.64148	2.5484e-05	0.00407635
TTC24	hsa-miR-200a-3p	Down	Down	88.7512	-0.699608	0.615739	-1.62406	8.62037e-09	5.37768e-05
TTC24	hsa-miR-629-5p	UP	Down	88.7512	-0.699608	0.615739	-1.62406	8.62037e-09	5.37768e-05
TTC24	hsa-miR-4433b-3p	UP	Down	88.7512	-0.699608	0.615739	-1.62406	8.62037e-09	5.37768e-05
TTC24	hsa-miR-1301-3p	UP	Down	88.7512	-0.699608	0.615739	-1.62406	8.62037e-09	5.37768e-05
TTC24	hsa-miR-141-3p	Down	Down	88.7512	-0.699608	0.615739	-1.62406	8.62037e-09	5.37768e-05
TTC24	hsa-miR-4446-3p	UP	Down	88.7512	-0.699608	0.615739	-1.62406	8.62037e-09	5.37768e-05
TTC24	hsa-miR-942-5p	UP	Down	88.7512	-0.699608	0.615739	-1.62406	8.62037e-09	5.37768e-05
TTC24	hsa-miR-1275	UP	Down	88.7512	-0.699608	0.615739	-1.62406	8.62037e-09	5.37768e-05
AMN	hsa-miR-625-5p	UP	Down	27.4902	-0.683445	0.622677	-1.60597	1.71431e-07	0.000267361
AMN	hsa-miR-423-5p	UP	Down	27.4902	-0.683445	0.622677	-1.60597	1.71431e-07	0.000267361
ZNF2	hsa-miR-320d	UP	Down	22.5949	-0.663859	0.631188	-1.58432	0.000108383	0.00952298
ZNF2	hsa-miR-320b	UP	Down	22.5949	-0.663859	0.631188	-1.58432	0.000108383	0.00952298
ZNF2	hsa-miR-148a-3p	Down	Down	22.5949	-0.663859	0.631188	-1.58432	0.000108383	0.00952298
ZNF2	hsa-miR-6852-5p	UP	Down	22.5949	-0.663859	0.631188	-1.58432	0.000108383	0.00952298
ZNF2	hsa-miR-4446-3p	UP	Down	22.5949	-0.663859	0.631188	-1.58432	0.000108383	0.00952298
ZNF2	hsa-miR-215-5p	Down	Down	22.5949	-0.663859	0.631188	-1.58432	0.000108383	0.00952298
ZNF2	hsa-miR-4443	UP	Down	22.5949	-0.663859	0.631188	-1.58432	0.000108383	0.00952298
ZNF2	hsa-miR-29b-2-5p	UP	Down	22.5949	-0.663859	0.631188	-1.58432	0.000108383	0.00952298
ZNF2	hsa-miR-3177-3p	UP	Down	22.5949	-0.663859	0.631188	-1.58432	0.000108383	0.00952298
ZNF2	hsa-miR-744-5p	UP	Down	22.5949	-0.663859	0.631188	-1.58432	0.000108383	0.00952298
ZNF2	hsa-miR-1275	UP	Down	22.5949	-0.663859	0.631188	-1.58432	0.000108383	0.00952298
ZNF2	hsa-miR-25-5p	UP	Down	22.5949	-0.663859	0.631188	-1.58432	0.000108383	0.00952298
ZNF2	hsa-miR-432-5p	UP	Down	22.5949	-0.663859	0.631188	-1.58432	0.000108383	0.00952298
ZNF2	hsa-miR-1306-5p	UP	Down	22.5949	-0.663859	0.631188	-1.58432	0.000108383	0.00952298
ZNF2	hsa-miR-6503-3p	Down	Down	22.5949	-0.663859	0.631188	-1.58432	0.000108383	0.00952298
ZNF2	hsa-miR-605-5p	UP	Down	22.5949	-0.663859	0.631188	-1.58432	0.000108383	0.00952298
ZNF2	hsa-miR-193a-5p	UP	Down	22.5949	-0.663859	0.631188	-1.58432	0.000108383	0.00952298
ZNF2	hsa-miR-3202	UP	Down	22.5949	-0.663859	0.631188	-1.58432	0.000108383	0.00952298
ZNF2	hsa-miR-5193	UP	Down	22.5949	-0.663859	0.631188	-1.58432	0.000108383	0.00952298
ZNF2	hsa-miR-320c	UP	Down	22.5949	-0.663859	0.631188	-1.58432	0.000108383	0.00952298
ZNF2	hsa-miR-342-5p	UP	Down	22.5949	-0.663859	0.631188	-1.58432	0.000108383	0.00952298
ZNF2	hsa-miR-132-3p	UP	Down	22.5949	-0.663859	0.631188	-1.58432	0.000108383	0.00952298
ZNF2	hsa-miR-505-5p	UP	Down	22.5949	-0.663859	0.631188	-1.58432	0.000108383	0.00952298
ZNF2	hsa-miR-3679-5p	UP	Down	22.5949	-0.663859	0.631188	-1.58432	0.000108383	0.00952298
ZNF2	hsa-miR-1908-5p	UP	Down	22.5949	-0.663859	0.631188	-1.58432	0.000108383	0.00952298
ZNF2	hsa-miR-625-5p	UP	Down	22.5949	-0.663859	0.631188	-1.58432	0.000108383	0.00952298
ZNF2	hsa-miR-320a-3p	UP	Down	22.5949	-0.663859	0.631188	-1.58432	0.000108383	0.00952298
ZNF2	hsa-miR-23a-5p	UP	Down	22.5949	-0.663859	0.631188	-1.58432	0.000108383	0.00952298
ZNF2	hsa-miR-1301-3p	UP	Down	22.5949	-0.663859	0.631188	-1.58432	0.000108383	0.00952298
ZNF2	hsa-miR-760	UP	Down	22.5949	-0.663859	0.631188	-1.58432	0.000108383	0.00952298
ZNF2	hsa-miR-362-3p	Down	Down	22.5949	-0.663859	0.631188	-1.58432	0.000108383	0.00952298
ZNF2	hsa-miR-423-5p	UP	Down	22.5949	-0.663859	0.631188	-1.58432	0.000108383	0.00952298
KLHL33	hsa-miR-197-3p	UP	Down	5.32705	-0.655882	0.634687	-1.57558	0.00062798	0.0269194
KLHL33	hsa-miR-125b-5p	Down	Down	5.32705	-0.655882	0.634687	-1.57558	0.00062798	0.0269194
KLHL33	hsa-miR-4423-5p	UP	Down	5.32705	-0.655882	0.634687	-1.57558	0.00062798	0.0269194
KLHL33	hsa-miR-365a-3p	Down	Down	5.32705	-0.655882	0.634687	-1.57558	0.00062798	0.0269194
KLHL33	hsa-miR-365b-3p	Down	Down	5.32705	-0.655882	0.634687	-1.57558	0.00062798	0.0269194
KLHL33	hsa-miR-605-5p	UP	Down	5.32705	-0.655882	0.634687	-1.57558	0.00062798	0.0269194
KLHL33	hsa-miR-651-5p	Down	Down	5.32705	-0.655882	0.634687	-1.57558	0.00062798	0.0269194
KLHL33	hsa-miR-1275	UP	Down	5.32705	-0.655882	0.634687	-1.57558	0.00062798	0.0269194
KLHL33	hsa-miR-501-5p	UP	Down	5.32705	-0.655882	0.634687	-1.57558	0.00062798	0.0269194
KLHL33	hsa-miR-25-5p	UP	Down	5.32705	-0.655882	0.634687	-1.57558	0.00062798	0.0269194
KLHL33	hsa-miR-431-5p	UP	Down	5.32705	-0.655882	0.634687	-1.57558	0.00062798	0.0269194
KLHL33	hsa-miR-320d	UP	Down	5.32705	-0.655882	0.634687	-1.57558	0.00062798	0.0269194
KLHL33	hsa-miR-181b-3p	Down	Down	5.32705	-0.655882	0.634687	-1.57558	0.00062798	0.0269194
KLHL33	hsa-miR-766-3p	UP	Down	5.32705	-0.655882	0.634687	-1.57558	0.00062798	0.0269194
KLHL33	hsa-miR-6852-5p	UP	Down	5.32705	-0.655882	0.634687	-1.57558	0.00062798	0.0269194
KLHL33	hsa-miR-2110	UP	Down	5.32705	-0.655882	0.634687	-1.57558	0.00062798	0.0269194
KLHL33	hsa-miR-5683	Down	Down	5.32705	-0.655882	0.634687	-1.57558	0.00062798	0.0269194
KLHL33	hsa-miR-3679-5p	UP	Down	5.32705	-0.655882	0.634687	-1.57558	0.00062798	0.0269194
KLHL33	hsa-miR-4482-5p	UP	Down	5.32705	-0.655882	0.634687	-1.57558	0.00062798	0.0269194
KLHL33	hsa-miR-378i	Down	Down	5.32705	-0.655882	0.634687	-1.57558	0.00062798	0.0269194
KLHL33	hsa-miR-642a-3p	UP	Down	5.32705	-0.655882	0.634687	-1.57558	0.00062798	0.0269194
KLHL33	hsa-miR-4485-3p	UP	Down	5.32705	-0.655882	0.634687	-1.57558	0.00062798	0.0269194
KLHL33	hsa-miR-877-5p	UP	Down	5.32705	-0.655882	0.634687	-1.57558	0.00062798	0.0269194
KLHL33	hsa-miR-485-5p	UP	Down	5.32705	-0.655882	0.634687	-1.57558	0.00062798	0.0269194
KLHL33	hsa-miR-423-5p	UP	Down	5.32705	-0.655882	0.634687	-1.57558	0.00062798	0.0269194
KLHL33	hsa-miR-1260a	UP	Down	5.32705	-0.655882	0.634687	-1.57558	0.00062798	0.0269194
CHAC2	hsa-miR-6852-5p	UP	Down	7.37151	-0.645903	0.639092	-1.56472	0.000281198	0.0172278
C12orf60	hsa-miR-766-5p	UP	Down	2.98903	-0.643878	0.63999	-1.56252	0.000490802	0.0232609
C12orf60	hsa-miR-29b-2-5p	UP	Down	2.98903	-0.643878	0.63999	-1.56252	0.000490802	0.0232609
C12orf60	hsa-miR-485-5p	UP	Down	2.98903	-0.643878	0.63999	-1.56252	0.000490802	0.0232609
C12orf60	hsa-miR-1275	UP	Down	2.98903	-0.643878	0.63999	-1.56252	0.000490802	0.0232609
AEBP1	hsa-miR-6741-3p	UP	Down	115.835	-0.634906	0.643983	-1.55284	5.03007e-08	0.000156896
ZNF215	hsa-miR-150-3p	UP	Down	4.77729	-0.621297	0.650086	-1.53826	0.00174432	0.0479369
ZNF215	hsa-miR-23b-5p	UP	Down	4.77729	-0.621297	0.650086	-1.53826	0.00174432	0.0479369
ZNF215	hsa-miR-4433b-3p	UP	Down	4.77729	-0.621297	0.650086	-1.53826	0.00174432	0.0479369
ZNF215	hsa-miR-29b-1-5p	UP	Down	4.77729	-0.621297	0.650086	-1.53826	0.00174432	0.0479369
ZNF215	hsa-miR-432-5p	UP	Down	4.77729	-0.621297	0.650086	-1.53826	0.00174432	0.0479369
ZNF215	hsa-miR-671-5p	UP	Down	4.77729	-0.621297	0.650086	-1.53826	0.00174432	0.0479369
ZNF215	hsa-miR-6503-3p	Down	Down	4.77729	-0.621297	0.650086	-1.53826	0.00174432	0.0479369
ZNF215	hsa-miR-20b-3p	Down	Down	4.77729	-0.621297	0.650086	-1.53826	0.00174432	0.0479369
ZNF215	hsa-miR-23a-5p	UP	Down	4.77729	-0.621297	0.650086	-1.53826	0.00174432	0.0479369
ZNF215	hsa-miR-3064-3p	Down	Down	4.77729	-0.621297	0.650086	-1.53826	0.00174432	0.0479369
ZNF215	hsa-miR-1908-5p	UP	Down	4.77729	-0.621297	0.650086	-1.53826	0.00174432	0.0479369
ZNF215	hsa-miR-27a-3p	Down	Down	4.77729	-0.621297	0.650086	-1.53826	0.00174432	0.0479369
ZNF215	hsa-miR-505-5p	UP	Down	4.77729	-0.621297	0.650086	-1.53826	0.00174432	0.0479369
ZNF215	hsa-miR-29b-2-5p	UP	Down	4.77729	-0.621297	0.650086	-1.53826	0.00174432	0.0479369
ZNF215	hsa-miR-25-5p	UP	Down	4.77729	-0.621297	0.650086	-1.53826	0.00174432	0.0479369
ZNF215	hsa-miR-744-5p	UP	Down	4.77729	-0.621297	0.650086	-1.53826	0.00174432	0.0479369
ZNF215	hsa-miR-320d	UP	Down	4.77729	-0.621297	0.650086	-1.53826	0.00174432	0.0479369
ZNF215	hsa-miR-4482-5p	UP	Down	4.77729	-0.621297	0.650086	-1.53826	0.00174432	0.0479369
ZNF215	hsa-miR-4443	UP	Down	4.77729	-0.621297	0.650086	-1.53826	0.00174432	0.0479369
CISH	hsa-miR-877-5p	UP	Down	220.171	-0.616033	0.652463	-1.53265	2.83657e-05	0.00442387
CISH	hsa-miR-20b-3p	Down	Down	220.171	-0.616033	0.652463	-1.53265	2.83657e-05	0.00442387
CISH	hsa-miR-6741-3p	UP	Down	220.171	-0.616033	0.652463	-1.53265	2.83657e-05	0.00442387
CISH	hsa-miR-485-5p	UP	Down	220.171	-0.616033	0.652463	-1.53265	2.83657e-05	0.00442387
CISH	hsa-miR-150-3p	UP	Down	220.171	-0.616033	0.652463	-1.53265	2.83657e-05	0.00442387
CISH	hsa-miR-642a-3p	UP	Down	220.171	-0.616033	0.652463	-1.53265	2.83657e-05	0.00442387
CISH	hsa-miR-1306-5p	UP	Down	220.171	-0.616033	0.652463	-1.53265	2.83657e-05	0.00442387
CISH	hsa-miR-1249-3p	UP	Down	220.171	-0.616033	0.652463	-1.53265	2.83657e-05	0.00442387
CISH	hsa-miR-3202	UP	Down	220.171	-0.616033	0.652463	-1.53265	2.83657e-05	0.00442387
CISH	hsa-miR-320a-3p	UP	Down	220.171	-0.616033	0.652463	-1.53265	2.83657e-05	0.00442387
CISH	hsa-miR-760	UP	Down	220.171	-0.616033	0.652463	-1.53265	2.83657e-05	0.00442387
CISH	hsa-miR-3177-3p	UP	Down	220.171	-0.616033	0.652463	-1.53265	2.83657e-05	0.00442387
CISH	hsa-miR-4443	UP	Down	220.171	-0.616033	0.652463	-1.53265	2.83657e-05	0.00442387
CISH	hsa-miR-23b-5p	UP	Down	220.171	-0.616033	0.652463	-1.53265	2.83657e-05	0.00442387
CISH	hsa-miR-320d	UP	Down	220.171	-0.616033	0.652463	-1.53265	2.83657e-05	0.00442387
CISH	hsa-miR-378i	Down	Down	220.171	-0.616033	0.652463	-1.53265	2.83657e-05	0.00442387
CISH	hsa-miR-6852-5p	UP	Down	220.171	-0.616033	0.652463	-1.53265	2.83657e-05	0.00442387
CISH	hsa-miR-744-5p	UP	Down	220.171	-0.616033	0.652463	-1.53265	2.83657e-05	0.00442387
CISH	hsa-miR-25-5p	UP	Down	220.171	-0.616033	0.652463	-1.53265	2.83657e-05	0.00442387
CISH	hsa-miR-320b	UP	Down	220.171	-0.616033	0.652463	-1.53265	2.83657e-05	0.00442387
CISH	hsa-miR-5193	UP	Down	220.171	-0.616033	0.652463	-1.53265	2.83657e-05	0.00442387
CISH	hsa-miR-744-3p	Down	Down	220.171	-0.616033	0.652463	-1.53265	2.83657e-05	0.00442387
CISH	hsa-miR-4423-5p	UP	Down	220.171	-0.616033	0.652463	-1.53265	2.83657e-05	0.00442387
CISH	hsa-miR-433-3p	UP	Down	220.171	-0.616033	0.652463	-1.53265	2.83657e-05	0.00442387
BCL7A	hsa-miR-1307-3p	UP	Down	21.2509	-0.605222	0.65737	-1.52121	6.7431e-06	0.00213893
BCL7A	hsa-miR-27a-3p	Down	Down	21.2509	-0.605222	0.65737	-1.52121	6.7431e-06	0.00213893
BCL7A	hsa-miR-30d-3p	Down	Down	21.2509	-0.605222	0.65737	-1.52121	6.7431e-06	0.00213893
BCL7A	hsa-miR-766-3p	UP	Down	21.2509	-0.605222	0.65737	-1.52121	6.7431e-06	0.00213893
BCL7A	hsa-miR-3202	UP	Down	21.2509	-0.605222	0.65737	-1.52121	6.7431e-06	0.00213893
BCL7A	hsa-miR-363-3p	Down	Down	21.2509	-0.605222	0.65737	-1.52121	6.7431e-06	0.00213893
BCL7A	hsa-miR-501-5p	UP	Down	21.2509	-0.605222	0.65737	-1.52121	6.7431e-06	0.00213893
BCL7A	hsa-miR-5683	Down	Down	21.2509	-0.605222	0.65737	-1.52121	6.7431e-06	0.00213893
BCL7A	hsa-miR-1275	UP	Down	21.2509	-0.605222	0.65737	-1.52121	6.7431e-06	0.00213893
BCL7A	hsa-miR-320b	UP	Down	21.2509	-0.605222	0.65737	-1.52121	6.7431e-06	0.00213893
BCL7A	hsa-miR-485-5p	UP	Down	21.2509	-0.605222	0.65737	-1.52121	6.7431e-06	0.00213893
BCL7A	hsa-miR-3928-3p	UP	Down	21.2509	-0.605222	0.65737	-1.52121	6.7431e-06	0.00213893
BCL7A	hsa-miR-1180-3p	UP	Down	21.2509	-0.605222	0.65737	-1.52121	6.7431e-06	0.00213893
BCL7A	hsa-miR-4423-5p	UP	Down	21.2509	-0.605222	0.65737	-1.52121	6.7431e-06	0.00213893
BCL7A	hsa-miR-320a-3p	UP	Down	21.2509	-0.605222	0.65737	-1.52121	6.7431e-06	0.00213893
BCL7A	hsa-miR-29b-1-5p	UP	Down	21.2509	-0.605222	0.65737	-1.52121	6.7431e-06	0.00213893
BCL7A	hsa-let-7i-3p	Down	Down	21.2509	-0.605222	0.65737	-1.52121	6.7431e-06	0.00213893
BCL7A	hsa-miR-20b-3p	Down	Down	21.2509	-0.605222	0.65737	-1.52121	6.7431e-06	0.00213893
BCL7A	hsa-miR-1306-5p	UP	Down	21.2509	-0.605222	0.65737	-1.52121	6.7431e-06	0.00213893
BCL7A	hsa-miR-4433b-3p	UP	Down	21.2509	-0.605222	0.65737	-1.52121	6.7431e-06	0.00213893
BCL7A	hsa-miR-4482-5p	UP	Down	21.2509	-0.605222	0.65737	-1.52121	6.7431e-06	0.00213893
BCL7A	hsa-miR-423-5p	UP	Down	21.2509	-0.605222	0.65737	-1.52121	6.7431e-06	0.00213893
BCL7A	hsa-miR-3064-3p	Down	Down	21.2509	-0.605222	0.65737	-1.52121	6.7431e-06	0.00213893
BCL7A	hsa-miR-1260a	UP	Down	21.2509	-0.605222	0.65737	-1.52121	6.7431e-06	0.00213893
BCL7A	hsa-miR-625-5p	UP	Down	21.2509	-0.605222	0.65737	-1.52121	6.7431e-06	0.00213893
BCL7A	hsa-miR-1292-5p	UP	Down	21.2509	-0.605222	0.65737	-1.52121	6.7431e-06	0.00213893
BCL7A	hsa-let-7b-5p	UP	Down	21.2509	-0.605222	0.65737	-1.52121	6.7431e-06	0.00213893
BCL7A	hsa-miR-150-3p	UP	Down	21.2509	-0.605222	0.65737	-1.52121	6.7431e-06	0.00213893
BCL7A	hsa-miR-6741-3p	UP	Down	21.2509	-0.605222	0.65737	-1.52121	6.7431e-06	0.00213893
BCL7A	hsa-miR-92a-1-5p	UP	Down	21.2509	-0.605222	0.65737	-1.52121	6.7431e-06	0.00213893
BCL7A	hsa-miR-99a-5p	Down	Down	21.2509	-0.605222	0.65737	-1.52121	6.7431e-06	0.00213893
BCL7A	hsa-miR-1260b	UP	Down	21.2509	-0.605222	0.65737	-1.52121	6.7431e-06	0.00213893
SLC35F3	hsa-miR-148b-5p	Down	Down	9.73622	-0.603309	0.658243	-1.5192	5.65556e-05	0.00665684
SLC35F3	hsa-miR-5683	Down	Down	9.73622	-0.603309	0.658243	-1.5192	5.65556e-05	0.00665684
SLC35F3	hsa-miR-4482-5p	UP	Down	9.73622	-0.603309	0.658243	-1.5192	5.65556e-05	0.00665684
SLC35F3	hsa-miR-365a-3p	Down	Down	9.73622	-0.603309	0.658243	-1.5192	5.65556e-05	0.00665684
SLC35F3	hsa-miR-365b-3p	Down	Down	9.73622	-0.603309	0.658243	-1.5192	5.65556e-05	0.00665684
SLC35F3	hsa-miR-141-3p	Down	Down	9.73622	-0.603309	0.658243	-1.5192	5.65556e-05	0.00665684
SLC35F3	hsa-miR-186-5p	Down	Down	9.73622	-0.603309	0.658243	-1.5192	5.65556e-05	0.00665684
SLC35F3	hsa-miR-6503-3p	Down	Down	9.73622	-0.603309	0.658243	-1.5192	5.65556e-05	0.00665684
SLC35F3	hsa-miR-505-5p	UP	Down	9.73622	-0.603309	0.658243	-1.5192	5.65556e-05	0.00665684
SLC35F3	hsa-miR-4423-5p	UP	Down	9.73622	-0.603309	0.658243	-1.5192	5.65556e-05	0.00665684
SLC35F3	hsa-miR-629-5p	UP	Down	9.73622	-0.603309	0.658243	-1.5192	5.65556e-05	0.00665684
SLC35F3	hsa-miR-6852-5p	UP	Down	9.73622	-0.603309	0.658243	-1.5192	5.65556e-05	0.00665684
SIGLEC6	hsa-miR-4482-5p	UP	Down	47.0311	-0.601191	0.659209	-1.51697	0.000131807	0.0103212
SIGLEC6	hsa-miR-320b	UP	Down	47.0311	-0.601191	0.659209	-1.51697	0.000131807	0.0103212
SIGLEC6	hsa-miR-505-5p	UP	Down	47.0311	-0.601191	0.659209	-1.51697	0.000131807	0.0103212
SIGLEC6	hsa-miR-642a-3p	UP	Down	47.0311	-0.601191	0.659209	-1.51697	0.000131807	0.0103212
SIGLEC6	hsa-miR-23a-5p	UP	Down	47.0311	-0.601191	0.659209	-1.51697	0.000131807	0.0103212
SIGLEC6	hsa-miR-10401-3p	UP	Down	47.0311	-0.601191	0.659209	-1.51697	0.000131807	0.0103212
SIGLEC6	hsa-miR-92b-3p	UP	Down	47.0311	-0.601191	0.659209	-1.51697	0.000131807	0.0103212
SIGLEC6	hsa-miR-148b-5p	Down	Down	47.0311	-0.601191	0.659209	-1.51697	0.000131807	0.0103212
SIGLEC6	hsa-miR-92a-1-5p	UP	Down	47.0311	-0.601191	0.659209	-1.51697	0.000131807	0.0103212
SIGLEC6	hsa-miR-5193	UP	Down	47.0311	-0.601191	0.659209	-1.51697	0.000131807	0.0103212
SIGLEC6	hsa-miR-1260a	UP	Down	47.0311	-0.601191	0.659209	-1.51697	0.000131807	0.0103212
SIGLEC6	hsa-miR-2115-5p	Down	Down	47.0311	-0.601191	0.659209	-1.51697	0.000131807	0.0103212
SIGLEC6	hsa-miR-629-5p	UP	Down	47.0311	-0.601191	0.659209	-1.51697	0.000131807	0.0103212
SIGLEC6	hsa-miR-197-3p	UP	Down	47.0311	-0.601191	0.659209	-1.51697	0.000131807	0.0103212
SIGLEC6	hsa-miR-320a-3p	UP	Down	47.0311	-0.601191	0.659209	-1.51697	0.000131807	0.0103212
SIGLEC6	hsa-miR-766-3p	UP	Down	47.0311	-0.601191	0.659209	-1.51697	0.000131807	0.0103212
AMACR	hsa-miR-6503-3p	Down	Down	5.70865	-0.593589	0.662692	-1.509	1.33741e-05	0.00300871
AMACR	hsa-miR-5193	UP	Down	5.70865	-0.593589	0.662692	-1.509	1.33741e-05	0.00300871
AMACR	hsa-let-7g-3p	Down	Down	5.70865	-0.593589	0.662692	-1.509	1.33741e-05	0.00300871
AMACR	hsa-miR-6852-5p	UP	Down	5.70865	-0.593589	0.662692	-1.509	1.33741e-05	0.00300871
AMACR	hsa-miR-4485-3p	UP	Down	5.70865	-0.593589	0.662692	-1.509	1.33741e-05	0.00300871
AMACR	hsa-miR-642a-3p	UP	Down	5.70865	-0.593589	0.662692	-1.509	1.33741e-05	0.00300871
AMACR	hsa-miR-6741-3p	UP	Down	5.70865	-0.593589	0.662692	-1.509	1.33741e-05	0.00300871
AMACR	hsa-miR-625-5p	UP	Down	5.70865	-0.593589	0.662692	-1.509	1.33741e-05	0.00300871
AMACR	hsa-miR-23c	Down	Down	5.70865	-0.593589	0.662692	-1.509	1.33741e-05	0.00300871
AMACR	hsa-miR-23b-5p	UP	Down	5.70865	-0.593589	0.662692	-1.509	1.33741e-05	0.00300871
AMACR	hsa-miR-221-5p	Down	Down	5.70865	-0.593589	0.662692	-1.509	1.33741e-05	0.00300871
AMACR	hsa-miR-766-5p	UP	Down	5.70865	-0.593589	0.662692	-1.509	1.33741e-05	0.00300871
AMACR	hsa-miR-23a-5p	UP	Down	5.70865	-0.593589	0.662692	-1.509	1.33741e-05	0.00300871
AMACR	hsa-let-7b-5p	UP	Down	5.70865	-0.593589	0.662692	-1.509	1.33741e-05	0.00300871
AMACR	hsa-miR-3202	UP	Down	5.70865	-0.593589	0.662692	-1.509	1.33741e-05	0.00300871
AMACR	hsa-miR-501-5p	UP	Down	5.70865	-0.593589	0.662692	-1.509	1.33741e-05	0.00300871
AMACR	hsa-miR-27a-3p	Down	Down	5.70865	-0.593589	0.662692	-1.509	1.33741e-05	0.00300871
AMACR	hsa-miR-423-5p	UP	Down	5.70865	-0.593589	0.662692	-1.509	1.33741e-05	0.00300871
AMACR	hsa-miR-1275	UP	Down	5.70865	-0.593589	0.662692	-1.509	1.33741e-05	0.00300871
AMACR	hsa-miR-1301-3p	UP	Down	5.70865	-0.593589	0.662692	-1.509	1.33741e-05	0.00300871
AMACR	hsa-miR-2115-5p	Down	Down	5.70865	-0.593589	0.662692	-1.509	1.33741e-05	0.00300871
AMACR	hsa-miR-193a-5p	UP	Down	5.70865	-0.593589	0.662692	-1.509	1.33741e-05	0.00300871
AMACR	hsa-miR-1908-5p	UP	Down	5.70865	-0.593589	0.662692	-1.509	1.33741e-05	0.00300871
AMACR	hsa-miR-766-3p	UP	Down	5.70865	-0.593589	0.662692	-1.509	1.33741e-05	0.00300871
AMACR	hsa-miR-145-3p	Down	Down	5.70865	-0.593589	0.662692	-1.509	1.33741e-05	0.00300871
AMACR	hsa-miR-320b	UP	Down	5.70865	-0.593589	0.662692	-1.509	1.33741e-05	0.00300871
AMACR	hsa-miR-433-3p	UP	Down	5.70865	-0.593589	0.662692	-1.509	1.33741e-05	0.00300871
AMACR	hsa-miR-3928-3p	UP	Down	5.70865	-0.593589	0.662692	-1.509	1.33741e-05	0.00300871
AMACR	hsa-miR-432-5p	UP	Down	5.70865	-0.593589	0.662692	-1.509	1.33741e-05	0.00300871
AMACR	hsa-miR-2110	UP	Down	5.70865	-0.593589	0.662692	-1.509	1.33741e-05	0.00300871
AMACR	hsa-miR-4423-5p	UP	Down	5.70865	-0.593589	0.662692	-1.509	1.33741e-05	0.00300871
AMACR	hsa-miR-744-3p	Down	Down	5.70865	-0.593589	0.662692	-1.509	1.33741e-05	0.00300871
AMACR	hsa-miR-320c	UP	Down	5.70865	-0.593589	0.662692	-1.509	1.33741e-05	0.00300871
CNFN	hsa-miR-423-5p	UP	Down	3.72998	-0.585589	0.666377	-1.50065	0.000672861	0.0279859
CNFN	hsa-miR-193a-5p	UP	Down	3.72998	-0.585589	0.666377	-1.50065	0.000672861	0.0279859
CNFN	hsa-miR-4446-3p	UP	Down	3.72998	-0.585589	0.666377	-1.50065	0.000672861	0.0279859
E2F5	hsa-miR-3928-3p	UP	_	68.9569	-0.584382	0.666935	-1.4994	6.62986e-06	0.00213893
RHPN1	hsa-miR-760	UP	_	163.361	-0.584191	0.667023	-1.4992	2.13467e-06	0.00109321
RHPN1	hsa-miR-4446-3p	UP	_	163.361	-0.584191	0.667023	-1.4992	2.13467e-06	0.00109321
RHPN1	hsa-miR-4423-5p	UP	_	163.361	-0.584191	0.667023	-1.4992	2.13467e-06	0.00109321
RHPN1	hsa-miR-125b-5p	Down	_	163.361	-0.584191	0.667023	-1.4992	2.13467e-06	0.00109321
RHPN1	hsa-miR-215-5p	Down	_	163.361	-0.584191	0.667023	-1.4992	2.13467e-06	0.00109321
RHPN1	hsa-miR-382-5p	UP	_	163.361	-0.584191	0.667023	-1.4992	2.13467e-06	0.00109321
RHPN1	hsa-miR-671-5p	UP	_	163.361	-0.584191	0.667023	-1.4992	2.13467e-06	0.00109321
RHPN1	hsa-miR-25-5p	UP	_	163.361	-0.584191	0.667023	-1.4992	2.13467e-06	0.00109321
RHPN1	hsa-miR-320b	UP	_	163.361	-0.584191	0.667023	-1.4992	2.13467e-06	0.00109321
RHPN1	hsa-miR-3177-3p	UP	_	163.361	-0.584191	0.667023	-1.4992	2.13467e-06	0.00109321
RHPN1	hsa-miR-145-3p	Down	_	163.361	-0.584191	0.667023	-1.4992	2.13467e-06	0.00109321
RHPN1	hsa-miR-23a-5p	UP	_	163.361	-0.584191	0.667023	-1.4992	2.13467e-06	0.00109321
RHPN1	hsa-miR-150-3p	UP	_	163.361	-0.584191	0.667023	-1.4992	2.13467e-06	0.00109321
CD180	hsa-miR-10392-5p	UP	_	164.446	-0.583729	0.667237	-1.49872	5.38691e-05	0.00646256
CD180	hsa-miR-744-5p	UP	_	164.446	-0.583729	0.667237	-1.49872	5.38691e-05	0.00646256
CD180	hsa-miR-3177-3p	UP	_	164.446	-0.583729	0.667237	-1.49872	5.38691e-05	0.00646256
CD180	hsa-miR-29b-3p	Down	_	164.446	-0.583729	0.667237	-1.49872	5.38691e-05	0.00646256
CD180	hsa-miR-505-5p	UP	_	164.446	-0.583729	0.667237	-1.49872	5.38691e-05	0.00646256
CD180	hsa-miR-29c-3p	Down	_	164.446	-0.583729	0.667237	-1.49872	5.38691e-05	0.00646256
CD180	hsa-miR-4443	UP	_	164.446	-0.583729	0.667237	-1.49872	5.38691e-05	0.00646256
CD180	hsa-miR-3679-5p	UP	_	164.446	-0.583729	0.667237	-1.49872	5.38691e-05	0.00646256
CD180	hsa-miR-320a-3p	UP	_	164.446	-0.583729	0.667237	-1.49872	5.38691e-05	0.00646256
CD180	hsa-miR-4433b-3p	UP	_	164.446	-0.583729	0.667237	-1.49872	5.38691e-05	0.00646256
CD180	hsa-miR-320b	UP	_	164.446	-0.583729	0.667237	-1.49872	5.38691e-05	0.00646256
CD180	hsa-miR-6724-5p	UP	_	164.446	-0.583729	0.667237	-1.49872	5.38691e-05	0.00646256
CD180	hsa-miR-3928-3p	UP	_	164.446	-0.583729	0.667237	-1.49872	5.38691e-05	0.00646256
CD180	hsa-miR-92b-3p	UP	_	164.446	-0.583729	0.667237	-1.49872	5.38691e-05	0.00646256
CD180	hsa-miR-642a-3p	UP	_	164.446	-0.583729	0.667237	-1.49872	5.38691e-05	0.00646256
CD180	hsa-miR-6852-5p	UP	_	164.446	-0.583729	0.667237	-1.49872	5.38691e-05	0.00646256
CD180	hsa-miR-378i	Down	_	164.446	-0.583729	0.667237	-1.49872	5.38691e-05	0.00646256
CD180	hsa-miR-193a-5p	UP	_	164.446	-0.583729	0.667237	-1.49872	5.38691e-05	0.00646256
CD180	hsa-miR-423-5p	UP	_	164.446	-0.583729	0.667237	-1.49872	5.38691e-05	0.00646256
CD180	hsa-miR-501-5p	UP	_	164.446	-0.583729	0.667237	-1.49872	5.38691e-05	0.00646256
CD180	hsa-miR-5683	Down	_	164.446	-0.583729	0.667237	-1.49872	5.38691e-05	0.00646256
CD180	hsa-miR-25-5p	UP	_	164.446	-0.583729	0.667237	-1.49872	5.38691e-05	0.00646256
CD180	hsa-miR-320c	UP	_	164.446	-0.583729	0.667237	-1.49872	5.38691e-05	0.00646256
CD180	hsa-miR-92a-1-5p	UP	_	164.446	-0.583729	0.667237	-1.49872	5.38691e-05	0.00646256
CD180	hsa-miR-671-5p	UP	_	164.446	-0.583729	0.667237	-1.49872	5.38691e-05	0.00646256
CD180	hsa-miR-29b-2-5p	UP	_	164.446	-0.583729	0.667237	-1.49872	5.38691e-05	0.00646256
CD180	hsa-miR-20b-3p	Down	_	164.446	-0.583729	0.667237	-1.49872	5.38691e-05	0.00646256
CD180	hsa-miR-2110	UP	_	164.446	-0.583729	0.667237	-1.49872	5.38691e-05	0.00646256
CD180	hsa-miR-1180-3p	UP	_	164.446	-0.583729	0.667237	-1.49872	5.38691e-05	0.00646256
CD180	hsa-miR-760	UP	_	164.446	-0.583729	0.667237	-1.49872	5.38691e-05	0.00646256
CD180	hsa-miR-23c	Down	_	164.446	-0.583729	0.667237	-1.49872	5.38691e-05	0.00646256
CD180	hsa-miR-23b-5p	UP	_	164.446	-0.583729	0.667237	-1.49872	5.38691e-05	0.00646256
CD180	hsa-miR-877-5p	UP	_	164.446	-0.583729	0.667237	-1.49872	5.38691e-05	0.00646256
CETN3	hsa-miR-221-5p	Down	_	44.397	-0.580416	0.668771	-1.49528	4.10053e-05	0.00544265
CETN3	hsa-miR-3177-3p	UP	_	44.397	-0.580416	0.668771	-1.49528	4.10053e-05	0.00544265
CETN3	hsa-miR-671-5p	UP	_	44.397	-0.580416	0.668771	-1.49528	4.10053e-05	0.00544265
CETN3	hsa-miR-744-5p	UP	_	44.397	-0.580416	0.668771	-1.49528	4.10053e-05	0.00544265
CETN3	hsa-miR-3202	UP	_	44.397	-0.580416	0.668771	-1.49528	4.10053e-05	0.00544265
CETN3	hsa-miR-23b-5p	UP	_	44.397	-0.580416	0.668771	-1.49528	4.10053e-05	0.00544265
CETN3	hsa-miR-760	UP	_	44.397	-0.580416	0.668771	-1.49528	4.10053e-05	0.00544265
CETN3	hsa-miR-20b-3p	Down	_	44.397	-0.580416	0.668771	-1.49528	4.10053e-05	0.00544265
CETN3	hsa-miR-1249-3p	UP	_	44.397	-0.580416	0.668771	-1.49528	4.10053e-05	0.00544265
CETN3	hsa-let-7b-5p	UP	_	44.397	-0.580416	0.668771	-1.49528	4.10053e-05	0.00544265
CETN3	hsa-miR-342-5p	UP	_	44.397	-0.580416	0.668771	-1.49528	4.10053e-05	0.00544265
CETN3	hsa-miR-4433b-3p	UP	_	44.397	-0.580416	0.668771	-1.49528	4.10053e-05	0.00544265
CETN3	hsa-miR-4446-3p	UP	_	44.397	-0.580416	0.668771	-1.49528	4.10053e-05	0.00544265
CETN3	hsa-miR-605-5p	UP	_	44.397	-0.580416	0.668771	-1.49528	4.10053e-05	0.00544265
CETN3	hsa-miR-150-3p	UP	_	44.397	-0.580416	0.668771	-1.49528	4.10053e-05	0.00544265
CETN3	hsa-miR-3143	Down	_	44.397	-0.580416	0.668771	-1.49528	4.10053e-05	0.00544265
CETN3	hsa-miR-1292-5p	UP	_	44.397	-0.580416	0.668771	-1.49528	4.10053e-05	0.00544265
CETN3	hsa-miR-23a-5p	UP	_	44.397	-0.580416	0.668771	-1.49528	4.10053e-05	0.00544265
CETN3	hsa-miR-1301-3p	UP	_	44.397	-0.580416	0.668771	-1.49528	4.10053e-05	0.00544265
CETN3	hsa-miR-766-5p	UP	_	44.397	-0.580416	0.668771	-1.49528	4.10053e-05	0.00544265
CETN3	hsa-miR-10392-5p	UP	_	44.397	-0.580416	0.668771	-1.49528	4.10053e-05	0.00544265
CETN3	hsa-miR-125b-2-3p	Down	_	44.397	-0.580416	0.668771	-1.49528	4.10053e-05	0.00544265
PDE9A	hsa-let-7i-3p	Down	_	35.6287	-0.572859	0.672283	-1.48747	6.15957e-05	0.00694436
LIMS2	hsa-miR-197-3p	UP	_	23.4169	-0.57255	0.672427	-1.48715	4.03906e-05	0.00539936
LIMS2	hsa-miR-320b	UP	_	23.4169	-0.57255	0.672427	-1.48715	4.03906e-05	0.00539936
LIMS2	hsa-miR-10392-5p	UP	_	23.4169	-0.57255	0.672427	-1.48715	4.03906e-05	0.00539936
LIMS2	hsa-miR-501-5p	UP	_	23.4169	-0.57255	0.672427	-1.48715	4.03906e-05	0.00539936
LIMS2	hsa-miR-1180-3p	UP	_	23.4169	-0.57255	0.672427	-1.48715	4.03906e-05	0.00539936
LIMS2	hsa-miR-3202	UP	_	23.4169	-0.57255	0.672427	-1.48715	4.03906e-05	0.00539936
LIMS2	hsa-miR-1908-5p	UP	_	23.4169	-0.57255	0.672427	-1.48715	4.03906e-05	0.00539936
LIMS2	hsa-miR-362-3p	Down	_	23.4169	-0.57255	0.672427	-1.48715	4.03906e-05	0.00539936
LIMS2	hsa-miR-4433b-3p	UP	_	23.4169	-0.57255	0.672427	-1.48715	4.03906e-05	0.00539936
LIMS2	hsa-miR-432-5p	UP	_	23.4169	-0.57255	0.672427	-1.48715	4.03906e-05	0.00539936
LIMS2	hsa-let-7b-5p	UP	_	23.4169	-0.57255	0.672427	-1.48715	4.03906e-05	0.00539936
LIMS2	hsa-miR-4482-5p	UP	_	23.4169	-0.57255	0.672427	-1.48715	4.03906e-05	0.00539936
LIMS2	hsa-miR-3177-3p	UP	_	23.4169	-0.57255	0.672427	-1.48715	4.03906e-05	0.00539936
LIMS2	hsa-miR-1306-5p	UP	_	23.4169	-0.57255	0.672427	-1.48715	4.03906e-05	0.00539936
LIMS2	hsa-miR-10401-3p	UP	_	23.4169	-0.57255	0.672427	-1.48715	4.03906e-05	0.00539936
LIMS2	hsa-miR-1249-3p	UP	_	23.4169	-0.57255	0.672427	-1.48715	4.03906e-05	0.00539936
LIMS2	hsa-miR-23b-5p	UP	_	23.4169	-0.57255	0.672427	-1.48715	4.03906e-05	0.00539936
LIMS2	hsa-miR-671-5p	UP	_	23.4169	-0.57255	0.672427	-1.48715	4.03906e-05	0.00539936
LIMS2	hsa-miR-6741-3p	UP	_	23.4169	-0.57255	0.672427	-1.48715	4.03906e-05	0.00539936
LIMS2	hsa-miR-3679-5p	UP	_	23.4169	-0.57255	0.672427	-1.48715	4.03906e-05	0.00539936
LIMS2	hsa-miR-320a-3p	UP	_	23.4169	-0.57255	0.672427	-1.48715	4.03906e-05	0.00539936
LIMS2	hsa-miR-92b-3p	UP	_	23.4169	-0.57255	0.672427	-1.48715	4.03906e-05	0.00539936
LIMS2	hsa-miR-485-5p	UP	_	23.4169	-0.57255	0.672427	-1.48715	4.03906e-05	0.00539936
LIMS2	hsa-miR-6852-5p	UP	_	23.4169	-0.57255	0.672427	-1.48715	4.03906e-05	0.00539936
SLC23A1	hsa-miR-629-5p	UP	_	5.09561	-0.571717	0.672816	-1.48629	0.000174585	0.0125668
SLC23A1	hsa-miR-1301-3p	UP	_	5.09561	-0.571717	0.672816	-1.48629	0.000174585	0.0125668
SLC23A1	hsa-miR-23a-5p	UP	_	5.09561	-0.571717	0.672816	-1.48629	0.000174585	0.0125668
SLC23A1	hsa-miR-1249-3p	UP	_	5.09561	-0.571717	0.672816	-1.48629	0.000174585	0.0125668
SLC23A1	hsa-miR-3940-3p	UP	_	5.09561	-0.571717	0.672816	-1.48629	0.000174585	0.0125668
MZB1	hsa-miR-134-5p	UP	_	170.767	-0.566806	0.67511	-1.48124	5.20143e-05	0.0063327
MZB1	hsa-miR-432-5p	UP	_	170.767	-0.566806	0.67511	-1.48124	5.20143e-05	0.0063327
MZB1	hsa-miR-423-5p	UP	_	170.767	-0.566806	0.67511	-1.48124	5.20143e-05	0.0063327
MZB1	hsa-miR-1908-5p	UP	_	170.767	-0.566806	0.67511	-1.48124	5.20143e-05	0.0063327
MZB1	hsa-miR-320a-3p	UP	_	170.767	-0.566806	0.67511	-1.48124	5.20143e-05	0.0063327
CHRNA10	hsa-miR-193a-5p	UP	_	7.7264	-0.565724	0.675616	-1.48013	1.48942e-05	0.00325543
CHRNA10	hsa-miR-221-5p	Down	_	7.7264	-0.565724	0.675616	-1.48013	1.48942e-05	0.00325543
CHRNA10	hsa-miR-6852-5p	UP	_	7.7264	-0.565724	0.675616	-1.48013	1.48942e-05	0.00325543
CHRNA10	hsa-miR-501-5p	UP	_	7.7264	-0.565724	0.675616	-1.48013	1.48942e-05	0.00325543
CHRNA10	hsa-miR-3679-5p	UP	_	7.7264	-0.565724	0.675616	-1.48013	1.48942e-05	0.00325543
CHRNA10	hsa-miR-4433b-3p	UP	_	7.7264	-0.565724	0.675616	-1.48013	1.48942e-05	0.00325543
CHRNA10	hsa-miR-6741-3p	UP	_	7.7264	-0.565724	0.675616	-1.48013	1.48942e-05	0.00325543
CHRNA10	hsa-miR-125b-5p	Down	_	7.7264	-0.565724	0.675616	-1.48013	1.48942e-05	0.00325543
CHRNA10	hsa-miR-433-3p	UP	_	7.7264	-0.565724	0.675616	-1.48013	1.48942e-05	0.00325543
CHRNA10	hsa-miR-1301-3p	UP	_	7.7264	-0.565724	0.675616	-1.48013	1.48942e-05	0.00325543
SPINK2	hsa-miR-3679-5p	UP	_	8.48528	-0.564658	0.676116	-1.47904	0.000882623	0.0321368
SPINK2	hsa-miR-3202	UP	_	8.48528	-0.564658	0.676116	-1.47904	0.000882623	0.0321368
SPINK2	hsa-miR-25-5p	UP	_	8.48528	-0.564658	0.676116	-1.47904	0.000882623	0.0321368
SPINK2	hsa-miR-125b-2-3p	Down	_	8.48528	-0.564658	0.676116	-1.47904	0.000882623	0.0321368
SPINK2	hsa-miR-22-3p	Down	_	8.48528	-0.564658	0.676116	-1.47904	0.000882623	0.0321368
SPINK2	hsa-miR-423-5p	UP	_	8.48528	-0.564658	0.676116	-1.47904	0.000882623	0.0321368
SPINK2	hsa-miR-4433b-3p	UP	_	8.48528	-0.564658	0.676116	-1.47904	0.000882623	0.0321368
SPINK2	hsa-miR-505-5p	UP	_	8.48528	-0.564658	0.676116	-1.47904	0.000882623	0.0321368
ZNF572	hsa-miR-4433b-3p	UP	_	9.92062	-0.563346	0.676731	-1.47769	0.0001365	0.0104269
ZNF572	hsa-miR-766-5p	UP	_	9.92062	-0.563346	0.676731	-1.47769	0.0001365	0.0104269
ZNF572	hsa-miR-642a-3p	UP	_	9.92062	-0.563346	0.676731	-1.47769	0.0001365	0.0104269
ZNF572	hsa-miR-760	UP	_	9.92062	-0.563346	0.676731	-1.47769	0.0001365	0.0104269
ZNF572	hsa-miR-485-5p	UP	_	9.92062	-0.563346	0.676731	-1.47769	0.0001365	0.0104269
ZNF572	hsa-miR-199b-5p	Down	_	9.92062	-0.563346	0.676731	-1.47769	0.0001365	0.0104269
ZNF572	hsa-miR-1275	UP	_	9.92062	-0.563346	0.676731	-1.47769	0.0001365	0.0104269
ZNF572	hsa-miR-148a-3p	Down	_	9.92062	-0.563346	0.676731	-1.47769	0.0001365	0.0104269
ZNF572	hsa-miR-3202	UP	_	9.92062	-0.563346	0.676731	-1.47769	0.0001365	0.0104269
ZNF572	hsa-miR-1301-3p	UP	_	9.92062	-0.563346	0.676731	-1.47769	0.0001365	0.0104269
ZNF572	hsa-miR-2110	UP	_	9.92062	-0.563346	0.676731	-1.47769	0.0001365	0.0104269
ZNF572	hsa-miR-433-3p	UP	_	9.92062	-0.563346	0.676731	-1.47769	0.0001365	0.0104269
IL1RN	hsa-miR-1260a	UP	_	474.374	-0.56093	0.677865	-1.47522	0.000867839	0.0318496
IL1RN	hsa-miR-766-3p	UP	_	474.374	-0.56093	0.677865	-1.47522	0.000867839	0.0318496
IL1RN	hsa-miR-3928-3p	UP	_	474.374	-0.56093	0.677865	-1.47522	0.000867839	0.0318496
IL1RN	hsa-miR-22-3p	Down	_	474.374	-0.56093	0.677865	-1.47522	0.000867839	0.0318496
IL1RN	hsa-miR-744-5p	UP	_	474.374	-0.56093	0.677865	-1.47522	0.000867839	0.0318496
IL1RN	hsa-miR-877-5p	UP	_	474.374	-0.56093	0.677865	-1.47522	0.000867839	0.0318496
IL1RN	hsa-miR-378i	Down	_	474.374	-0.56093	0.677865	-1.47522	0.000867839	0.0318496
IL1RN	hsa-miR-1249-3p	UP	_	474.374	-0.56093	0.677865	-1.47522	0.000867839	0.0318496
IL1RN	hsa-miR-423-5p	UP	_	474.374	-0.56093	0.677865	-1.47522	0.000867839	0.0318496
IL1RN	hsa-miR-6852-5p	UP	_	474.374	-0.56093	0.677865	-1.47522	0.000867839	0.0318496
IL1RN	hsa-miR-4443	UP	_	474.374	-0.56093	0.677865	-1.47522	0.000867839	0.0318496
IL1RN	hsa-miR-193a-5p	UP	_	474.374	-0.56093	0.677865	-1.47522	0.000867839	0.0318496
IL1RN	hsa-miR-1275	UP	_	474.374	-0.56093	0.677865	-1.47522	0.000867839	0.0318496
IL1RN	hsa-miR-150-3p	UP	_	474.374	-0.56093	0.677865	-1.47522	0.000867839	0.0318496
IL1RN	hsa-miR-3679-5p	UP	_	474.374	-0.56093	0.677865	-1.47522	0.000867839	0.0318496
IL1RN	hsa-miR-432-5p	UP	_	474.374	-0.56093	0.677865	-1.47522	0.000867839	0.0318496
IL1RN	hsa-miR-3202	UP	_	474.374	-0.56093	0.677865	-1.47522	0.000867839	0.0318496
IL1RN	hsa-let-7b-5p	UP	_	474.374	-0.56093	0.677865	-1.47522	0.000867839	0.0318496
IL1RN	hsa-miR-92b-3p	UP	_	474.374	-0.56093	0.677865	-1.47522	0.000867839	0.0318496
GIMAP8	hsa-miR-1249-3p	UP	_	561.919	-0.559857	0.678369	-1.47412	6.98554e-06	0.0021789
GIMAP8	hsa-miR-2115-5p	Down	_	561.919	-0.559857	0.678369	-1.47412	6.98554e-06	0.0021789
GIMAP8	hsa-miR-4433b-3p	UP	_	561.919	-0.559857	0.678369	-1.47412	6.98554e-06	0.0021789
GIMAP8	hsa-miR-1260a	UP	_	561.919	-0.559857	0.678369	-1.47412	6.98554e-06	0.0021789
GIMAP8	hsa-miR-125b-2-3p	Down	_	561.919	-0.559857	0.678369	-1.47412	6.98554e-06	0.0021789
GIMAP8	hsa-miR-942-5p	UP	_	561.919	-0.559857	0.678369	-1.47412	6.98554e-06	0.0021789
GIMAP8	hsa-miR-605-5p	UP	_	561.919	-0.559857	0.678369	-1.47412	6.98554e-06	0.0021789
GIMAP8	hsa-miR-431-5p	UP	_	561.919	-0.559857	0.678369	-1.47412	6.98554e-06	0.0021789
GIMAP8	hsa-miR-6741-3p	UP	_	561.919	-0.559857	0.678369	-1.47412	6.98554e-06	0.0021789
GIMAP8	hsa-miR-766-3p	UP	_	561.919	-0.559857	0.678369	-1.47412	6.98554e-06	0.0021789
GIMAP8	hsa-miR-25-5p	UP	_	561.919	-0.559857	0.678369	-1.47412	6.98554e-06	0.0021789
GIMAP8	hsa-miR-10401-3p	UP	_	561.919	-0.559857	0.678369	-1.47412	6.98554e-06	0.0021789
ZNF547	hsa-miR-3679-5p	UP	_	9.86236	-0.555788	0.680285	-1.46997	0.000126514	0.0102498
ZNF547	hsa-miR-3177-3p	UP	_	9.86236	-0.555788	0.680285	-1.46997	0.000126514	0.0102498
ZNF547	hsa-miR-194-5p	Down	_	9.86236	-0.555788	0.680285	-1.46997	0.000126514	0.0102498
ZNF547	hsa-miR-30d-3p	Down	_	9.86236	-0.555788	0.680285	-1.46997	0.000126514	0.0102498
ZNF547	hsa-miR-671-5p	UP	_	9.86236	-0.555788	0.680285	-1.46997	0.000126514	0.0102498
ZNF547	hsa-miR-27a-3p	Down	_	9.86236	-0.555788	0.680285	-1.46997	0.000126514	0.0102498
ZNF547	hsa-miR-342-5p	UP	_	9.86236	-0.555788	0.680285	-1.46997	0.000126514	0.0102498
ZNF547	hsa-miR-150-3p	UP	_	9.86236	-0.555788	0.680285	-1.46997	0.000126514	0.0102498
ZNF547	hsa-miR-505-5p	UP	_	9.86236	-0.555788	0.680285	-1.46997	0.000126514	0.0102498
ZNF547	hsa-miR-432-5p	UP	_	9.86236	-0.555788	0.680285	-1.46997	0.000126514	0.0102498
TMEM272	hsa-miR-3679-5p	UP	_	69.8519	-0.544214	0.685765	-1.45823	0.000392251	0.0206207
TMEM272	hsa-miR-320a-3p	UP	_	69.8519	-0.544214	0.685765	-1.45823	0.000392251	0.0206207
TMEM272	hsa-miR-143-3p	Down	_	69.8519	-0.544214	0.685765	-1.45823	0.000392251	0.0206207
TMEM272	hsa-miR-320c	UP	_	69.8519	-0.544214	0.685765	-1.45823	0.000392251	0.0206207
TMEM272	hsa-miR-505-5p	UP	_	69.8519	-0.544214	0.685765	-1.45823	0.000392251	0.0206207
TMEM272	hsa-miR-320d	UP	_	69.8519	-0.544214	0.685765	-1.45823	0.000392251	0.0206207
TMEM272	hsa-miR-4482-5p	UP	_	69.8519	-0.544214	0.685765	-1.45823	0.000392251	0.0206207
TMEM272	hsa-miR-760	UP	_	69.8519	-0.544214	0.685765	-1.45823	0.000392251	0.0206207
TMEM272	hsa-miR-320b	UP	_	69.8519	-0.544214	0.685765	-1.45823	0.000392251	0.0206207
TMEM272	hsa-miR-181c-5p	Down	_	69.8519	-0.544214	0.685765	-1.45823	0.000392251	0.0206207
TMEM272	hsa-miR-4433b-3p	UP	_	69.8519	-0.544214	0.685765	-1.45823	0.000392251	0.0206207
TMEM272	hsa-miR-1908-5p	UP	_	69.8519	-0.544214	0.685765	-1.45823	0.000392251	0.0206207
TMEM272	hsa-miR-1275	UP	_	69.8519	-0.544214	0.685765	-1.45823	0.000392251	0.0206207
TMEM272	hsa-miR-193a-5p	UP	_	69.8519	-0.544214	0.685765	-1.45823	0.000392251	0.0206207
TMEM272	hsa-miR-101-5p	Down	_	69.8519	-0.544214	0.685765	-1.45823	0.000392251	0.0206207
TMEM272	hsa-miR-1260a	UP	_	69.8519	-0.544214	0.685765	-1.45823	0.000392251	0.0206207
TMEM272	hsa-miR-29b-3p	Down	_	69.8519	-0.544214	0.685765	-1.45823	0.000392251	0.0206207
TMEM272	hsa-miR-433-3p	UP	_	69.8519	-0.544214	0.685765	-1.45823	0.000392251	0.0206207
TMEM272	hsa-miR-92a-1-5p	UP	_	69.8519	-0.544214	0.685765	-1.45823	0.000392251	0.0206207
TMEM272	hsa-miR-4485-3p	UP	_	69.8519	-0.544214	0.685765	-1.45823	0.000392251	0.0206207
TMEM272	hsa-miR-125b-2-3p	Down	_	69.8519	-0.544214	0.685765	-1.45823	0.000392251	0.0206207
TMEM272	hsa-miR-942-5p	UP	_	69.8519	-0.544214	0.685765	-1.45823	0.000392251	0.0206207
TMEM272	hsa-miR-20b-3p	Down	_	69.8519	-0.544214	0.685765	-1.45823	0.000392251	0.0206207
TMEM272	hsa-miR-25-5p	UP	_	69.8519	-0.544214	0.685765	-1.45823	0.000392251	0.0206207
TMEM272	hsa-miR-4443	UP	_	69.8519	-0.544214	0.685765	-1.45823	0.000392251	0.0206207
TMEM272	hsa-miR-132-3p	UP	_	69.8519	-0.544214	0.685765	-1.45823	0.000392251	0.0206207
TMEM272	hsa-miR-766-5p	UP	_	69.8519	-0.544214	0.685765	-1.45823	0.000392251	0.0206207
SPIB	hsa-miR-23c	Down	_	116.84	-0.542248	0.6867	-1.45624	2.81005e-05	0.00441933
SPIB	hsa-miR-23b-5p	UP	_	116.84	-0.542248	0.6867	-1.45624	2.81005e-05	0.00441933
SPIB	hsa-miR-3928-3p	UP	_	116.84	-0.542248	0.6867	-1.45624	2.81005e-05	0.00441933
SPIB	hsa-miR-148b-5p	Down	_	116.84	-0.542248	0.6867	-1.45624	2.81005e-05	0.00441933
SPIB	hsa-miR-501-5p	UP	_	116.84	-0.542248	0.6867	-1.45624	2.81005e-05	0.00441933
SPIB	hsa-miR-4423-5p	UP	_	116.84	-0.542248	0.6867	-1.45624	2.81005e-05	0.00441933
SPIB	hsa-miR-1908-5p	UP	_	116.84	-0.542248	0.6867	-1.45624	2.81005e-05	0.00441933
SPIB	hsa-miR-642a-3p	UP	_	116.84	-0.542248	0.6867	-1.45624	2.81005e-05	0.00441933
SPIB	hsa-miR-423-5p	UP	_	116.84	-0.542248	0.6867	-1.45624	2.81005e-05	0.00441933
SPIB	hsa-miR-135b-5p	Down	_	116.84	-0.542248	0.6867	-1.45624	2.81005e-05	0.00441933
SPIB	hsa-miR-1260b	UP	_	116.84	-0.542248	0.6867	-1.45624	2.81005e-05	0.00441933
SPIB	hsa-miR-1306-5p	UP	_	116.84	-0.542248	0.6867	-1.45624	2.81005e-05	0.00441933
SPIB	hsa-let-7g-3p	Down	_	116.84	-0.542248	0.6867	-1.45624	2.81005e-05	0.00441933
SPIB	hsa-miR-363-3p	Down	_	116.84	-0.542248	0.6867	-1.45624	2.81005e-05	0.00441933
SPIB	hsa-miR-6852-5p	UP	_	116.84	-0.542248	0.6867	-1.45624	2.81005e-05	0.00441933
SPIB	hsa-miR-766-5p	UP	_	116.84	-0.542248	0.6867	-1.45624	2.81005e-05	0.00441933
SPIB	hsa-miR-877-5p	UP	_	116.84	-0.542248	0.6867	-1.45624	2.81005e-05	0.00441933
SPIB	hsa-miR-6741-3p	UP	_	116.84	-0.542248	0.6867	-1.45624	2.81005e-05	0.00441933
SPIB	hsa-miR-218-5p	Down	_	116.84	-0.542248	0.6867	-1.45624	2.81005e-05	0.00441933
SPIB	hsa-miR-942-5p	UP	_	116.84	-0.542248	0.6867	-1.45624	2.81005e-05	0.00441933
SPIB	hsa-let-7b-5p	UP	_	116.84	-0.542248	0.6867	-1.45624	2.81005e-05	0.00441933
SPIB	hsa-miR-23a-5p	UP	_	116.84	-0.542248	0.6867	-1.45624	2.81005e-05	0.00441933
SPIB	hsa-miR-5193	UP	_	116.84	-0.542248	0.6867	-1.45624	2.81005e-05	0.00441933
SPIB	hsa-miR-148a-3p	Down	_	116.84	-0.542248	0.6867	-1.45624	2.81005e-05	0.00441933
SPIB	hsa-miR-4433b-3p	UP	_	116.84	-0.542248	0.6867	-1.45624	2.81005e-05	0.00441933
SPIB	hsa-miR-132-3p	UP	_	116.84	-0.542248	0.6867	-1.45624	2.81005e-05	0.00441933
SPIB	hsa-miR-1307-3p	UP	_	116.84	-0.542248	0.6867	-1.45624	2.81005e-05	0.00441933
SPIB	hsa-miR-92a-1-5p	UP	_	116.84	-0.542248	0.6867	-1.45624	2.81005e-05	0.00441933
SPIB	hsa-miR-671-5p	UP	_	116.84	-0.542248	0.6867	-1.45624	2.81005e-05	0.00441933
SPIB	hsa-miR-744-5p	UP	_	116.84	-0.542248	0.6867	-1.45624	2.81005e-05	0.00441933
SPIB	hsa-miR-2115-5p	Down	_	116.84	-0.542248	0.6867	-1.45624	2.81005e-05	0.00441933
SPIB	hsa-miR-1260a	UP	_	116.84	-0.542248	0.6867	-1.45624	2.81005e-05	0.00441933
SPIB	hsa-miR-3679-5p	UP	_	116.84	-0.542248	0.6867	-1.45624	2.81005e-05	0.00441933
SPIB	hsa-miR-320c	UP	_	116.84	-0.542248	0.6867	-1.45624	2.81005e-05	0.00441933
SPIB	hsa-miR-197-3p	UP	_	116.84	-0.542248	0.6867	-1.45624	2.81005e-05	0.00441933
SPIB	hsa-miR-134-5p	UP	_	116.84	-0.542248	0.6867	-1.45624	2.81005e-05	0.00441933
SPIB	hsa-miR-3177-3p	UP	_	116.84	-0.542248	0.6867	-1.45624	2.81005e-05	0.00441933
SPIB	hsa-miR-92b-3p	UP	_	116.84	-0.542248	0.6867	-1.45624	2.81005e-05	0.00441933
SPIB	hsa-miR-99a-5p	Down	_	116.84	-0.542248	0.6867	-1.45624	2.81005e-05	0.00441933
MORN4	hsa-miR-4433b-3p	UP	_	5.95377	-0.539626	0.687949	-1.4536	0.000913954	0.0325803
MORN4	hsa-miR-744-5p	UP	_	5.95377	-0.539626	0.687949	-1.4536	0.000913954	0.0325803
MORN4	hsa-miR-1180-3p	UP	_	5.95377	-0.539626	0.687949	-1.4536	0.000913954	0.0325803
MORN4	hsa-miR-143-3p	Down	_	5.95377	-0.539626	0.687949	-1.4536	0.000913954	0.0325803
MORN4	hsa-miR-3928-3p	UP	_	5.95377	-0.539626	0.687949	-1.4536	0.000913954	0.0325803
MORN4	hsa-miR-766-5p	UP	_	5.95377	-0.539626	0.687949	-1.4536	0.000913954	0.0325803
MORN4	hsa-miR-382-5p	UP	_	5.95377	-0.539626	0.687949	-1.4536	0.000913954	0.0325803
MORN4	hsa-miR-501-5p	UP	_	5.95377	-0.539626	0.687949	-1.4536	0.000913954	0.0325803
MORN4	hsa-miR-193a-5p	UP	_	5.95377	-0.539626	0.687949	-1.4536	0.000913954	0.0325803
MORN4	hsa-miR-150-3p	UP	_	5.95377	-0.539626	0.687949	-1.4536	0.000913954	0.0325803
MORN4	hsa-let-7g-3p	Down	_	5.95377	-0.539626	0.687949	-1.4536	0.000913954	0.0325803
MORN4	hsa-miR-320a-3p	UP	_	5.95377	-0.539626	0.687949	-1.4536	0.000913954	0.0325803
MORN4	hsa-miR-1908-5p	UP	_	5.95377	-0.539626	0.687949	-1.4536	0.000913954	0.0325803
MORN4	hsa-miR-485-5p	UP	_	5.95377	-0.539626	0.687949	-1.4536	0.000913954	0.0325803
MORN4	hsa-miR-320d	UP	_	5.95377	-0.539626	0.687949	-1.4536	0.000913954	0.0325803
MORN4	hsa-let-7b-5p	UP	_	5.95377	-0.539626	0.687949	-1.4536	0.000913954	0.0325803
KRT2	hsa-miR-642a-3p	UP	_	6.20635	-0.537641	0.688896	-1.4516	0.000844286	0.0314757
KRT2	hsa-miR-92a-1-5p	UP	_	6.20635	-0.537641	0.688896	-1.4516	0.000844286	0.0314757
KRT2	hsa-miR-4433b-3p	UP	_	6.20635	-0.537641	0.688896	-1.4516	0.000844286	0.0314757
KRT2	hsa-let-7i-3p	Down	_	6.20635	-0.537641	0.688896	-1.4516	0.000844286	0.0314757
KRT2	hsa-miR-22-3p	Down	_	6.20635	-0.537641	0.688896	-1.4516	0.000844286	0.0314757
KRT2	hsa-miR-3679-5p	UP	_	6.20635	-0.537641	0.688896	-1.4516	0.000844286	0.0314757
KRT2	hsa-miR-320a-3p	UP	_	6.20635	-0.537641	0.688896	-1.4516	0.000844286	0.0314757
KRT2	hsa-miR-320c	UP	_	6.20635	-0.537641	0.688896	-1.4516	0.000844286	0.0314757
KRT2	hsa-miR-1908-5p	UP	_	6.20635	-0.537641	0.688896	-1.4516	0.000844286	0.0314757
ZNF771	hsa-miR-433-3p	UP	_	7.3681	-0.5361	0.689632	-1.45005	6.76651e-05	0.00737725
ZNF771	hsa-miR-942-5p	UP	_	7.3681	-0.5361	0.689632	-1.45005	6.76651e-05	0.00737725
ZNF771	hsa-miR-20b-3p	Down	_	7.3681	-0.5361	0.689632	-1.45005	6.76651e-05	0.00737725
ZNF771	hsa-miR-4446-3p	UP	_	7.3681	-0.5361	0.689632	-1.45005	6.76651e-05	0.00737725
ZNF771	hsa-miR-760	UP	_	7.3681	-0.5361	0.689632	-1.45005	6.76651e-05	0.00737725
ZNF771	hsa-miR-148b-5p	Down	_	7.3681	-0.5361	0.689632	-1.45005	6.76651e-05	0.00737725
ZNF771	hsa-miR-6852-5p	UP	_	7.3681	-0.5361	0.689632	-1.45005	6.76651e-05	0.00737725
ZNF771	hsa-miR-1292-5p	UP	_	7.3681	-0.5361	0.689632	-1.45005	6.76651e-05	0.00737725
ZNF771	hsa-miR-3928-3p	UP	_	7.3681	-0.5361	0.689632	-1.45005	6.76651e-05	0.00737725
ZNF771	hsa-miR-744-3p	Down	_	7.3681	-0.5361	0.689632	-1.45005	6.76651e-05	0.00737725
ZNF771	hsa-miR-766-3p	UP	_	7.3681	-0.5361	0.689632	-1.45005	6.76651e-05	0.00737725
ZNF771	hsa-miR-10401-3p	UP	_	7.3681	-0.5361	0.689632	-1.45005	6.76651e-05	0.00737725
ZNF771	hsa-miR-1260a	UP	_	7.3681	-0.5361	0.689632	-1.45005	6.76651e-05	0.00737725
ZNF771	hsa-miR-3940-3p	UP	_	7.3681	-0.5361	0.689632	-1.45005	6.76651e-05	0.00737725
SPEG	hsa-miR-378i	Down	_	51.0928	-0.535123	0.6901	-1.44907	1.66356e-05	0.00343843
SPEG	hsa-miR-505-5p	UP	_	51.0928	-0.535123	0.6901	-1.44907	1.66356e-05	0.00343843
SPEG	hsa-miR-25-5p	UP	_	51.0928	-0.535123	0.6901	-1.44907	1.66356e-05	0.00343843
SPEG	hsa-miR-3177-3p	UP	_	51.0928	-0.535123	0.6901	-1.44907	1.66356e-05	0.00343843
SPEG	hsa-miR-6724-5p	UP	_	51.0928	-0.535123	0.6901	-1.44907	1.66356e-05	0.00343843
SPEG	hsa-miR-3202	UP	_	51.0928	-0.535123	0.6901	-1.44907	1.66356e-05	0.00343843
SPEG	hsa-miR-4482-5p	UP	_	51.0928	-0.535123	0.6901	-1.44907	1.66356e-05	0.00343843
SPEG	hsa-miR-30d-3p	Down	_	51.0928	-0.535123	0.6901	-1.44907	1.66356e-05	0.00343843
SPEG	hsa-miR-29c-3p	Down	_	51.0928	-0.535123	0.6901	-1.44907	1.66356e-05	0.00343843
SPEG	hsa-miR-125b-5p	Down	_	51.0928	-0.535123	0.6901	-1.44907	1.66356e-05	0.00343843
SPEG	hsa-miR-374b-3p	Down	_	51.0928	-0.535123	0.6901	-1.44907	1.66356e-05	0.00343843
SPEG	hsa-miR-4433b-3p	UP	_	51.0928	-0.535123	0.6901	-1.44907	1.66356e-05	0.00343843
SPEG	hsa-miR-1180-3p	UP	_	51.0928	-0.535123	0.6901	-1.44907	1.66356e-05	0.00343843
SPEG	hsa-miR-2115-5p	Down	_	51.0928	-0.535123	0.6901	-1.44907	1.66356e-05	0.00343843
SPEG	hsa-miR-150-3p	UP	_	51.0928	-0.535123	0.6901	-1.44907	1.66356e-05	0.00343843
SPEG	hsa-miR-423-5p	UP	_	51.0928	-0.535123	0.6901	-1.44907	1.66356e-05	0.00343843
SPEG	hsa-miR-1260a	UP	_	51.0928	-0.535123	0.6901	-1.44907	1.66356e-05	0.00343843
SPEG	hsa-miR-629-5p	UP	_	51.0928	-0.535123	0.6901	-1.44907	1.66356e-05	0.00343843
SPEG	hsa-miR-501-5p	UP	_	51.0928	-0.535123	0.6901	-1.44907	1.66356e-05	0.00343843
SPEG	hsa-miR-3064-3p	Down	_	51.0928	-0.535123	0.6901	-1.44907	1.66356e-05	0.00343843
SPEG	hsa-miR-320b	UP	_	51.0928	-0.535123	0.6901	-1.44907	1.66356e-05	0.00343843
SPEG	hsa-miR-1306-5p	UP	_	51.0928	-0.535123	0.6901	-1.44907	1.66356e-05	0.00343843
SPEG	hsa-miR-4423-5p	UP	_	51.0928	-0.535123	0.6901	-1.44907	1.66356e-05	0.00343843
SPEG	hsa-miR-1260b	UP	_	51.0928	-0.535123	0.6901	-1.44907	1.66356e-05	0.00343843
SPEG	hsa-miR-92b-3p	UP	_	51.0928	-0.535123	0.6901	-1.44907	1.66356e-05	0.00343843
PARS2	hsa-miR-197-3p	UP	_	8.94921	-0.53424	0.690522	-1.44818	0.00147756	0.0435474
PARS2	hsa-miR-4433b-3p	UP	_	8.94921	-0.53424	0.690522	-1.44818	0.00147756	0.0435474
PARS2	hsa-miR-1301-3p	UP	_	8.94921	-0.53424	0.690522	-1.44818	0.00147756	0.0435474
PARS2	hsa-miR-766-5p	UP	_	8.94921	-0.53424	0.690522	-1.44818	0.00147756	0.0435474
PARS2	hsa-miR-320d	UP	_	8.94921	-0.53424	0.690522	-1.44818	0.00147756	0.0435474
PARS2	hsa-miR-23a-5p	UP	_	8.94921	-0.53424	0.690522	-1.44818	0.00147756	0.0435474
PARS2	hsa-miR-362-3p	Down	_	8.94921	-0.53424	0.690522	-1.44818	0.00147756	0.0435474
PARS2	hsa-miR-1275	UP	_	8.94921	-0.53424	0.690522	-1.44818	0.00147756	0.0435474
PARS2	hsa-miR-1292-5p	UP	_	8.94921	-0.53424	0.690522	-1.44818	0.00147756	0.0435474
PARS2	hsa-miR-4446-3p	UP	_	8.94921	-0.53424	0.690522	-1.44818	0.00147756	0.0435474
PARS2	hsa-miR-671-5p	UP	_	8.94921	-0.53424	0.690522	-1.44818	0.00147756	0.0435474
PARS2	hsa-miR-2110	UP	_	8.94921	-0.53424	0.690522	-1.44818	0.00147756	0.0435474
PARS2	hsa-miR-320c	UP	_	8.94921	-0.53424	0.690522	-1.44818	0.00147756	0.0435474
PARS2	hsa-miR-25-5p	UP	_	8.94921	-0.53424	0.690522	-1.44818	0.00147756	0.0435474
PARS2	hsa-miR-766-3p	UP	_	8.94921	-0.53424	0.690522	-1.44818	0.00147756	0.0435474
PARS2	hsa-miR-1307-3p	UP	_	8.94921	-0.53424	0.690522	-1.44818	0.00147756	0.0435474
N4BP3	hsa-miR-4482-5p	UP	_	37.144	-0.529063	0.693005	-1.44299	0.00015502	0.0113772
N4BP3	hsa-miR-29b-2-5p	UP	_	37.144	-0.529063	0.693005	-1.44299	0.00015502	0.0113772
N4BP3	hsa-miR-29b-3p	Down	_	37.144	-0.529063	0.693005	-1.44299	0.00015502	0.0113772
N4BP3	hsa-let-7b-5p	UP	_	37.144	-0.529063	0.693005	-1.44299	0.00015502	0.0113772
N4BP3	hsa-miR-25-5p	UP	_	37.144	-0.529063	0.693005	-1.44299	0.00015502	0.0113772
N4BP3	hsa-miR-605-5p	UP	_	37.144	-0.529063	0.693005	-1.44299	0.00015502	0.0113772
N4BP3	hsa-miR-3202	UP	_	37.144	-0.529063	0.693005	-1.44299	0.00015502	0.0113772
N4BP3	hsa-miR-423-5p	UP	_	37.144	-0.529063	0.693005	-1.44299	0.00015502	0.0113772
N4BP3	hsa-miR-92b-3p	UP	_	37.144	-0.529063	0.693005	-1.44299	0.00015502	0.0113772
N4BP3	hsa-miR-3679-5p	UP	_	37.144	-0.529063	0.693005	-1.44299	0.00015502	0.0113772
N4BP3	hsa-miR-942-5p	UP	_	37.144	-0.529063	0.693005	-1.44299	0.00015502	0.0113772
N4BP3	hsa-miR-23a-5p	UP	_	37.144	-0.529063	0.693005	-1.44299	0.00015502	0.0113772
N4BP3	hsa-miR-1301-3p	UP	_	37.144	-0.529063	0.693005	-1.44299	0.00015502	0.0113772
N4BP3	hsa-miR-1260b	UP	_	37.144	-0.529063	0.693005	-1.44299	0.00015502	0.0113772
N4BP3	hsa-miR-6741-3p	UP	_	37.144	-0.529063	0.693005	-1.44299	0.00015502	0.0113772
N4BP3	hsa-miR-10392-5p	UP	_	37.144	-0.529063	0.693005	-1.44299	0.00015502	0.0113772
N4BP3	hsa-miR-4446-3p	UP	_	37.144	-0.529063	0.693005	-1.44299	0.00015502	0.0113772
N4BP3	hsa-miR-135b-5p	Down	_	37.144	-0.529063	0.693005	-1.44299	0.00015502	0.0113772
N4BP3	hsa-miR-132-3p	UP	_	37.144	-0.529063	0.693005	-1.44299	0.00015502	0.0113772
N4BP3	hsa-miR-6852-5p	UP	_	37.144	-0.529063	0.693005	-1.44299	0.00015502	0.0113772
N4BP3	hsa-miR-197-3p	UP	_	37.144	-0.529063	0.693005	-1.44299	0.00015502	0.0113772
N4BP3	hsa-miR-5193	UP	_	37.144	-0.529063	0.693005	-1.44299	0.00015502	0.0113772
N4BP3	hsa-miR-148a-5p	Down	_	37.144	-0.529063	0.693005	-1.44299	0.00015502	0.0113772
N4BP3	hsa-miR-1306-5p	UP	_	37.144	-0.529063	0.693005	-1.44299	0.00015502	0.0113772
TMIE	hsa-miR-320b	UP	_	10.0787	-0.526523	0.694226	-1.44045	0.000125995	0.0102498
TMIE	hsa-miR-320c	UP	_	10.0787	-0.526523	0.694226	-1.44045	0.000125995	0.0102498
TMIE	hsa-miR-6724-5p	UP	_	10.0787	-0.526523	0.694226	-1.44045	0.000125995	0.0102498
TMIE	hsa-miR-432-5p	UP	_	10.0787	-0.526523	0.694226	-1.44045	0.000125995	0.0102498
TMIE	hsa-miR-1260a	UP	_	10.0787	-0.526523	0.694226	-1.44045	0.000125995	0.0102498
TMIE	hsa-miR-6852-5p	UP	_	10.0787	-0.526523	0.694226	-1.44045	0.000125995	0.0102498
TMIE	hsa-miR-6741-3p	UP	_	10.0787	-0.526523	0.694226	-1.44045	0.000125995	0.0102498
TMIE	hsa-miR-501-5p	UP	_	10.0787	-0.526523	0.694226	-1.44045	0.000125995	0.0102498
TMIE	hsa-miR-3679-5p	UP	_	10.0787	-0.526523	0.694226	-1.44045	0.000125995	0.0102498
TMIE	hsa-miR-505-5p	UP	_	10.0787	-0.526523	0.694226	-1.44045	0.000125995	0.0102498
TMIE	hsa-miR-193a-5p	UP	_	10.0787	-0.526523	0.694226	-1.44045	0.000125995	0.0102498
TMIE	hsa-miR-4446-3p	UP	_	10.0787	-0.526523	0.694226	-1.44045	0.000125995	0.0102498
TMIE	hsa-let-7i-3p	Down	_	10.0787	-0.526523	0.694226	-1.44045	0.000125995	0.0102498
TMIE	hsa-miR-6503-3p	Down	_	10.0787	-0.526523	0.694226	-1.44045	0.000125995	0.0102498
TMIE	hsa-miR-431-5p	UP	_	10.0787	-0.526523	0.694226	-1.44045	0.000125995	0.0102498
TMIE	hsa-miR-556-5p	Down	_	10.0787	-0.526523	0.694226	-1.44045	0.000125995	0.0102498
TMIE	hsa-miR-1180-3p	UP	_	10.0787	-0.526523	0.694226	-1.44045	0.000125995	0.0102498
TMIE	hsa-miR-23a-5p	UP	_	10.0787	-0.526523	0.694226	-1.44045	0.000125995	0.0102498
TMIE	hsa-miR-382-5p	UP	_	10.0787	-0.526523	0.694226	-1.44045	0.000125995	0.0102498
TMIE	hsa-miR-1260b	UP	_	10.0787	-0.526523	0.694226	-1.44045	0.000125995	0.0102498
TMIE	hsa-miR-342-5p	UP	_	10.0787	-0.526523	0.694226	-1.44045	0.000125995	0.0102498
TMIE	hsa-miR-1275	UP	_	10.0787	-0.526523	0.694226	-1.44045	0.000125995	0.0102498
TMIE	hsa-miR-320a-3p	UP	_	10.0787	-0.526523	0.694226	-1.44045	0.000125995	0.0102498
TMIE	hsa-miR-192-5p	Down	_	10.0787	-0.526523	0.694226	-1.44045	0.000125995	0.0102498
TMIE	hsa-miR-22-3p	Down	_	10.0787	-0.526523	0.694226	-1.44045	0.000125995	0.0102498
TMIE	hsa-miR-2115-5p	Down	_	10.0787	-0.526523	0.694226	-1.44045	0.000125995	0.0102498
TMIE	hsa-let-7g-3p	Down	_	10.0787	-0.526523	0.694226	-1.44045	0.000125995	0.0102498
JUP	hsa-miR-6852-5p	UP	_	330.296	-0.525169	0.694878	-1.4391	0.000733252	0.0288901
JUP	hsa-miR-744-5p	UP	_	330.296	-0.525169	0.694878	-1.4391	0.000733252	0.0288901
JUP	hsa-miR-877-5p	UP	_	330.296	-0.525169	0.694878	-1.4391	0.000733252	0.0288901
JUP	hsa-miR-10401-3p	UP	_	330.296	-0.525169	0.694878	-1.4391	0.000733252	0.0288901
JUP	hsa-miR-3679-5p	UP	_	330.296	-0.525169	0.694878	-1.4391	0.000733252	0.0288901
JUP	hsa-miR-125b-2-3p	Down	_	330.296	-0.525169	0.694878	-1.4391	0.000733252	0.0288901
JUP	hsa-miR-766-3p	UP	_	330.296	-0.525169	0.694878	-1.4391	0.000733252	0.0288901
JUP	hsa-miR-4433b-3p	UP	_	330.296	-0.525169	0.694878	-1.4391	0.000733252	0.0288901
JUP	hsa-miR-942-5p	UP	_	330.296	-0.525169	0.694878	-1.4391	0.000733252	0.0288901
JUP	hsa-miR-760	UP	_	330.296	-0.525169	0.694878	-1.4391	0.000733252	0.0288901
JUP	hsa-miR-6741-3p	UP	_	330.296	-0.525169	0.694878	-1.4391	0.000733252	0.0288901
JUP	hsa-miR-3202	UP	_	330.296	-0.525169	0.694878	-1.4391	0.000733252	0.0288901
JUP	hsa-miR-3940-3p	UP	_	330.296	-0.525169	0.694878	-1.4391	0.000733252	0.0288901
JUP	hsa-miR-23a-5p	UP	_	330.296	-0.525169	0.694878	-1.4391	0.000733252	0.0288901
JUP	hsa-miR-4423-5p	UP	_	330.296	-0.525169	0.694878	-1.4391	0.000733252	0.0288901
JUP	hsa-miR-1306-5p	UP	_	330.296	-0.525169	0.694878	-1.4391	0.000733252	0.0288901
JUP	hsa-miR-125b-5p	Down	_	330.296	-0.525169	0.694878	-1.4391	0.000733252	0.0288901
VPREB3	hsa-miR-4433b-3p	UP	_	28.8509	-0.518199	0.698243	-1.43217	0.00103338	0.0352272
VPREB3	hsa-miR-1908-5p	UP	_	28.8509	-0.518199	0.698243	-1.43217	0.00103338	0.0352272
VPREB3	hsa-miR-423-5p	UP	_	28.8509	-0.518199	0.698243	-1.43217	0.00103338	0.0352272
VPREB3	hsa-miR-23a-5p	UP	_	28.8509	-0.518199	0.698243	-1.43217	0.00103338	0.0352272
VPREB3	hsa-miR-1275	UP	_	28.8509	-0.518199	0.698243	-1.43217	0.00103338	0.0352272
NPAS2	hsa-miR-1306-5p	UP	_	25.1481	-0.50537	0.70448	-1.41949	0.000360864	0.0193512
NPAS2	hsa-miR-6741-3p	UP	_	25.1481	-0.50537	0.70448	-1.41949	0.000360864	0.0193512
NPAS2	hsa-miR-5193	UP	_	25.1481	-0.50537	0.70448	-1.41949	0.000360864	0.0193512
NPAS2	hsa-miR-1301-3p	UP	_	25.1481	-0.50537	0.70448	-1.41949	0.000360864	0.0193512
NPAS2	hsa-miR-3177-3p	UP	_	25.1481	-0.50537	0.70448	-1.41949	0.000360864	0.0193512
NPAS2	hsa-miR-4446-3p	UP	_	25.1481	-0.50537	0.70448	-1.41949	0.000360864	0.0193512
NPAS2	hsa-miR-4482-5p	UP	_	25.1481	-0.50537	0.70448	-1.41949	0.000360864	0.0193512
YAE1	hsa-miR-3064-3p	Down	_	35.5161	-0.498736	0.707726	-1.41298	8.50708e-08	0.000181728
YAE1	hsa-miR-29b-2-5p	UP	_	35.5161	-0.498736	0.707726	-1.41298	8.50708e-08	0.000181728
YAE1	hsa-miR-4482-5p	UP	_	35.5161	-0.498736	0.707726	-1.41298	8.50708e-08	0.000181728
YAE1	hsa-miR-23b-5p	UP	_	35.5161	-0.498736	0.707726	-1.41298	8.50708e-08	0.000181728
YAE1	hsa-miR-485-5p	UP	_	35.5161	-0.498736	0.707726	-1.41298	8.50708e-08	0.000181728
YAE1	hsa-miR-193a-5p	UP	_	35.5161	-0.498736	0.707726	-1.41298	8.50708e-08	0.000181728
YAE1	hsa-miR-22-3p	Down	_	35.5161	-0.498736	0.707726	-1.41298	8.50708e-08	0.000181728
YAE1	hsa-miR-132-3p	UP	_	35.5161	-0.498736	0.707726	-1.41298	8.50708e-08	0.000181728
YAE1	hsa-miR-6741-3p	UP	_	35.5161	-0.498736	0.707726	-1.41298	8.50708e-08	0.000181728
YAE1	hsa-miR-29b-1-5p	UP	_	35.5161	-0.498736	0.707726	-1.41298	8.50708e-08	0.000181728
YAE1	hsa-miR-10401-3p	UP	_	35.5161	-0.498736	0.707726	-1.41298	8.50708e-08	0.000181728
YAE1	hsa-miR-320b	UP	_	35.5161	-0.498736	0.707726	-1.41298	8.50708e-08	0.000181728
YAE1	hsa-miR-10392-5p	UP	_	35.5161	-0.498736	0.707726	-1.41298	8.50708e-08	0.000181728
DBNDD1	hsa-miR-6852-5p	UP	_	18.1264	-0.497219	0.708471	-1.41149	0.000354923	0.0191423
DBNDD1	hsa-miR-1292-5p	UP	_	18.1264	-0.497219	0.708471	-1.41149	0.000354923	0.0191423
DBNDD1	hsa-miR-148a-5p	Down	_	18.1264	-0.497219	0.708471	-1.41149	0.000354923	0.0191423
DBNDD1	hsa-miR-744-5p	UP	_	18.1264	-0.497219	0.708471	-1.41149	0.000354923	0.0191423
DBNDD1	hsa-miR-20b-3p	Down	_	18.1264	-0.497219	0.708471	-1.41149	0.000354923	0.0191423
DBNDD1	hsa-miR-766-5p	UP	_	18.1264	-0.497219	0.708471	-1.41149	0.000354923	0.0191423
DBNDD1	hsa-miR-423-5p	UP	_	18.1264	-0.497219	0.708471	-1.41149	0.000354923	0.0191423
DBNDD1	hsa-miR-3928-3p	UP	_	18.1264	-0.497219	0.708471	-1.41149	0.000354923	0.0191423
DBNDD1	hsa-miR-320a-3p	UP	_	18.1264	-0.497219	0.708471	-1.41149	0.000354923	0.0191423
DBNDD1	hsa-miR-877-5p	UP	_	18.1264	-0.497219	0.708471	-1.41149	0.000354923	0.0191423
DBNDD1	hsa-miR-505-5p	UP	_	18.1264	-0.497219	0.708471	-1.41149	0.000354923	0.0191423
DBNDD1	hsa-miR-744-3p	Down	_	18.1264	-0.497219	0.708471	-1.41149	0.000354923	0.0191423
DBNDD1	hsa-miR-25-5p	UP	_	18.1264	-0.497219	0.708471	-1.41149	0.000354923	0.0191423
DBNDD1	hsa-miR-320b	UP	_	18.1264	-0.497219	0.708471	-1.41149	0.000354923	0.0191423
DBNDD1	hsa-miR-1908-5p	UP	_	18.1264	-0.497219	0.708471	-1.41149	0.000354923	0.0191423
DBNDD1	hsa-let-7i-3p	Down	_	18.1264	-0.497219	0.708471	-1.41149	0.000354923	0.0191423
DBNDD1	hsa-miR-320d	UP	_	18.1264	-0.497219	0.708471	-1.41149	0.000354923	0.0191423
DBNDD1	hsa-miR-23b-5p	UP	_	18.1264	-0.497219	0.708471	-1.41149	0.000354923	0.0191423
DBNDD1	hsa-miR-2110	UP	_	18.1264	-0.497219	0.708471	-1.41149	0.000354923	0.0191423
DBNDD1	hsa-miR-23a-5p	UP	_	18.1264	-0.497219	0.708471	-1.41149	0.000354923	0.0191423
DBNDD1	hsa-let-7g-3p	Down	_	18.1264	-0.497219	0.708471	-1.41149	0.000354923	0.0191423
BEND5	hsa-miR-651-5p	Down	_	20.0001	-0.496006	0.709067	-1.4103	6.44406e-05	0.00717861
BEND5	hsa-miR-5193	UP	_	20.0001	-0.496006	0.709067	-1.4103	6.44406e-05	0.00717861
BEND5	hsa-miR-193a-5p	UP	_	20.0001	-0.496006	0.709067	-1.4103	6.44406e-05	0.00717861
ZNF200	hsa-miR-3177-3p	UP	_	123.654	-0.48972	0.712163	-1.40417	9.26003e-06	0.00254458
ZNF200	hsa-miR-340-5p	Down	_	123.654	-0.48972	0.712163	-1.40417	9.26003e-06	0.00254458
ZNF200	hsa-miR-320a-3p	UP	_	123.654	-0.48972	0.712163	-1.40417	9.26003e-06	0.00254458
ZNF200	hsa-let-7g-3p	Down	_	123.654	-0.48972	0.712163	-1.40417	9.26003e-06	0.00254458
ZNF200	hsa-miR-1180-3p	UP	_	123.654	-0.48972	0.712163	-1.40417	9.26003e-06	0.00254458
ZNF200	hsa-miR-342-5p	UP	_	123.654	-0.48972	0.712163	-1.40417	9.26003e-06	0.00254458
ZNF200	hsa-miR-625-5p	UP	_	123.654	-0.48972	0.712163	-1.40417	9.26003e-06	0.00254458
ZNF200	hsa-miR-942-5p	UP	_	123.654	-0.48972	0.712163	-1.40417	9.26003e-06	0.00254458
ZNF200	hsa-miR-23c	Down	_	123.654	-0.48972	0.712163	-1.40417	9.26003e-06	0.00254458
ZNF200	hsa-miR-320b	UP	_	123.654	-0.48972	0.712163	-1.40417	9.26003e-06	0.00254458
ZNF200	hsa-miR-501-5p	UP	_	123.654	-0.48972	0.712163	-1.40417	9.26003e-06	0.00254458
ZNF200	hsa-miR-642a-3p	UP	_	123.654	-0.48972	0.712163	-1.40417	9.26003e-06	0.00254458
ZNF200	hsa-miR-1908-5p	UP	_	123.654	-0.48972	0.712163	-1.40417	9.26003e-06	0.00254458
ZNF200	hsa-miR-760	UP	_	123.654	-0.48972	0.712163	-1.40417	9.26003e-06	0.00254458
ZNF200	hsa-miR-4433b-3p	UP	_	123.654	-0.48972	0.712163	-1.40417	9.26003e-06	0.00254458
ZNF200	hsa-miR-1275	UP	_	123.654	-0.48972	0.712163	-1.40417	9.26003e-06	0.00254458
FAM50B	hsa-miR-6741-3p	UP	_	25.4338	-0.485169	0.714413	-1.39975	0.000125238	0.0102498
FAM50B	hsa-miR-194-5p	Down	_	25.4338	-0.485169	0.714413	-1.39975	0.000125238	0.0102498
FAM50B	hsa-miR-4482-5p	UP	_	25.4338	-0.485169	0.714413	-1.39975	0.000125238	0.0102498
FAM50B	hsa-miR-1275	UP	_	25.4338	-0.485169	0.714413	-1.39975	0.000125238	0.0102498
DNASE1L3	hsa-miR-134-5p	UP	_	21.5149	-0.479163	0.717394	-1.39393	0.000520741	0.0240041
DNASE1L3	hsa-miR-3940-3p	UP	_	21.5149	-0.479163	0.717394	-1.39393	0.000520741	0.0240041
DNASE1L3	hsa-miR-365a-3p	Down	_	21.5149	-0.479163	0.717394	-1.39393	0.000520741	0.0240041
DNASE1L3	hsa-miR-6724-5p	UP	_	21.5149	-0.479163	0.717394	-1.39393	0.000520741	0.0240041
DNASE1L3	hsa-miR-365b-3p	Down	_	21.5149	-0.479163	0.717394	-1.39393	0.000520741	0.0240041
DNASE1L3	hsa-miR-4433b-3p	UP	_	21.5149	-0.479163	0.717394	-1.39393	0.000520741	0.0240041
DNASE1L3	hsa-miR-760	UP	_	21.5149	-0.479163	0.717394	-1.39393	0.000520741	0.0240041
DNASE1L3	hsa-miR-548av-3p	Down	_	21.5149	-0.479163	0.717394	-1.39393	0.000520741	0.0240041
DNASE1L3	hsa-miR-744-5p	UP	_	21.5149	-0.479163	0.717394	-1.39393	0.000520741	0.0240041
DNASE1L3	hsa-miR-6852-5p	UP	_	21.5149	-0.479163	0.717394	-1.39393	0.000520741	0.0240041
CCDC106	hsa-miR-1275	UP	_	40.9442	-0.473802	0.720064	-1.38876	1.11565e-05	0.00269158
CCDC106	hsa-miR-6724-5p	UP	_	40.9442	-0.473802	0.720064	-1.38876	1.11565e-05	0.00269158
CCDC106	hsa-miR-744-5p	UP	_	40.9442	-0.473802	0.720064	-1.38876	1.11565e-05	0.00269158
CCDC106	hsa-miR-629-5p	UP	_	40.9442	-0.473802	0.720064	-1.38876	1.11565e-05	0.00269158
CCDC106	hsa-miR-4443	UP	_	40.9442	-0.473802	0.720064	-1.38876	1.11565e-05	0.00269158
CCDC106	hsa-miR-6852-5p	UP	_	40.9442	-0.473802	0.720064	-1.38876	1.11565e-05	0.00269158
OR4D1	hsa-miR-134-5p	UP	_	13.9795	-0.473711	0.72011	-1.38868	0.000261946	0.0166745
OR4D1	hsa-miR-6724-5p	UP	_	13.9795	-0.473711	0.72011	-1.38868	0.000261946	0.0166745
OR4D1	hsa-miR-942-5p	UP	_	13.9795	-0.473711	0.72011	-1.38868	0.000261946	0.0166745
OR4D1	hsa-miR-193a-5p	UP	_	13.9795	-0.473711	0.72011	-1.38868	0.000261946	0.0166745
OR4D1	hsa-miR-92b-3p	UP	_	13.9795	-0.473711	0.72011	-1.38868	0.000261946	0.0166745
OR4D1	hsa-miR-3177-3p	UP	_	13.9795	-0.473711	0.72011	-1.38868	0.000261946	0.0166745
OR4D1	hsa-miR-23a-5p	UP	_	13.9795	-0.473711	0.72011	-1.38868	0.000261946	0.0166745
OR4D1	hsa-miR-382-5p	UP	_	13.9795	-0.473711	0.72011	-1.38868	0.000261946	0.0166745
OR4D1	hsa-miR-6741-3p	UP	_	13.9795	-0.473711	0.72011	-1.38868	0.000261946	0.0166745
OR4D1	hsa-miR-1180-3p	UP	_	13.9795	-0.473711	0.72011	-1.38868	0.000261946	0.0166745
OR4D1	hsa-miR-1275	UP	_	13.9795	-0.473711	0.72011	-1.38868	0.000261946	0.0166745
OR4D1	hsa-miR-6852-5p	UP	_	13.9795	-0.473711	0.72011	-1.38868	0.000261946	0.0166745
OR4D1	hsa-miR-450a-5p	Down	_	13.9795	-0.473711	0.72011	-1.38868	0.000261946	0.0166745
OR4D1	hsa-miR-25-5p	UP	_	13.9795	-0.473711	0.72011	-1.38868	0.000261946	0.0166745
OR4D1	hsa-miR-432-5p	UP	_	13.9795	-0.473711	0.72011	-1.38868	0.000261946	0.0166745
OR4D1	hsa-miR-320a-3p	UP	_	13.9795	-0.473711	0.72011	-1.38868	0.000261946	0.0166745
OR4D1	hsa-miR-5193	UP	_	13.9795	-0.473711	0.72011	-1.38868	0.000261946	0.0166745
OR4D1	hsa-miR-29b-1-5p	UP	_	13.9795	-0.473711	0.72011	-1.38868	0.000261946	0.0166745
OR4D1	hsa-miR-1307-3p	UP	_	13.9795	-0.473711	0.72011	-1.38868	0.000261946	0.0166745
OR4D1	hsa-miR-3679-5p	UP	_	13.9795	-0.473711	0.72011	-1.38868	0.000261946	0.0166745
OR4D1	hsa-miR-4433b-3p	UP	_	13.9795	-0.473711	0.72011	-1.38868	0.000261946	0.0166745
OR4D1	hsa-miR-99a-5p	Down	_	13.9795	-0.473711	0.72011	-1.38868	0.000261946	0.0166745
OR4D1	hsa-miR-3202	UP	_	13.9795	-0.473711	0.72011	-1.38868	0.000261946	0.0166745
ATG9B	hsa-miR-30d-3p	Down	_	50.262	-0.470521	0.721704	-1.38561	5.10482e-06	0.00180258
ATG9B	hsa-miR-485-5p	UP	_	50.262	-0.470521	0.721704	-1.38561	5.10482e-06	0.00180258
ATG9B	hsa-miR-4433b-3p	UP	_	50.262	-0.470521	0.721704	-1.38561	5.10482e-06	0.00180258
ATG9B	hsa-miR-22-3p	Down	_	50.262	-0.470521	0.721704	-1.38561	5.10482e-06	0.00180258
ATG9B	hsa-miR-132-3p	UP	_	50.262	-0.470521	0.721704	-1.38561	5.10482e-06	0.00180258
ATG9B	hsa-miR-2115-5p	Down	_	50.262	-0.470521	0.721704	-1.38561	5.10482e-06	0.00180258
ATG9B	hsa-miR-3064-3p	Down	_	50.262	-0.470521	0.721704	-1.38561	5.10482e-06	0.00180258
CD27	hsa-miR-1307-3p	UP	_	393.416	-0.470288	0.72182	-1.38539	0.000135744	0.0104269
CD27	hsa-miR-4443	UP	_	393.416	-0.470288	0.72182	-1.38539	0.000135744	0.0104269
ZNF404	hsa-miR-744-5p	UP	_	17.2574	-0.469974	0.721978	-1.38508	0.00183487	0.0487519
GPC2	hsa-miR-605-5p	UP	_	41.5538	-0.468664	0.722633	-1.38383	6.24126e-06	0.00204921
GPC2	hsa-let-7i-3p	Down	_	41.5538	-0.468664	0.722633	-1.38383	6.24126e-06	0.00204921
GPC2	hsa-miR-6741-3p	UP	_	41.5538	-0.468664	0.722633	-1.38383	6.24126e-06	0.00204921
GPC2	hsa-miR-362-3p	Down	_	41.5538	-0.468664	0.722633	-1.38383	6.24126e-06	0.00204921
GPC2	hsa-miR-365b-3p	Down	_	41.5538	-0.468664	0.722633	-1.38383	6.24126e-06	0.00204921
GPC2	hsa-miR-365a-3p	Down	_	41.5538	-0.468664	0.722633	-1.38383	6.24126e-06	0.00204921
GPC2	hsa-miR-942-5p	UP	_	41.5538	-0.468664	0.722633	-1.38383	6.24126e-06	0.00204921
GPC2	hsa-miR-1260a	UP	_	41.5538	-0.468664	0.722633	-1.38383	6.24126e-06	0.00204921
IL23A	hsa-miR-1306-5p	UP	_	51.4041	-0.467556	0.723189	-1.38277	0.000399436	0.0206922
IL23A	hsa-miR-342-5p	UP	_	51.4041	-0.467556	0.723189	-1.38277	0.000399436	0.0206922
IL23A	hsa-miR-501-5p	UP	_	51.4041	-0.467556	0.723189	-1.38277	0.000399436	0.0206922
IL23A	hsa-miR-150-3p	UP	_	51.4041	-0.467556	0.723189	-1.38277	0.000399436	0.0206922
IL23A	hsa-miR-760	UP	_	51.4041	-0.467556	0.723189	-1.38277	0.000399436	0.0206922
IL23A	hsa-miR-1307-3p	UP	_	51.4041	-0.467556	0.723189	-1.38277	0.000399436	0.0206922
IL23A	hsa-miR-605-5p	UP	_	51.4041	-0.467556	0.723189	-1.38277	0.000399436	0.0206922
SLC5A2	hsa-miR-1249-3p	UP	_	11.3589	-0.467169	0.723383	-1.38239	0.000102373	0.00925556
SLC5A2	hsa-miR-431-5p	UP	_	11.3589	-0.467169	0.723383	-1.38239	0.000102373	0.00925556
SLC5A2	hsa-miR-20a-3p	Down	_	11.3589	-0.467169	0.723383	-1.38239	0.000102373	0.00925556
SLC5A2	hsa-miR-5193	UP	_	11.3589	-0.467169	0.723383	-1.38239	0.000102373	0.00925556
SLC5A2	hsa-miR-1275	UP	_	11.3589	-0.467169	0.723383	-1.38239	0.000102373	0.00925556
SLC5A2	hsa-miR-766-3p	UP	_	11.3589	-0.467169	0.723383	-1.38239	0.000102373	0.00925556
SLC5A2	hsa-miR-671-5p	UP	_	11.3589	-0.467169	0.723383	-1.38239	0.000102373	0.00925556
SLC5A2	hsa-miR-3177-3p	UP	_	11.3589	-0.467169	0.723383	-1.38239	0.000102373	0.00925556
SLC5A2	hsa-miR-2110	UP	_	11.3589	-0.467169	0.723383	-1.38239	0.000102373	0.00925556
SLC5A2	hsa-miR-501-5p	UP	_	11.3589	-0.467169	0.723383	-1.38239	0.000102373	0.00925556
SLC5A2	hsa-miR-1260a	UP	_	11.3589	-0.467169	0.723383	-1.38239	0.000102373	0.00925556
SLC5A2	hsa-miR-432-5p	UP	_	11.3589	-0.467169	0.723383	-1.38239	0.000102373	0.00925556
SLC5A2	hsa-miR-6852-5p	UP	_	11.3589	-0.467169	0.723383	-1.38239	0.000102373	0.00925556
SLC5A2	hsa-miR-605-5p	UP	_	11.3589	-0.467169	0.723383	-1.38239	0.000102373	0.00925556
SLC5A2	hsa-miR-1260b	UP	_	11.3589	-0.467169	0.723383	-1.38239	0.000102373	0.00925556
TMEM204	hsa-miR-25-5p	UP	_	165.384	-0.462894	0.72553	-1.3783	0.000309509	0.0182727
TMEM204	hsa-miR-1307-3p	UP	_	165.384	-0.462894	0.72553	-1.3783	0.000309509	0.0182727
TMEM204	hsa-miR-30d-3p	Down	_	165.384	-0.462894	0.72553	-1.3783	0.000309509	0.0182727
TMEM204	hsa-miR-4433b-3p	UP	_	165.384	-0.462894	0.72553	-1.3783	0.000309509	0.0182727
TMEM204	hsa-miR-342-5p	UP	_	165.384	-0.462894	0.72553	-1.3783	0.000309509	0.0182727
N6AMT1	hsa-miR-150-3p	UP	_	55.6925	-0.461295	0.726334	-1.37678	9.19857e-06	0.00254458
N6AMT1	hsa-miR-744-5p	UP	_	55.6925	-0.461295	0.726334	-1.37678	9.19857e-06	0.00254458
N6AMT1	hsa-miR-1908-5p	UP	_	55.6925	-0.461295	0.726334	-1.37678	9.19857e-06	0.00254458
N6AMT1	hsa-miR-342-5p	UP	_	55.6925	-0.461295	0.726334	-1.37678	9.19857e-06	0.00254458
N6AMT1	hsa-miR-320d	UP	_	55.6925	-0.461295	0.726334	-1.37678	9.19857e-06	0.00254458
N6AMT1	hsa-miR-433-3p	UP	_	55.6925	-0.461295	0.726334	-1.37678	9.19857e-06	0.00254458
N6AMT1	hsa-miR-365a-3p	Down	_	55.6925	-0.461295	0.726334	-1.37678	9.19857e-06	0.00254458
N6AMT1	hsa-miR-4433b-3p	UP	_	55.6925	-0.461295	0.726334	-1.37678	9.19857e-06	0.00254458
N6AMT1	hsa-miR-3679-5p	UP	_	55.6925	-0.461295	0.726334	-1.37678	9.19857e-06	0.00254458
N6AMT1	hsa-miR-320a-3p	UP	_	55.6925	-0.461295	0.726334	-1.37678	9.19857e-06	0.00254458
N6AMT1	hsa-miR-3064-3p	Down	_	55.6925	-0.461295	0.726334	-1.37678	9.19857e-06	0.00254458
N6AMT1	hsa-miR-1275	UP	_	55.6925	-0.461295	0.726334	-1.37678	9.19857e-06	0.00254458
N6AMT1	hsa-miR-2110	UP	_	55.6925	-0.461295	0.726334	-1.37678	9.19857e-06	0.00254458
N6AMT1	hsa-miR-365b-3p	Down	_	55.6925	-0.461295	0.726334	-1.37678	9.19857e-06	0.00254458
N6AMT1	hsa-miR-363-3p	Down	_	55.6925	-0.461295	0.726334	-1.37678	9.19857e-06	0.00254458
N6AMT1	hsa-miR-5193	UP	_	55.6925	-0.461295	0.726334	-1.37678	9.19857e-06	0.00254458
N6AMT1	hsa-miR-942-5p	UP	_	55.6925	-0.461295	0.726334	-1.37678	9.19857e-06	0.00254458
N6AMT1	hsa-miR-25-5p	UP	_	55.6925	-0.461295	0.726334	-1.37678	9.19857e-06	0.00254458
N6AMT1	hsa-miR-4446-3p	UP	_	55.6925	-0.461295	0.726334	-1.37678	9.19857e-06	0.00254458
N6AMT1	hsa-miR-505-5p	UP	_	55.6925	-0.461295	0.726334	-1.37678	9.19857e-06	0.00254458
N6AMT1	hsa-miR-145-3p	Down	_	55.6925	-0.461295	0.726334	-1.37678	9.19857e-06	0.00254458
N6AMT1	hsa-miR-671-5p	UP	_	55.6925	-0.461295	0.726334	-1.37678	9.19857e-06	0.00254458
N6AMT1	hsa-miR-431-5p	UP	_	55.6925	-0.461295	0.726334	-1.37678	9.19857e-06	0.00254458
N6AMT1	hsa-miR-125b-2-3p	Down	_	55.6925	-0.461295	0.726334	-1.37678	9.19857e-06	0.00254458
N6AMT1	hsa-miR-134-5p	UP	_	55.6925	-0.461295	0.726334	-1.37678	9.19857e-06	0.00254458
N6AMT1	hsa-miR-760	UP	_	55.6925	-0.461295	0.726334	-1.37678	9.19857e-06	0.00254458
N6AMT1	hsa-miR-1306-5p	UP	_	55.6925	-0.461295	0.726334	-1.37678	9.19857e-06	0.00254458
N6AMT1	hsa-miR-423-5p	UP	_	55.6925	-0.461295	0.726334	-1.37678	9.19857e-06	0.00254458
N6AMT1	hsa-miR-10401-3p	UP	_	55.6925	-0.461295	0.726334	-1.37678	9.19857e-06	0.00254458
N6AMT1	hsa-miR-4482-5p	UP	_	55.6925	-0.461295	0.726334	-1.37678	9.19857e-06	0.00254458
N6AMT1	hsa-miR-501-5p	UP	_	55.6925	-0.461295	0.726334	-1.37678	9.19857e-06	0.00254458
N6AMT1	hsa-miR-3202	UP	_	55.6925	-0.461295	0.726334	-1.37678	9.19857e-06	0.00254458
N6AMT1	hsa-miR-22-3p	Down	_	55.6925	-0.461295	0.726334	-1.37678	9.19857e-06	0.00254458
N6AMT1	hsa-miR-642a-3p	UP	_	55.6925	-0.461295	0.726334	-1.37678	9.19857e-06	0.00254458
N6AMT1	hsa-miR-5683	Down	_	55.6925	-0.461295	0.726334	-1.37678	9.19857e-06	0.00254458
N6AMT1	hsa-miR-193a-5p	UP	_	55.6925	-0.461295	0.726334	-1.37678	9.19857e-06	0.00254458
N6AMT1	hsa-miR-27a-3p	Down	_	55.6925	-0.461295	0.726334	-1.37678	9.19857e-06	0.00254458
N6AMT1	hsa-let-7b-5p	UP	_	55.6925	-0.461295	0.726334	-1.37678	9.19857e-06	0.00254458
N6AMT1	hsa-miR-7-5p	Down	_	55.6925	-0.461295	0.726334	-1.37678	9.19857e-06	0.00254458
N6AMT1	hsa-miR-29b-1-5p	UP	_	55.6925	-0.461295	0.726334	-1.37678	9.19857e-06	0.00254458
N6AMT1	hsa-miR-1260b	UP	_	55.6925	-0.461295	0.726334	-1.37678	9.19857e-06	0.00254458
N6AMT1	hsa-miR-143-3p	Down	_	55.6925	-0.461295	0.726334	-1.37678	9.19857e-06	0.00254458
N6AMT1	hsa-miR-29b-2-5p	UP	_	55.6925	-0.461295	0.726334	-1.37678	9.19857e-06	0.00254458
N6AMT1	hsa-miR-30e-5p	Down	_	55.6925	-0.461295	0.726334	-1.37678	9.19857e-06	0.00254458
N6AMT1	hsa-miR-4443	UP	_	55.6925	-0.461295	0.726334	-1.37678	9.19857e-06	0.00254458
N6AMT1	hsa-miR-766-5p	UP	_	55.6925	-0.461295	0.726334	-1.37678	9.19857e-06	0.00254458
N6AMT1	hsa-miR-432-5p	UP	_	55.6925	-0.461295	0.726334	-1.37678	9.19857e-06	0.00254458
N6AMT1	hsa-miR-4423-5p	UP	_	55.6925	-0.461295	0.726334	-1.37678	9.19857e-06	0.00254458
AK5	hsa-miR-1275	UP	_	126.752	-0.460406	0.726782	-1.37593	4.79319e-05	0.00621954
AK5	hsa-miR-629-5p	UP	_	126.752	-0.460406	0.726782	-1.37593	4.79319e-05	0.00621954
AK5	hsa-miR-6503-3p	Down	_	126.752	-0.460406	0.726782	-1.37593	4.79319e-05	0.00621954
AK5	hsa-miR-450a-1-3p	Down	_	126.752	-0.460406	0.726782	-1.37593	4.79319e-05	0.00621954
AK5	hsa-miR-1249-3p	UP	_	126.752	-0.460406	0.726782	-1.37593	4.79319e-05	0.00621954
AK5	hsa-miR-423-5p	UP	_	126.752	-0.460406	0.726782	-1.37593	4.79319e-05	0.00621954
AK5	hsa-miR-134-5p	UP	_	126.752	-0.460406	0.726782	-1.37593	4.79319e-05	0.00621954
BLNK	hsa-miR-25-5p	UP	_	146.259	-0.454636	0.729694	-1.37044	0.000108105	0.00952298
BLNK	hsa-miR-365a-3p	Down	_	146.259	-0.454636	0.729694	-1.37044	0.000108105	0.00952298
BLNK	hsa-miR-30d-3p	Down	_	146.259	-0.454636	0.729694	-1.37044	0.000108105	0.00952298
BLNK	hsa-miR-92b-3p	UP	_	146.259	-0.454636	0.729694	-1.37044	0.000108105	0.00952298
BLNK	hsa-miR-744-5p	UP	_	146.259	-0.454636	0.729694	-1.37044	0.000108105	0.00952298
BLNK	hsa-miR-1260b	UP	_	146.259	-0.454636	0.729694	-1.37044	0.000108105	0.00952298
BLNK	hsa-miR-6503-3p	Down	_	146.259	-0.454636	0.729694	-1.37044	0.000108105	0.00952298
BLNK	hsa-miR-942-5p	UP	_	146.259	-0.454636	0.729694	-1.37044	0.000108105	0.00952298
BLNK	hsa-miR-27a-3p	Down	_	146.259	-0.454636	0.729694	-1.37044	0.000108105	0.00952298
BLNK	hsa-miR-423-5p	UP	_	146.259	-0.454636	0.729694	-1.37044	0.000108105	0.00952298
BLNK	hsa-miR-23c	Down	_	146.259	-0.454636	0.729694	-1.37044	0.000108105	0.00952298
BLNK	hsa-miR-4423-5p	UP	_	146.259	-0.454636	0.729694	-1.37044	0.000108105	0.00952298
BLNK	hsa-miR-150-3p	UP	_	146.259	-0.454636	0.729694	-1.37044	0.000108105	0.00952298
BLNK	hsa-miR-431-5p	UP	_	146.259	-0.454636	0.729694	-1.37044	0.000108105	0.00952298
BLNK	hsa-miR-5193	UP	_	146.259	-0.454636	0.729694	-1.37044	0.000108105	0.00952298
BLNK	hsa-miR-6741-3p	UP	_	146.259	-0.454636	0.729694	-1.37044	0.000108105	0.00952298
BLNK	hsa-miR-629-5p	UP	_	146.259	-0.454636	0.729694	-1.37044	0.000108105	0.00952298
BLNK	hsa-miR-320b	UP	_	146.259	-0.454636	0.729694	-1.37044	0.000108105	0.00952298
BLNK	hsa-miR-193a-5p	UP	_	146.259	-0.454636	0.729694	-1.37044	0.000108105	0.00952298
BLNK	hsa-let-7i-3p	Down	_	146.259	-0.454636	0.729694	-1.37044	0.000108105	0.00952298
BLNK	hsa-miR-3940-3p	UP	_	146.259	-0.454636	0.729694	-1.37044	0.000108105	0.00952298
BLNK	hsa-miR-1260a	UP	_	146.259	-0.454636	0.729694	-1.37044	0.000108105	0.00952298
BLNK	hsa-miR-744-3p	Down	_	146.259	-0.454636	0.729694	-1.37044	0.000108105	0.00952298
BLNK	hsa-miR-1275	UP	_	146.259	-0.454636	0.729694	-1.37044	0.000108105	0.00952298
BLNK	hsa-miR-671-5p	UP	_	146.259	-0.454636	0.729694	-1.37044	0.000108105	0.00952298
BLNK	hsa-miR-2110	UP	_	146.259	-0.454636	0.729694	-1.37044	0.000108105	0.00952298
BLNK	hsa-miR-365b-3p	Down	_	146.259	-0.454636	0.729694	-1.37044	0.000108105	0.00952298
BLNK	hsa-miR-2115-5p	Down	_	146.259	-0.454636	0.729694	-1.37044	0.000108105	0.00952298
CDCA7L	hsa-miR-3064-3p	Down	_	221.362	-0.45301	0.730517	-1.36889	1.35042e-05	0.00300871
CDCA7L	hsa-miR-194-5p	Down	_	221.362	-0.45301	0.730517	-1.36889	1.35042e-05	0.00300871
CDCA7L	hsa-miR-4423-5p	UP	_	221.362	-0.45301	0.730517	-1.36889	1.35042e-05	0.00300871
CDCA7L	hsa-miR-1908-5p	UP	_	221.362	-0.45301	0.730517	-1.36889	1.35042e-05	0.00300871
CDCA7L	hsa-miR-4433b-3p	UP	_	221.362	-0.45301	0.730517	-1.36889	1.35042e-05	0.00300871
CDCA7L	hsa-miR-1260a	UP	_	221.362	-0.45301	0.730517	-1.36889	1.35042e-05	0.00300871
CDCA7L	hsa-miR-6741-3p	UP	_	221.362	-0.45301	0.730517	-1.36889	1.35042e-05	0.00300871
CDCA7L	hsa-miR-671-5p	UP	_	221.362	-0.45301	0.730517	-1.36889	1.35042e-05	0.00300871
CDCA7L	hsa-miR-10401-3p	UP	_	221.362	-0.45301	0.730517	-1.36889	1.35042e-05	0.00300871
CDCA7L	hsa-miR-766-5p	UP	_	221.362	-0.45301	0.730517	-1.36889	1.35042e-05	0.00300871
CDCA7L	hsa-miR-4446-3p	UP	_	221.362	-0.45301	0.730517	-1.36889	1.35042e-05	0.00300871
CDCA7L	hsa-let-7i-3p	Down	_	221.362	-0.45301	0.730517	-1.36889	1.35042e-05	0.00300871
CDCA7L	hsa-miR-877-5p	UP	_	221.362	-0.45301	0.730517	-1.36889	1.35042e-05	0.00300871
CDCA7L	hsa-miR-423-5p	UP	_	221.362	-0.45301	0.730517	-1.36889	1.35042e-05	0.00300871
CDCA7L	hsa-miR-221-5p	Down	_	221.362	-0.45301	0.730517	-1.36889	1.35042e-05	0.00300871
CDCA7L	hsa-miR-760	UP	_	221.362	-0.45301	0.730517	-1.36889	1.35042e-05	0.00300871
CDCA7L	hsa-miR-382-5p	UP	_	221.362	-0.45301	0.730517	-1.36889	1.35042e-05	0.00300871
CDCA7L	hsa-let-7b-5p	UP	_	221.362	-0.45301	0.730517	-1.36889	1.35042e-05	0.00300871
CDCA7L	hsa-miR-199b-5p	Down	_	221.362	-0.45301	0.730517	-1.36889	1.35042e-05	0.00300871
CDCA7L	hsa-miR-320c	UP	_	221.362	-0.45301	0.730517	-1.36889	1.35042e-05	0.00300871
CNN3	hsa-miR-320a-3p	UP	_	11.9002	-0.449108	0.732496	-1.3652	0.000662311	0.0279859
CNN3	hsa-miR-320b	UP	_	11.9002	-0.449108	0.732496	-1.3652	0.000662311	0.0279859
CNN3	hsa-miR-3679-5p	UP	_	11.9002	-0.449108	0.732496	-1.3652	0.000662311	0.0279859
CNN3	hsa-miR-132-3p	UP	_	11.9002	-0.449108	0.732496	-1.3652	0.000662311	0.0279859
CNN3	hsa-miR-150-3p	UP	_	11.9002	-0.449108	0.732496	-1.3652	0.000662311	0.0279859
TWNK	hsa-miR-1180-3p	UP	_	82.8856	-0.445225	0.73447	-1.36153	3.99835e-08	0.000149658
TWNK	hsa-miR-23a-5p	UP	_	82.8856	-0.445225	0.73447	-1.36153	3.99835e-08	0.000149658
TWNK	hsa-miR-3064-3p	Down	_	82.8856	-0.445225	0.73447	-1.36153	3.99835e-08	0.000149658
TWNK	hsa-miR-6741-3p	UP	_	82.8856	-0.445225	0.73447	-1.36153	3.99835e-08	0.000149658
TWNK	hsa-miR-423-5p	UP	_	82.8856	-0.445225	0.73447	-1.36153	3.99835e-08	0.000149658
TWNK	hsa-miR-4446-3p	UP	_	82.8856	-0.445225	0.73447	-1.36153	3.99835e-08	0.000149658
TWNK	hsa-miR-1275	UP	_	82.8856	-0.445225	0.73447	-1.36153	3.99835e-08	0.000149658
TWNK	hsa-miR-625-5p	UP	_	82.8856	-0.445225	0.73447	-1.36153	3.99835e-08	0.000149658
TWNK	hsa-miR-27a-3p	Down	_	82.8856	-0.445225	0.73447	-1.36153	3.99835e-08	0.000149658
TWNK	hsa-miR-766-3p	UP	_	82.8856	-0.445225	0.73447	-1.36153	3.99835e-08	0.000149658
TWNK	hsa-miR-877-5p	UP	_	82.8856	-0.445225	0.73447	-1.36153	3.99835e-08	0.000149658
TWNK	hsa-miR-1908-5p	UP	_	82.8856	-0.445225	0.73447	-1.36153	3.99835e-08	0.000149658
TWNK	hsa-miR-320b	UP	_	82.8856	-0.445225	0.73447	-1.36153	3.99835e-08	0.000149658
TWNK	hsa-miR-4433b-3p	UP	_	82.8856	-0.445225	0.73447	-1.36153	3.99835e-08	0.000149658
TWNK	hsa-miR-135b-5p	Down	_	82.8856	-0.445225	0.73447	-1.36153	3.99835e-08	0.000149658
TWNK	hsa-miR-4482-5p	UP	_	82.8856	-0.445225	0.73447	-1.36153	3.99835e-08	0.000149658
TWNK	hsa-miR-186-5p	Down	_	82.8856	-0.445225	0.73447	-1.36153	3.99835e-08	0.000149658
TWNK	hsa-miR-744-5p	UP	_	82.8856	-0.445225	0.73447	-1.36153	3.99835e-08	0.000149658
TWNK	hsa-miR-942-5p	UP	_	82.8856	-0.445225	0.73447	-1.36153	3.99835e-08	0.000149658
TWNK	hsa-miR-29b-2-5p	UP	_	82.8856	-0.445225	0.73447	-1.36153	3.99835e-08	0.000149658
TWNK	hsa-miR-363-3p	Down	_	82.8856	-0.445225	0.73447	-1.36153	3.99835e-08	0.000149658
TWNK	hsa-miR-193a-5p	UP	_	82.8856	-0.445225	0.73447	-1.36153	3.99835e-08	0.000149658
TWNK	hsa-miR-10392-5p	UP	_	82.8856	-0.445225	0.73447	-1.36153	3.99835e-08	0.000149658
TWNK	hsa-let-7b-5p	UP	_	82.8856	-0.445225	0.73447	-1.36153	3.99835e-08	0.000149658
KLHL14	hsa-miR-134-5p	UP	_	64.575	-0.444977	0.734596	-1.36129	0.00113253	0.0367337
KLHL14	hsa-miR-6503-3p	Down	_	64.575	-0.444977	0.734596	-1.36129	0.00113253	0.0367337
KLHL14	hsa-miR-148b-5p	Down	_	64.575	-0.444977	0.734596	-1.36129	0.00113253	0.0367337
KLHL14	hsa-miR-642a-3p	UP	_	64.575	-0.444977	0.734596	-1.36129	0.00113253	0.0367337
KLHL14	hsa-miR-145-3p	Down	_	64.575	-0.444977	0.734596	-1.36129	0.00113253	0.0367337
KLHL14	hsa-miR-542-3p	Down	_	64.575	-0.444977	0.734596	-1.36129	0.00113253	0.0367337
KLHL14	hsa-miR-193a-5p	UP	_	64.575	-0.444977	0.734596	-1.36129	0.00113253	0.0367337
DHFR2	hsa-miR-3064-3p	Down	_	52.7369	-0.44378	0.735206	-1.36016	2.48521e-05	0.00402296
DHFR2	hsa-miR-142-5p	Down	_	52.7369	-0.44378	0.735206	-1.36016	2.48521e-05	0.00402296
DHFR2	hsa-miR-744-5p	UP	_	52.7369	-0.44378	0.735206	-1.36016	2.48521e-05	0.00402296
DHFR2	hsa-miR-4482-5p	UP	_	52.7369	-0.44378	0.735206	-1.36016	2.48521e-05	0.00402296
DHFR2	hsa-miR-432-5p	UP	_	52.7369	-0.44378	0.735206	-1.36016	2.48521e-05	0.00402296
DHFR2	hsa-miR-125b-5p	Down	_	52.7369	-0.44378	0.735206	-1.36016	2.48521e-05	0.00402296
DHFR2	hsa-miR-20b-3p	Down	_	52.7369	-0.44378	0.735206	-1.36016	2.48521e-05	0.00402296
DHFR2	hsa-miR-1260a	UP	_	52.7369	-0.44378	0.735206	-1.36016	2.48521e-05	0.00402296
DHFR2	hsa-miR-23a-5p	UP	_	52.7369	-0.44378	0.735206	-1.36016	2.48521e-05	0.00402296
DHFR2	hsa-miR-382-5p	UP	_	52.7369	-0.44378	0.735206	-1.36016	2.48521e-05	0.00402296
DHFR2	hsa-miR-3679-5p	UP	_	52.7369	-0.44378	0.735206	-1.36016	2.48521e-05	0.00402296
DHFR2	hsa-miR-6852-5p	UP	_	52.7369	-0.44378	0.735206	-1.36016	2.48521e-05	0.00402296
DHFR2	hsa-miR-146a-5p	UP	_	52.7369	-0.44378	0.735206	-1.36016	2.48521e-05	0.00402296
DHFR2	hsa-miR-186-5p	Down	_	52.7369	-0.44378	0.735206	-1.36016	2.48521e-05	0.00402296
DHFR2	hsa-miR-1249-3p	UP	_	52.7369	-0.44378	0.735206	-1.36016	2.48521e-05	0.00402296
DHFR2	hsa-miR-10392-5p	UP	_	52.7369	-0.44378	0.735206	-1.36016	2.48521e-05	0.00402296
DHFR2	hsa-miR-1292-5p	UP	_	52.7369	-0.44378	0.735206	-1.36016	2.48521e-05	0.00402296
DHFR2	hsa-miR-671-5p	UP	_	52.7369	-0.44378	0.735206	-1.36016	2.48521e-05	0.00402296
DHFR2	hsa-miR-760	UP	_	52.7369	-0.44378	0.735206	-1.36016	2.48521e-05	0.00402296
DHFR2	hsa-miR-4443	UP	_	52.7369	-0.44378	0.735206	-1.36016	2.48521e-05	0.00402296
DHFR2	hsa-miR-485-5p	UP	_	52.7369	-0.44378	0.735206	-1.36016	2.48521e-05	0.00402296
DHFR2	hsa-miR-135b-5p	Down	_	52.7369	-0.44378	0.735206	-1.36016	2.48521e-05	0.00402296
DHFR2	hsa-miR-101-5p	Down	_	52.7369	-0.44378	0.735206	-1.36016	2.48521e-05	0.00402296
DHFR2	hsa-miR-651-5p	Down	_	52.7369	-0.44378	0.735206	-1.36016	2.48521e-05	0.00402296
DHFR2	hsa-miR-22-3p	Down	_	52.7369	-0.44378	0.735206	-1.36016	2.48521e-05	0.00402296
DHFR2	hsa-miR-134-5p	UP	_	52.7369	-0.44378	0.735206	-1.36016	2.48521e-05	0.00402296
DHFR2	hsa-miR-23b-5p	UP	_	52.7369	-0.44378	0.735206	-1.36016	2.48521e-05	0.00402296
DHFR2	hsa-miR-744-3p	Down	_	52.7369	-0.44378	0.735206	-1.36016	2.48521e-05	0.00402296
DHFR2	hsa-miR-148b-5p	Down	_	52.7369	-0.44378	0.735206	-1.36016	2.48521e-05	0.00402296
DHFR2	hsa-miR-1275	UP	_	52.7369	-0.44378	0.735206	-1.36016	2.48521e-05	0.00402296
DHFR2	hsa-miR-5193	UP	_	52.7369	-0.44378	0.735206	-1.36016	2.48521e-05	0.00402296
DHFR2	hsa-miR-942-5p	UP	_	52.7369	-0.44378	0.735206	-1.36016	2.48521e-05	0.00402296
DHFR2	hsa-miR-642a-3p	UP	_	52.7369	-0.44378	0.735206	-1.36016	2.48521e-05	0.00402296
DHFR2	hsa-miR-4433b-3p	UP	_	52.7369	-0.44378	0.735206	-1.36016	2.48521e-05	0.00402296
DHFR2	hsa-miR-193a-5p	UP	_	52.7369	-0.44378	0.735206	-1.36016	2.48521e-05	0.00402296
SERPINE2	hsa-miR-3679-5p	UP	_	31.052	-0.442426	0.735896	-1.35889	0.00121299	0.0384113
SERPINE2	hsa-miR-150-3p	UP	_	31.052	-0.442426	0.735896	-1.35889	0.00121299	0.0384113
SERPINE2	hsa-miR-1275	UP	_	31.052	-0.442426	0.735896	-1.35889	0.00121299	0.0384113
SERPINE2	hsa-miR-23a-5p	UP	_	31.052	-0.442426	0.735896	-1.35889	0.00121299	0.0384113
SERPINE2	hsa-miR-6741-3p	UP	_	31.052	-0.442426	0.735896	-1.35889	0.00121299	0.0384113
SERPINE2	hsa-miR-335-5p	Down	_	31.052	-0.442426	0.735896	-1.35889	0.00121299	0.0384113
SERPINE2	hsa-miR-5193	UP	_	31.052	-0.442426	0.735896	-1.35889	0.00121299	0.0384113
SERPINE2	hsa-miR-135b-5p	Down	_	31.052	-0.442426	0.735896	-1.35889	0.00121299	0.0384113
SERPINE2	hsa-miR-132-3p	UP	_	31.052	-0.442426	0.735896	-1.35889	0.00121299	0.0384113
SERPINE2	hsa-miR-485-5p	UP	_	31.052	-0.442426	0.735896	-1.35889	0.00121299	0.0384113
NKD1	hsa-miR-877-5p	UP	_	57.9842	-0.436261	0.739047	-1.35309	0.000416566	0.0209009
NKD1	hsa-miR-1249-3p	UP	_	57.9842	-0.436261	0.739047	-1.35309	0.000416566	0.0209009
NKD1	hsa-miR-29b-1-5p	UP	_	57.9842	-0.436261	0.739047	-1.35309	0.000416566	0.0209009
NKD1	hsa-miR-143-3p	Down	_	57.9842	-0.436261	0.739047	-1.35309	0.000416566	0.0209009
NKD1	hsa-miR-374b-3p	Down	_	57.9842	-0.436261	0.739047	-1.35309	0.000416566	0.0209009
NKD1	hsa-miR-6503-3p	Down	_	57.9842	-0.436261	0.739047	-1.35309	0.000416566	0.0209009
NKD1	hsa-miR-423-5p	UP	_	57.9842	-0.436261	0.739047	-1.35309	0.000416566	0.0209009
NKD1	hsa-miR-3128	Down	_	57.9842	-0.436261	0.739047	-1.35309	0.000416566	0.0209009
NKD1	hsa-miR-629-5p	UP	_	57.9842	-0.436261	0.739047	-1.35309	0.000416566	0.0209009
NKD1	hsa-miR-942-5p	UP	_	57.9842	-0.436261	0.739047	-1.35309	0.000416566	0.0209009
NKD1	hsa-miR-433-3p	UP	_	57.9842	-0.436261	0.739047	-1.35309	0.000416566	0.0209009
NKD1	hsa-miR-1260b	UP	_	57.9842	-0.436261	0.739047	-1.35309	0.000416566	0.0209009
NKD1	hsa-miR-382-5p	UP	_	57.9842	-0.436261	0.739047	-1.35309	0.000416566	0.0209009
NKD1	hsa-miR-548av-3p	Down	_	57.9842	-0.436261	0.739047	-1.35309	0.000416566	0.0209009
NKD1	hsa-miR-3202	UP	_	57.9842	-0.436261	0.739047	-1.35309	0.000416566	0.0209009
NKD1	hsa-miR-431-5p	UP	_	57.9842	-0.436261	0.739047	-1.35309	0.000416566	0.0209009
NKD1	hsa-miR-450b-5p	Down	_	57.9842	-0.436261	0.739047	-1.35309	0.000416566	0.0209009
NKD1	hsa-miR-320d	UP	_	57.9842	-0.436261	0.739047	-1.35309	0.000416566	0.0209009
NKD1	hsa-miR-20b-3p	Down	_	57.9842	-0.436261	0.739047	-1.35309	0.000416566	0.0209009
NKD1	hsa-miR-320c	UP	_	57.9842	-0.436261	0.739047	-1.35309	0.000416566	0.0209009
NKD1	hsa-let-7b-5p	UP	_	57.9842	-0.436261	0.739047	-1.35309	0.000416566	0.0209009
NKD1	hsa-miR-92a-1-5p	UP	_	57.9842	-0.436261	0.739047	-1.35309	0.000416566	0.0209009
NKD1	hsa-miR-4443	UP	_	57.9842	-0.436261	0.739047	-1.35309	0.000416566	0.0209009
NKD1	hsa-miR-320a-3p	UP	_	57.9842	-0.436261	0.739047	-1.35309	0.000416566	0.0209009
NKD1	hsa-miR-1908-5p	UP	_	57.9842	-0.436261	0.739047	-1.35309	0.000416566	0.0209009
NKD1	hsa-miR-181b-3p	Down	_	57.9842	-0.436261	0.739047	-1.35309	0.000416566	0.0209009
NKD1	hsa-miR-193a-5p	UP	_	57.9842	-0.436261	0.739047	-1.35309	0.000416566	0.0209009
NKD1	hsa-miR-3177-3p	UP	_	57.9842	-0.436261	0.739047	-1.35309	0.000416566	0.0209009
NKD1	hsa-miR-4485-3p	UP	_	57.9842	-0.436261	0.739047	-1.35309	0.000416566	0.0209009
NKD1	hsa-miR-1275	UP	_	57.9842	-0.436261	0.739047	-1.35309	0.000416566	0.0209009
NKD1	hsa-miR-1306-5p	UP	_	57.9842	-0.436261	0.739047	-1.35309	0.000416566	0.0209009
NKD1	hsa-miR-197-3p	UP	_	57.9842	-0.436261	0.739047	-1.35309	0.000416566	0.0209009
NKD1	hsa-miR-548ar-3p	Down	_	57.9842	-0.436261	0.739047	-1.35309	0.000416566	0.0209009
NKD1	hsa-miR-766-5p	UP	_	57.9842	-0.436261	0.739047	-1.35309	0.000416566	0.0209009
NKD1	hsa-miR-23a-5p	UP	_	57.9842	-0.436261	0.739047	-1.35309	0.000416566	0.0209009
NKD1	hsa-miR-25-5p	UP	_	57.9842	-0.436261	0.739047	-1.35309	0.000416566	0.0209009
NKD1	hsa-miR-150-3p	UP	_	57.9842	-0.436261	0.739047	-1.35309	0.000416566	0.0209009
NKD1	hsa-miR-320b	UP	_	57.9842	-0.436261	0.739047	-1.35309	0.000416566	0.0209009
NKD1	hsa-miR-29a-3p	Down	_	57.9842	-0.436261	0.739047	-1.35309	0.000416566	0.0209009
NKD1	hsa-miR-501-5p	UP	_	57.9842	-0.436261	0.739047	-1.35309	0.000416566	0.0209009
NKD1	hsa-let-7g-3p	Down	_	57.9842	-0.436261	0.739047	-1.35309	0.000416566	0.0209009
NKD1	hsa-miR-485-5p	UP	_	57.9842	-0.436261	0.739047	-1.35309	0.000416566	0.0209009
NKD1	hsa-miR-642a-3p	UP	_	57.9842	-0.436261	0.739047	-1.35309	0.000416566	0.0209009
NKD1	hsa-miR-1260a	UP	_	57.9842	-0.436261	0.739047	-1.35309	0.000416566	0.0209009
NKD1	hsa-miR-342-5p	UP	_	57.9842	-0.436261	0.739047	-1.35309	0.000416566	0.0209009
NKD1	hsa-miR-744-5p	UP	_	57.9842	-0.436261	0.739047	-1.35309	0.000416566	0.0209009
NKD1	hsa-miR-194-5p	Down	_	57.9842	-0.436261	0.739047	-1.35309	0.000416566	0.0209009
NT5E	hsa-miR-4443	UP	_	79.279	-0.434665	0.739866	-1.3516	0.000788773	0.0303666
NT5E	hsa-miR-3202	UP	_	79.279	-0.434665	0.739866	-1.3516	0.000788773	0.0303666
NT5E	hsa-miR-942-5p	UP	_	79.279	-0.434665	0.739866	-1.3516	0.000788773	0.0303666
NT5E	hsa-miR-125b-2-3p	Down	_	79.279	-0.434665	0.739866	-1.3516	0.000788773	0.0303666
NT5E	hsa-miR-135b-5p	Down	_	79.279	-0.434665	0.739866	-1.3516	0.000788773	0.0303666
NT5E	hsa-miR-423-5p	UP	_	79.279	-0.434665	0.739866	-1.3516	0.000788773	0.0303666
NT5E	hsa-miR-744-5p	UP	_	79.279	-0.434665	0.739866	-1.3516	0.000788773	0.0303666
NT5E	hsa-miR-6852-5p	UP	_	79.279	-0.434665	0.739866	-1.3516	0.000788773	0.0303666
NT5E	hsa-miR-382-5p	UP	_	79.279	-0.434665	0.739866	-1.3516	0.000788773	0.0303666
NT5E	hsa-miR-766-5p	UP	_	79.279	-0.434665	0.739866	-1.3516	0.000788773	0.0303666
NT5E	hsa-miR-146a-5p	UP	_	79.279	-0.434665	0.739866	-1.3516	0.000788773	0.0303666
NT5E	hsa-miR-4446-3p	UP	_	79.279	-0.434665	0.739866	-1.3516	0.000788773	0.0303666
NT5E	hsa-miR-1249-3p	UP	_	79.279	-0.434665	0.739866	-1.3516	0.000788773	0.0303666
NT5E	hsa-miR-320d	UP	_	79.279	-0.434665	0.739866	-1.3516	0.000788773	0.0303666
NT5E	hsa-miR-877-5p	UP	_	79.279	-0.434665	0.739866	-1.3516	0.000788773	0.0303666
NT5E	hsa-miR-320a-3p	UP	_	79.279	-0.434665	0.739866	-1.3516	0.000788773	0.0303666
NT5E	hsa-miR-432-5p	UP	_	79.279	-0.434665	0.739866	-1.3516	0.000788773	0.0303666
NT5E	hsa-miR-505-5p	UP	_	79.279	-0.434665	0.739866	-1.3516	0.000788773	0.0303666
NT5E	hsa-miR-320b	UP	_	79.279	-0.434665	0.739866	-1.3516	0.000788773	0.0303666
NT5E	hsa-miR-145-3p	Down	_	79.279	-0.434665	0.739866	-1.3516	0.000788773	0.0303666
NT5E	hsa-miR-23a-5p	UP	_	79.279	-0.434665	0.739866	-1.3516	0.000788773	0.0303666
NT5E	hsa-miR-148a-3p	Down	_	79.279	-0.434665	0.739866	-1.3516	0.000788773	0.0303666
NT5E	hsa-miR-378i	Down	_	79.279	-0.434665	0.739866	-1.3516	0.000788773	0.0303666
NT5E	hsa-miR-760	UP	_	79.279	-0.434665	0.739866	-1.3516	0.000788773	0.0303666
CD79B	hsa-miR-760	UP	_	435.044	-0.430767	0.741867	-1.34795	0.00114426	0.0369858
CD79B	hsa-miR-629-5p	UP	_	435.044	-0.430767	0.741867	-1.34795	0.00114426	0.0369858
CD79B	hsa-miR-6852-5p	UP	_	435.044	-0.430767	0.741867	-1.34795	0.00114426	0.0369858
CD79B	hsa-miR-4482-5p	UP	_	435.044	-0.430767	0.741867	-1.34795	0.00114426	0.0369858
CD79B	hsa-miR-671-5p	UP	_	435.044	-0.430767	0.741867	-1.34795	0.00114426	0.0369858
CD79B	hsa-miR-432-5p	UP	_	435.044	-0.430767	0.741867	-1.34795	0.00114426	0.0369858
CD79B	hsa-miR-146a-5p	UP	_	435.044	-0.430767	0.741867	-1.34795	0.00114426	0.0369858
CD79B	hsa-miR-605-5p	UP	_	435.044	-0.430767	0.741867	-1.34795	0.00114426	0.0369858
CD79B	hsa-miR-4433b-3p	UP	_	435.044	-0.430767	0.741867	-1.34795	0.00114426	0.0369858
CD79B	hsa-miR-501-5p	UP	_	435.044	-0.430767	0.741867	-1.34795	0.00114426	0.0369858
CD79B	hsa-miR-6503-3p	Down	_	435.044	-0.430767	0.741867	-1.34795	0.00114426	0.0369858
CD79B	hsa-miR-2110	UP	_	435.044	-0.430767	0.741867	-1.34795	0.00114426	0.0369858
CD79B	hsa-miR-22-3p	Down	_	435.044	-0.430767	0.741867	-1.34795	0.00114426	0.0369858
CD79B	hsa-miR-4423-5p	UP	_	435.044	-0.430767	0.741867	-1.34795	0.00114426	0.0369858
CD79B	hsa-miR-3679-5p	UP	_	435.044	-0.430767	0.741867	-1.34795	0.00114426	0.0369858
HSPG2	hsa-miR-146a-5p	UP	_	48.2906	-0.430556	0.741976	-1.34775	0.00011439	0.00977536
HSPG2	hsa-miR-1301-3p	UP	_	48.2906	-0.430556	0.741976	-1.34775	0.00011439	0.00977536
HSPG2	hsa-miR-4423-5p	UP	_	48.2906	-0.430556	0.741976	-1.34775	0.00011439	0.00977536
HSPG2	hsa-miR-1249-3p	UP	_	48.2906	-0.430556	0.741976	-1.34775	0.00011439	0.00977536
HSPG2	hsa-miR-132-3p	UP	_	48.2906	-0.430556	0.741976	-1.34775	0.00011439	0.00977536
PSD	hsa-miR-1249-3p	UP	_	23.4839	-0.428954	0.7428	-1.34626	4.00689e-05	0.00539488
PSD	hsa-miR-1275	UP	_	23.4839	-0.428954	0.7428	-1.34626	4.00689e-05	0.00539488
PSD	hsa-miR-6741-3p	UP	_	23.4839	-0.428954	0.7428	-1.34626	4.00689e-05	0.00539488
PSD	hsa-miR-125b-2-3p	Down	_	23.4839	-0.428954	0.7428	-1.34626	4.00689e-05	0.00539488
PSD	hsa-miR-132-3p	UP	_	23.4839	-0.428954	0.7428	-1.34626	4.00689e-05	0.00539488
PSD	hsa-miR-877-5p	UP	_	23.4839	-0.428954	0.7428	-1.34626	4.00689e-05	0.00539488
PSD	hsa-miR-10401-3p	UP	_	23.4839	-0.428954	0.7428	-1.34626	4.00689e-05	0.00539488
ZNF772	hsa-miR-365b-3p	Down	_	29.9288	-0.426724	0.743949	-1.34418	0.00086793	0.0318496
ZNF772	hsa-miR-320b	UP	_	29.9288	-0.426724	0.743949	-1.34418	0.00086793	0.0318496
ZNF772	hsa-miR-6852-5p	UP	_	29.9288	-0.426724	0.743949	-1.34418	0.00086793	0.0318496
ZNF772	hsa-miR-5193	UP	_	29.9288	-0.426724	0.743949	-1.34418	0.00086793	0.0318496
ZNF772	hsa-miR-744-5p	UP	_	29.9288	-0.426724	0.743949	-1.34418	0.00086793	0.0318496
ZNF772	hsa-miR-642a-3p	UP	_	29.9288	-0.426724	0.743949	-1.34418	0.00086793	0.0318496
ZNF772	hsa-miR-3202	UP	_	29.9288	-0.426724	0.743949	-1.34418	0.00086793	0.0318496
ZNF772	hsa-miR-4433b-3p	UP	_	29.9288	-0.426724	0.743949	-1.34418	0.00086793	0.0318496
ZNF772	hsa-miR-320a-3p	UP	_	29.9288	-0.426724	0.743949	-1.34418	0.00086793	0.0318496
ZNF772	hsa-miR-20a-3p	Down	_	29.9288	-0.426724	0.743949	-1.34418	0.00086793	0.0318496
ZNF772	hsa-miR-3928-3p	UP	_	29.9288	-0.426724	0.743949	-1.34418	0.00086793	0.0318496
ZNF772	hsa-miR-150-3p	UP	_	29.9288	-0.426724	0.743949	-1.34418	0.00086793	0.0318496
ZNF772	hsa-let-7g-3p	Down	_	29.9288	-0.426724	0.743949	-1.34418	0.00086793	0.0318496
ZNF772	hsa-miR-365a-3p	Down	_	29.9288	-0.426724	0.743949	-1.34418	0.00086793	0.0318496
ZNF772	hsa-miR-542-3p	Down	_	29.9288	-0.426724	0.743949	-1.34418	0.00086793	0.0318496
ZNF772	hsa-miR-1301-3p	UP	_	29.9288	-0.426724	0.743949	-1.34418	0.00086793	0.0318496
ZNF772	hsa-miR-101-5p	Down	_	29.9288	-0.426724	0.743949	-1.34418	0.00086793	0.0318496
ZNF772	hsa-miR-148a-5p	Down	_	29.9288	-0.426724	0.743949	-1.34418	0.00086793	0.0318496
ZNF772	hsa-miR-505-5p	UP	_	29.9288	-0.426724	0.743949	-1.34418	0.00086793	0.0318496
ZNF772	hsa-miR-1275	UP	_	29.9288	-0.426724	0.743949	-1.34418	0.00086793	0.0318496
ZNF772	hsa-miR-432-5p	UP	_	29.9288	-0.426724	0.743949	-1.34418	0.00086793	0.0318496
ZNF772	hsa-miR-3177-3p	UP	_	29.9288	-0.426724	0.743949	-1.34418	0.00086793	0.0318496
ZNF772	hsa-let-7b-5p	UP	_	29.9288	-0.426724	0.743949	-1.34418	0.00086793	0.0318496
ZNF772	hsa-miR-25-5p	UP	_	29.9288	-0.426724	0.743949	-1.34418	0.00086793	0.0318496
ZNF772	hsa-miR-23a-5p	UP	_	29.9288	-0.426724	0.743949	-1.34418	0.00086793	0.0318496
ZNF772	hsa-miR-4446-3p	UP	_	29.9288	-0.426724	0.743949	-1.34418	0.00086793	0.0318496
GAL3ST4	hsa-miR-651-5p	Down	_	82.047	-0.425989	0.744328	-1.34349	5.09277e-05	0.00631201
GAL3ST4	hsa-miR-365b-3p	Down	_	82.047	-0.425989	0.744328	-1.34349	5.09277e-05	0.00631201
GAL3ST4	hsa-let-7b-5p	UP	_	82.047	-0.425989	0.744328	-1.34349	5.09277e-05	0.00631201
GAL3ST4	hsa-miR-1260b	UP	_	82.047	-0.425989	0.744328	-1.34349	5.09277e-05	0.00631201
GAL3ST4	hsa-miR-365a-3p	Down	_	82.047	-0.425989	0.744328	-1.34349	5.09277e-05	0.00631201
GAL3ST4	hsa-miR-342-5p	UP	_	82.047	-0.425989	0.744328	-1.34349	5.09277e-05	0.00631201
GAL3ST4	hsa-miR-3928-3p	UP	_	82.047	-0.425989	0.744328	-1.34349	5.09277e-05	0.00631201
SSTR3	hsa-miR-148a-5p	Down	_	48.2775	-0.424401	0.745148	-1.34202	0.000706602	0.0284388
SSTR3	hsa-let-7g-3p	Down	_	48.2775	-0.424401	0.745148	-1.34202	0.000706602	0.0284388
SSTR3	hsa-miR-3202	UP	_	48.2775	-0.424401	0.745148	-1.34202	0.000706602	0.0284388
SSTR3	hsa-miR-605-5p	UP	_	48.2775	-0.424401	0.745148	-1.34202	0.000706602	0.0284388
SSTR3	hsa-miR-320a-3p	UP	_	48.2775	-0.424401	0.745148	-1.34202	0.000706602	0.0284388
SSTR3	hsa-miR-20b-3p	Down	_	48.2775	-0.424401	0.745148	-1.34202	0.000706602	0.0284388
SSTR3	hsa-miR-320c	UP	_	48.2775	-0.424401	0.745148	-1.34202	0.000706602	0.0284388
SSTR3	hsa-miR-671-5p	UP	_	48.2775	-0.424401	0.745148	-1.34202	0.000706602	0.0284388
SSTR3	hsa-miR-877-5p	UP	_	48.2775	-0.424401	0.745148	-1.34202	0.000706602	0.0284388
SSTR3	hsa-miR-148a-3p	Down	_	48.2775	-0.424401	0.745148	-1.34202	0.000706602	0.0284388
SSTR3	hsa-miR-501-5p	UP	_	48.2775	-0.424401	0.745148	-1.34202	0.000706602	0.0284388
SSTR3	hsa-miR-23a-5p	UP	_	48.2775	-0.424401	0.745148	-1.34202	0.000706602	0.0284388
SSTR3	hsa-miR-505-5p	UP	_	48.2775	-0.424401	0.745148	-1.34202	0.000706602	0.0284388
SSTR3	hsa-miR-760	UP	_	48.2775	-0.424401	0.745148	-1.34202	0.000706602	0.0284388
SSTR3	hsa-miR-6852-5p	UP	_	48.2775	-0.424401	0.745148	-1.34202	0.000706602	0.0284388
SSTR3	hsa-miR-320b	UP	_	48.2775	-0.424401	0.745148	-1.34202	0.000706602	0.0284388
SSTR3	hsa-miR-766-5p	UP	_	48.2775	-0.424401	0.745148	-1.34202	0.000706602	0.0284388
SSTR3	hsa-miR-744-5p	UP	_	48.2775	-0.424401	0.745148	-1.34202	0.000706602	0.0284388
SSTR3	hsa-miR-1301-3p	UP	_	48.2775	-0.424401	0.745148	-1.34202	0.000706602	0.0284388
SSTR3	hsa-let-7i-3p	Down	_	48.2775	-0.424401	0.745148	-1.34202	0.000706602	0.0284388
SSTR3	hsa-miR-125b-5p	Down	_	48.2775	-0.424401	0.745148	-1.34202	0.000706602	0.0284388
SSTR3	hsa-miR-423-5p	UP	_	48.2775	-0.424401	0.745148	-1.34202	0.000706602	0.0284388
SSTR3	hsa-miR-1275	UP	_	48.2775	-0.424401	0.745148	-1.34202	0.000706602	0.0284388
SSTR3	hsa-miR-150-3p	UP	_	48.2775	-0.424401	0.745148	-1.34202	0.000706602	0.0284388
SSTR3	hsa-miR-125b-2-3p	Down	_	48.2775	-0.424401	0.745148	-1.34202	0.000706602	0.0284388
SSTR3	hsa-miR-134-5p	UP	_	48.2775	-0.424401	0.745148	-1.34202	0.000706602	0.0284388
ZNF658	hsa-miR-7-5p	Down	_	19.5039	-0.421463	0.746667	-1.33929	0.000456697	0.0222836
ZNF658	hsa-miR-23b-5p	UP	_	19.5039	-0.421463	0.746667	-1.33929	0.000456697	0.0222836
ZNF658	hsa-miR-29a-3p	Down	_	19.5039	-0.421463	0.746667	-1.33929	0.000456697	0.0222836
ZNF658	hsa-miR-6503-3p	Down	_	19.5039	-0.421463	0.746667	-1.33929	0.000456697	0.0222836
ZNF658	hsa-miR-671-5p	UP	_	19.5039	-0.421463	0.746667	-1.33929	0.000456697	0.0222836
ZNF658	hsa-let-7b-5p	UP	_	19.5039	-0.421463	0.746667	-1.33929	0.000456697	0.0222836
ZNF658	hsa-miR-505-5p	UP	_	19.5039	-0.421463	0.746667	-1.33929	0.000456697	0.0222836
ZNF658	hsa-miR-2110	UP	_	19.5039	-0.421463	0.746667	-1.33929	0.000456697	0.0222836
ZNF658	hsa-miR-605-5p	UP	_	19.5039	-0.421463	0.746667	-1.33929	0.000456697	0.0222836
TTC30B	hsa-miR-150-3p	UP	_	18.668	-0.419451	0.747709	-1.33742	0.000111507	0.00961681
TTC30B	hsa-miR-4482-5p	UP	_	18.668	-0.419451	0.747709	-1.33742	0.000111507	0.00961681
TTC30B	hsa-miR-20a-3p	Down	_	18.668	-0.419451	0.747709	-1.33742	0.000111507	0.00961681
TTC30B	hsa-miR-155-5p	UP	_	18.668	-0.419451	0.747709	-1.33742	0.000111507	0.00961681
TTC30B	hsa-miR-320d	UP	_	18.668	-0.419451	0.747709	-1.33742	0.000111507	0.00961681
TTC30B	hsa-miR-320c	UP	_	18.668	-0.419451	0.747709	-1.33742	0.000111507	0.00961681
TTC30B	hsa-miR-625-5p	UP	_	18.668	-0.419451	0.747709	-1.33742	0.000111507	0.00961681
TTC30B	hsa-miR-148b-5p	Down	_	18.668	-0.419451	0.747709	-1.33742	0.000111507	0.00961681
TTC30B	hsa-miR-423-5p	UP	_	18.668	-0.419451	0.747709	-1.33742	0.000111507	0.00961681
TTC30B	hsa-miR-342-5p	UP	_	18.668	-0.419451	0.747709	-1.33742	0.000111507	0.00961681
TTC30B	hsa-miR-744-5p	UP	_	18.668	-0.419451	0.747709	-1.33742	0.000111507	0.00961681
TTC30B	hsa-miR-29b-2-5p	UP	_	18.668	-0.419451	0.747709	-1.33742	0.000111507	0.00961681
TTC30B	hsa-miR-143-3p	Down	_	18.668	-0.419451	0.747709	-1.33742	0.000111507	0.00961681
TTC30B	hsa-miR-27a-3p	Down	_	18.668	-0.419451	0.747709	-1.33742	0.000111507	0.00961681
TTC30B	hsa-miR-505-5p	UP	_	18.668	-0.419451	0.747709	-1.33742	0.000111507	0.00961681
ZNF696	hsa-miR-365a-3p	Down	_	47.9537	-0.415371	0.749827	-1.33364	1.53649e-05	0.00326767
ZNF696	hsa-miR-2115-5p	Down	_	47.9537	-0.415371	0.749827	-1.33364	1.53649e-05	0.00326767
ZNF696	hsa-miR-27a-3p	Down	_	47.9537	-0.415371	0.749827	-1.33364	1.53649e-05	0.00326767
ZNF696	hsa-miR-766-3p	UP	_	47.9537	-0.415371	0.749827	-1.33364	1.53649e-05	0.00326767
ZNF696	hsa-let-7g-3p	Down	_	47.9537	-0.415371	0.749827	-1.33364	1.53649e-05	0.00326767
ZNF696	hsa-miR-582-5p	Down	_	47.9537	-0.415371	0.749827	-1.33364	1.53649e-05	0.00326767
ZNF696	hsa-miR-10401-3p	UP	_	47.9537	-0.415371	0.749827	-1.33364	1.53649e-05	0.00326767
ZNF696	hsa-miR-423-5p	UP	_	47.9537	-0.415371	0.749827	-1.33364	1.53649e-05	0.00326767
ZNF696	hsa-miR-193a-5p	UP	_	47.9537	-0.415371	0.749827	-1.33364	1.53649e-05	0.00326767
ZNF696	hsa-miR-155-5p	UP	_	47.9537	-0.415371	0.749827	-1.33364	1.53649e-05	0.00326767
ZNF696	hsa-miR-4423-5p	UP	_	47.9537	-0.415371	0.749827	-1.33364	1.53649e-05	0.00326767
ZNF696	hsa-miR-150-3p	UP	_	47.9537	-0.415371	0.749827	-1.33364	1.53649e-05	0.00326767
ZNF696	hsa-miR-23a-5p	UP	_	47.9537	-0.415371	0.749827	-1.33364	1.53649e-05	0.00326767
ZNF696	hsa-miR-1260a	UP	_	47.9537	-0.415371	0.749827	-1.33364	1.53649e-05	0.00326767
ZNF696	hsa-miR-199b-5p	Down	_	47.9537	-0.415371	0.749827	-1.33364	1.53649e-05	0.00326767
ZNF696	hsa-miR-3940-3p	UP	_	47.9537	-0.415371	0.749827	-1.33364	1.53649e-05	0.00326767
ZNF696	hsa-miR-365b-3p	Down	_	47.9537	-0.415371	0.749827	-1.33364	1.53649e-05	0.00326767
ZNF696	hsa-miR-4446-3p	UP	_	47.9537	-0.415371	0.749827	-1.33364	1.53649e-05	0.00326767
ZNF696	hsa-miR-1249-3p	UP	_	47.9537	-0.415371	0.749827	-1.33364	1.53649e-05	0.00326767
ZNF696	hsa-miR-20b-3p	Down	_	47.9537	-0.415371	0.749827	-1.33364	1.53649e-05	0.00326767
ZNF696	hsa-let-7i-3p	Down	_	47.9537	-0.415371	0.749827	-1.33364	1.53649e-05	0.00326767
ZNF696	hsa-miR-4482-5p	UP	_	47.9537	-0.415371	0.749827	-1.33364	1.53649e-05	0.00326767
ZNF696	hsa-miR-4485-3p	UP	_	47.9537	-0.415371	0.749827	-1.33364	1.53649e-05	0.00326767
MTCL1	hsa-miR-29b-1-5p	UP	_	8.14481	-0.409912	0.752669	-1.32861	0.000835157	0.0313639
TMEM169	hsa-miR-320b	UP	_	13.0459	-0.407064	0.754157	-1.32598	0.00174248	0.0479369
TMEM169	hsa-miR-29b-2-5p	UP	_	13.0459	-0.407064	0.754157	-1.32598	0.00174248	0.0479369
TMEM169	hsa-miR-342-5p	UP	_	13.0459	-0.407064	0.754157	-1.32598	0.00174248	0.0479369
TMEM169	hsa-miR-23a-5p	UP	_	13.0459	-0.407064	0.754157	-1.32598	0.00174248	0.0479369
TMEM169	hsa-miR-193a-5p	UP	_	13.0459	-0.407064	0.754157	-1.32598	0.00174248	0.0479369
TMEM169	hsa-miR-29b-1-5p	UP	_	13.0459	-0.407064	0.754157	-1.32598	0.00174248	0.0479369
TMEM169	hsa-miR-92a-1-5p	UP	_	13.0459	-0.407064	0.754157	-1.32598	0.00174248	0.0479369
TMEM169	hsa-miR-1292-5p	UP	_	13.0459	-0.407064	0.754157	-1.32598	0.00174248	0.0479369
TMEM169	hsa-miR-1306-5p	UP	_	13.0459	-0.407064	0.754157	-1.32598	0.00174248	0.0479369
TMEM169	hsa-miR-3679-5p	UP	_	13.0459	-0.407064	0.754157	-1.32598	0.00174248	0.0479369
TMEM169	hsa-miR-432-5p	UP	_	13.0459	-0.407064	0.754157	-1.32598	0.00174248	0.0479369
TMEM169	hsa-miR-1307-3p	UP	_	13.0459	-0.407064	0.754157	-1.32598	0.00174248	0.0479369
TMEM169	hsa-miR-197-3p	UP	_	13.0459	-0.407064	0.754157	-1.32598	0.00174248	0.0479369
TMEM169	hsa-let-7g-3p	Down	_	13.0459	-0.407064	0.754157	-1.32598	0.00174248	0.0479369
TMEM169	hsa-miR-6852-5p	UP	_	13.0459	-0.407064	0.754157	-1.32598	0.00174248	0.0479369
TMEM169	hsa-miR-3928-3p	UP	_	13.0459	-0.407064	0.754157	-1.32598	0.00174248	0.0479369
TMEM169	hsa-miR-433-3p	UP	_	13.0459	-0.407064	0.754157	-1.32598	0.00174248	0.0479369
TMEM169	hsa-miR-10401-3p	UP	_	13.0459	-0.407064	0.754157	-1.32598	0.00174248	0.0479369
TMEM169	hsa-miR-6724-5p	UP	_	13.0459	-0.407064	0.754157	-1.32598	0.00174248	0.0479369
TMEM169	hsa-miR-3177-3p	UP	_	13.0459	-0.407064	0.754157	-1.32598	0.00174248	0.0479369
TMEM169	hsa-miR-629-5p	UP	_	13.0459	-0.407064	0.754157	-1.32598	0.00174248	0.0479369
TMEM169	hsa-miR-20a-3p	Down	_	13.0459	-0.407064	0.754157	-1.32598	0.00174248	0.0479369
TMEM169	hsa-miR-199b-5p	Down	_	13.0459	-0.407064	0.754157	-1.32598	0.00174248	0.0479369
TMEM169	hsa-miR-20b-3p	Down	_	13.0459	-0.407064	0.754157	-1.32598	0.00174248	0.0479369
FBLN2	hsa-miR-134-5p	UP	_	34.9336	-0.406472	0.754466	-1.32544	0.00183098	0.0487519
FBLN2	hsa-miR-4423-5p	UP	_	34.9336	-0.406472	0.754466	-1.32544	0.00183098	0.0487519
FBLN2	hsa-miR-582-3p	Down	_	34.9336	-0.406472	0.754466	-1.32544	0.00183098	0.0487519
FBLN2	hsa-miR-29a-3p	Down	_	34.9336	-0.406472	0.754466	-1.32544	0.00183098	0.0487519
FBLN2	hsa-miR-3940-3p	UP	_	34.9336	-0.406472	0.754466	-1.32544	0.00183098	0.0487519
HPCAL4	hsa-let-7b-5p	UP	_	86.6822	-0.40632	0.754546	-1.3253	0.000345428	0.018839
HPCAL4	hsa-miR-1275	UP	_	86.6822	-0.40632	0.754546	-1.3253	0.000345428	0.018839
HPCAL4	hsa-miR-25-5p	UP	_	86.6822	-0.40632	0.754546	-1.3253	0.000345428	0.018839
HPCAL4	hsa-miR-501-5p	UP	_	86.6822	-0.40632	0.754546	-1.3253	0.000345428	0.018839
HPCAL4	hsa-miR-101-5p	Down	_	86.6822	-0.40632	0.754546	-1.3253	0.000345428	0.018839
HPCAL4	hsa-miR-642a-3p	UP	_	86.6822	-0.40632	0.754546	-1.3253	0.000345428	0.018839
HPCAL4	hsa-miR-6852-5p	UP	_	86.6822	-0.40632	0.754546	-1.3253	0.000345428	0.018839
HPCAL4	hsa-miR-320a-3p	UP	_	86.6822	-0.40632	0.754546	-1.3253	0.000345428	0.018839
HPCAL4	hsa-miR-671-5p	UP	_	86.6822	-0.40632	0.754546	-1.3253	0.000345428	0.018839
HPCAL4	hsa-miR-1292-5p	UP	_	86.6822	-0.40632	0.754546	-1.3253	0.000345428	0.018839
HPCAL4	hsa-miR-5683	Down	_	86.6822	-0.40632	0.754546	-1.3253	0.000345428	0.018839
HPCAL4	hsa-miR-27a-3p	Down	_	86.6822	-0.40632	0.754546	-1.3253	0.000345428	0.018839
HPCAL4	hsa-miR-505-5p	UP	_	86.6822	-0.40632	0.754546	-1.3253	0.000345428	0.018839
HPCAL4	hsa-miR-877-5p	UP	_	86.6822	-0.40632	0.754546	-1.3253	0.000345428	0.018839
HPCAL4	hsa-miR-3177-3p	UP	_	86.6822	-0.40632	0.754546	-1.3253	0.000345428	0.018839
HPCAL4	hsa-miR-10392-5p	UP	_	86.6822	-0.40632	0.754546	-1.3253	0.000345428	0.018839
HPCAL4	hsa-miR-1260b	UP	_	86.6822	-0.40632	0.754546	-1.3253	0.000345428	0.018839
HPCAL4	hsa-miR-125b-5p	Down	_	86.6822	-0.40632	0.754546	-1.3253	0.000345428	0.018839
HPCAL4	hsa-miR-150-3p	UP	_	86.6822	-0.40632	0.754546	-1.3253	0.000345428	0.018839
HPCAL4	hsa-miR-4446-3p	UP	_	86.6822	-0.40632	0.754546	-1.3253	0.000345428	0.018839
HPCAL4	hsa-miR-320b	UP	_	86.6822	-0.40632	0.754546	-1.3253	0.000345428	0.018839
HPCAL4	hsa-miR-3202	UP	_	86.6822	-0.40632	0.754546	-1.3253	0.000345428	0.018839
HPCAL4	hsa-miR-942-5p	UP	_	86.6822	-0.40632	0.754546	-1.3253	0.000345428	0.018839
HPCAL4	hsa-miR-148b-5p	Down	_	86.6822	-0.40632	0.754546	-1.3253	0.000345428	0.018839
HPCAL4	hsa-miR-582-3p	Down	_	86.6822	-0.40632	0.754546	-1.3253	0.000345428	0.018839
HPCAL4	hsa-miR-342-5p	UP	_	86.6822	-0.40632	0.754546	-1.3253	0.000345428	0.018839
HPCAL4	hsa-miR-320d	UP	_	86.6822	-0.40632	0.754546	-1.3253	0.000345428	0.018839
HPCAL4	hsa-miR-4482-5p	UP	_	86.6822	-0.40632	0.754546	-1.3253	0.000345428	0.018839
HPCAL4	hsa-miR-4485-3p	UP	_	86.6822	-0.40632	0.754546	-1.3253	0.000345428	0.018839
HPCAL4	hsa-let-7i-3p	Down	_	86.6822	-0.40632	0.754546	-1.3253	0.000345428	0.018839
HPCAL4	hsa-miR-7-5p	Down	_	86.6822	-0.40632	0.754546	-1.3253	0.000345428	0.018839
HPCAL4	hsa-miR-1306-5p	UP	_	86.6822	-0.40632	0.754546	-1.3253	0.000345428	0.018839
HPCAL4	hsa-miR-433-3p	UP	_	86.6822	-0.40632	0.754546	-1.3253	0.000345428	0.018839
HPCAL4	hsa-miR-16-5p	Down	_	86.6822	-0.40632	0.754546	-1.3253	0.000345428	0.018839
HPCAL4	hsa-miR-605-5p	UP	_	86.6822	-0.40632	0.754546	-1.3253	0.000345428	0.018839
HPCAL4	hsa-miR-4423-5p	UP	_	86.6822	-0.40632	0.754546	-1.3253	0.000345428	0.018839
HPCAL4	hsa-miR-10401-3p	UP	_	86.6822	-0.40632	0.754546	-1.3253	0.000345428	0.018839
HPCAL4	hsa-miR-766-3p	UP	_	86.6822	-0.40632	0.754546	-1.3253	0.000345428	0.018839
HPCAL4	hsa-miR-3940-3p	UP	_	86.6822	-0.40632	0.754546	-1.3253	0.000345428	0.018839
HPCAL4	hsa-miR-4433b-3p	UP	_	86.6822	-0.40632	0.754546	-1.3253	0.000345428	0.018839
HPCAL4	hsa-miR-4464	Down	_	86.6822	-0.40632	0.754546	-1.3253	0.000345428	0.018839
HPCAL4	hsa-miR-423-5p	UP	_	86.6822	-0.40632	0.754546	-1.3253	0.000345428	0.018839
HPCAL4	hsa-miR-6741-3p	UP	_	86.6822	-0.40632	0.754546	-1.3253	0.000345428	0.018839
HPCAL4	hsa-miR-1908-5p	UP	_	86.6822	-0.40632	0.754546	-1.3253	0.000345428	0.018839
HPCAL4	hsa-miR-760	UP	_	86.6822	-0.40632	0.754546	-1.3253	0.000345428	0.018839
YJEFN3	hsa-miR-1275	UP	_	36.0056	-0.405792	0.754822	-1.32482	3.22443e-05	0.00471447
ARMCX2	hsa-miR-29b-1-5p	UP	_	34.2862	-0.404018	0.75575	-1.32319	0.00010226	0.00925556
ARMCX2	hsa-miR-4446-3p	UP	_	34.2862	-0.404018	0.75575	-1.32319	0.00010226	0.00925556
ARMCX2	hsa-miR-3064-3p	Down	_	34.2862	-0.404018	0.75575	-1.32319	0.00010226	0.00925556
EML6	hsa-miR-4433b-3p	UP	_	90.8061	-0.403504	0.75602	-1.32272	0.00090056	0.0323508
EML6	hsa-miR-20a-3p	Down	_	90.8061	-0.403504	0.75602	-1.32272	0.00090056	0.0323508
EML6	hsa-miR-423-5p	UP	_	90.8061	-0.403504	0.75602	-1.32272	0.00090056	0.0323508
EML6	hsa-miR-134-5p	UP	_	90.8061	-0.403504	0.75602	-1.32272	0.00090056	0.0323508
EML6	hsa-miR-1307-3p	UP	_	90.8061	-0.403504	0.75602	-1.32272	0.00090056	0.0323508
LYPD3	hsa-miR-4482-5p	UP	_	16.5607	-0.399563	0.758088	-1.31911	0.000476249	0.0228539
LYPD3	hsa-miR-1292-5p	UP	_	16.5607	-0.399563	0.758088	-1.31911	0.000476249	0.0228539
LYPD3	hsa-miR-3940-3p	UP	_	16.5607	-0.399563	0.758088	-1.31911	0.000476249	0.0228539
LYPD3	hsa-miR-320c	UP	_	16.5607	-0.399563	0.758088	-1.31911	0.000476249	0.0228539
LYPD3	hsa-miR-505-5p	UP	_	16.5607	-0.399563	0.758088	-1.31911	0.000476249	0.0228539
LYPD3	hsa-miR-4446-3p	UP	_	16.5607	-0.399563	0.758088	-1.31911	0.000476249	0.0228539
LYPD3	hsa-miR-197-3p	UP	_	16.5607	-0.399563	0.758088	-1.31911	0.000476249	0.0228539
ZNF181	hsa-miR-30d-3p	Down	_	89.9587	-0.396083	0.759919	-1.31593	0.000122646	0.0101563
ZNF181	hsa-let-7i-3p	Down	_	89.9587	-0.396083	0.759919	-1.31593	0.000122646	0.0101563
ZNF181	hsa-miR-29b-3p	Down	_	89.9587	-0.396083	0.759919	-1.31593	0.000122646	0.0101563
ZNF181	hsa-miR-200a-3p	Down	_	89.9587	-0.396083	0.759919	-1.31593	0.000122646	0.0101563
ZNF181	hsa-miR-141-3p	Down	_	89.9587	-0.396083	0.759919	-1.31593	0.000122646	0.0101563
ZNF181	hsa-miR-433-3p	UP	_	89.9587	-0.396083	0.759919	-1.31593	0.000122646	0.0101563
ZNF181	hsa-miR-1292-5p	UP	_	89.9587	-0.396083	0.759919	-1.31593	0.000122646	0.0101563
ZNF181	hsa-miR-556-5p	Down	_	89.9587	-0.396083	0.759919	-1.31593	0.000122646	0.0101563
ZNF181	hsa-miR-877-5p	UP	_	89.9587	-0.396083	0.759919	-1.31593	0.000122646	0.0101563
ZNF181	hsa-miR-374b-3p	Down	_	89.9587	-0.396083	0.759919	-1.31593	0.000122646	0.0101563
ZNF181	hsa-miR-29b-2-5p	UP	_	89.9587	-0.396083	0.759919	-1.31593	0.000122646	0.0101563
ZNF181	hsa-miR-4443	UP	_	89.9587	-0.396083	0.759919	-1.31593	0.000122646	0.0101563
ZNF181	hsa-miR-548o-3p	Down	_	89.9587	-0.396083	0.759919	-1.31593	0.000122646	0.0101563
ZNF181	hsa-miR-320a-3p	UP	_	89.9587	-0.396083	0.759919	-1.31593	0.000122646	0.0101563
ZNF181	hsa-miR-432-5p	UP	_	89.9587	-0.396083	0.759919	-1.31593	0.000122646	0.0101563
ZNF181	hsa-miR-23c	Down	_	89.9587	-0.396083	0.759919	-1.31593	0.000122646	0.0101563
ZNF181	hsa-miR-423-5p	UP	_	89.9587	-0.396083	0.759919	-1.31593	0.000122646	0.0101563
ZNF181	hsa-miR-16-5p	Down	_	89.9587	-0.396083	0.759919	-1.31593	0.000122646	0.0101563
ZNF181	hsa-miR-29b-1-5p	UP	_	89.9587	-0.396083	0.759919	-1.31593	0.000122646	0.0101563
ZNF181	hsa-miR-1180-3p	UP	_	89.9587	-0.396083	0.759919	-1.31593	0.000122646	0.0101563
ZNF181	hsa-miR-429	Down	_	89.9587	-0.396083	0.759919	-1.31593	0.000122646	0.0101563
ZNF135	hsa-miR-423-5p	UP	_	27.3044	-0.39592	0.760004	-1.31578	0.00156465	0.0453288
ZNF135	hsa-miR-134-5p	UP	_	27.3044	-0.39592	0.760004	-1.31578	0.00156465	0.0453288
ZNF135	hsa-miR-25-5p	UP	_	27.3044	-0.39592	0.760004	-1.31578	0.00156465	0.0453288
ZNF135	hsa-miR-2115-5p	Down	_	27.3044	-0.39592	0.760004	-1.31578	0.00156465	0.0453288
ZNF135	hsa-miR-760	UP	_	27.3044	-0.39592	0.760004	-1.31578	0.00156465	0.0453288
ZNF135	hsa-miR-135b-5p	Down	_	27.3044	-0.39592	0.760004	-1.31578	0.00156465	0.0453288
ZNF135	hsa-miR-7-5p	Down	_	27.3044	-0.39592	0.760004	-1.31578	0.00156465	0.0453288
ZNF135	hsa-miR-1249-3p	UP	_	27.3044	-0.39592	0.760004	-1.31578	0.00156465	0.0453288
ZNF135	hsa-miR-3202	UP	_	27.3044	-0.39592	0.760004	-1.31578	0.00156465	0.0453288
ZNF135	hsa-miR-605-5p	UP	_	27.3044	-0.39592	0.760004	-1.31578	0.00156465	0.0453288
ZNF135	hsa-miR-4446-3p	UP	_	27.3044	-0.39592	0.760004	-1.31578	0.00156465	0.0453288
ZNF135	hsa-miR-432-5p	UP	_	27.3044	-0.39592	0.760004	-1.31578	0.00156465	0.0453288
CHI3L2	hsa-miR-145-3p	Down	_	137.27	-0.393946	0.761045	-1.31398	0.00118954	0.0378608
CHI3L2	hsa-miR-1307-3p	UP	_	137.27	-0.393946	0.761045	-1.31398	0.00118954	0.0378608
CHI3L2	hsa-miR-1292-5p	UP	_	137.27	-0.393946	0.761045	-1.31398	0.00118954	0.0378608
CHI3L2	hsa-miR-23b-5p	UP	_	137.27	-0.393946	0.761045	-1.31398	0.00118954	0.0378608
CHI3L2	hsa-miR-2110	UP	_	137.27	-0.393946	0.761045	-1.31398	0.00118954	0.0378608
RAD54B	hsa-miR-5193	UP	_	8.07512	-0.393831	0.761106	-1.31388	0.00184095	0.0487519
RAD54B	hsa-miR-1249-3p	UP	_	8.07512	-0.393831	0.761106	-1.31388	0.00184095	0.0487519
RAD54B	hsa-miR-6741-3p	UP	_	8.07512	-0.393831	0.761106	-1.31388	0.00184095	0.0487519
RAD54B	hsa-miR-423-5p	UP	_	8.07512	-0.393831	0.761106	-1.31388	0.00184095	0.0487519
RAD54B	hsa-miR-92b-3p	UP	_	8.07512	-0.393831	0.761106	-1.31388	0.00184095	0.0487519
RAD54B	hsa-miR-501-5p	UP	_	8.07512	-0.393831	0.761106	-1.31388	0.00184095	0.0487519
RAD54B	hsa-miR-942-5p	UP	_	8.07512	-0.393831	0.761106	-1.31388	0.00184095	0.0487519
RAD54B	hsa-miR-27a-3p	Down	_	8.07512	-0.393831	0.761106	-1.31388	0.00184095	0.0487519
RAD54B	hsa-miR-432-5p	UP	_	8.07512	-0.393831	0.761106	-1.31388	0.00184095	0.0487519
RAD54B	hsa-miR-6852-5p	UP	_	8.07512	-0.393831	0.761106	-1.31388	0.00184095	0.0487519
RAD54B	hsa-miR-1301-3p	UP	_	8.07512	-0.393831	0.761106	-1.31388	0.00184095	0.0487519
RAD54B	hsa-miR-23b-5p	UP	_	8.07512	-0.393831	0.761106	-1.31388	0.00184095	0.0487519
RAD54B	hsa-miR-4433b-3p	UP	_	8.07512	-0.393831	0.761106	-1.31388	0.00184095	0.0487519
RAD54B	hsa-miR-4485-3p	UP	_	8.07512	-0.393831	0.761106	-1.31388	0.00184095	0.0487519
RAD54B	hsa-miR-1180-3p	UP	_	8.07512	-0.393831	0.761106	-1.31388	0.00184095	0.0487519
RAD54B	hsa-miR-1908-5p	UP	_	8.07512	-0.393831	0.761106	-1.31388	0.00184095	0.0487519
RAD54B	hsa-miR-3202	UP	_	8.07512	-0.393831	0.761106	-1.31388	0.00184095	0.0487519
RAD54B	hsa-miR-92a-1-5p	UP	_	8.07512	-0.393831	0.761106	-1.31388	0.00184095	0.0487519
RAD54B	hsa-miR-1275	UP	_	8.07512	-0.393831	0.761106	-1.31388	0.00184095	0.0487519
RAD54B	hsa-miR-671-5p	UP	_	8.07512	-0.393831	0.761106	-1.31388	0.00184095	0.0487519
RAD54B	hsa-miR-29b-2-5p	UP	_	8.07512	-0.393831	0.761106	-1.31388	0.00184095	0.0487519
RAD54B	hsa-miR-877-5p	UP	_	8.07512	-0.393831	0.761106	-1.31388	0.00184095	0.0487519
RAD54B	hsa-miR-101-5p	Down	_	8.07512	-0.393831	0.761106	-1.31388	0.00184095	0.0487519
RAD54B	hsa-miR-29b-1-5p	UP	_	8.07512	-0.393831	0.761106	-1.31388	0.00184095	0.0487519
USP44	hsa-let-7b-5p	UP	_	24.9593	-0.393256	0.761409	-1.31335	0.000888224	0.0321726
USP44	hsa-miR-877-5p	UP	_	24.9593	-0.393256	0.761409	-1.31335	0.000888224	0.0321726
USP44	hsa-miR-744-5p	UP	_	24.9593	-0.393256	0.761409	-1.31335	0.000888224	0.0321726
USP44	hsa-miR-22-3p	Down	_	24.9593	-0.393256	0.761409	-1.31335	0.000888224	0.0321726
USP44	hsa-miR-199b-5p	Down	_	24.9593	-0.393256	0.761409	-1.31335	0.000888224	0.0321726
USP44	hsa-miR-4464	Down	_	24.9593	-0.393256	0.761409	-1.31335	0.000888224	0.0321726
USP44	hsa-miR-1180-3p	UP	_	24.9593	-0.393256	0.761409	-1.31335	0.000888224	0.0321726
USP44	hsa-miR-760	UP	_	24.9593	-0.393256	0.761409	-1.31335	0.000888224	0.0321726
USP44	hsa-miR-7-5p	Down	_	24.9593	-0.393256	0.761409	-1.31335	0.000888224	0.0321726
PODXL2	hsa-miR-744-5p	UP	_	25.6294	-0.390876	0.762667	-1.31119	0.000281096	0.0172278
SNX22	hsa-miR-942-5p	UP	_	120.06	-0.389403	0.763445	-1.30985	0.00126752	0.0397973
SNX22	hsa-miR-1908-5p	UP	_	120.06	-0.389403	0.763445	-1.30985	0.00126752	0.0397973
SNX22	hsa-miR-629-5p	UP	_	120.06	-0.389403	0.763445	-1.30985	0.00126752	0.0397973
SNX22	hsa-miR-10392-5p	UP	_	120.06	-0.389403	0.763445	-1.30985	0.00126752	0.0397973
SNX22	hsa-miR-4482-5p	UP	_	120.06	-0.389403	0.763445	-1.30985	0.00126752	0.0397973
SNX22	hsa-miR-193a-5p	UP	_	120.06	-0.389403	0.763445	-1.30985	0.00126752	0.0397973
SNX22	hsa-miR-218-5p	Down	_	120.06	-0.389403	0.763445	-1.30985	0.00126752	0.0397973
SNX22	hsa-miR-432-5p	UP	_	120.06	-0.389403	0.763445	-1.30985	0.00126752	0.0397973
SNX22	hsa-miR-125b-5p	Down	_	120.06	-0.389403	0.763445	-1.30985	0.00126752	0.0397973
SNX22	hsa-miR-431-5p	UP	_	120.06	-0.389403	0.763445	-1.30985	0.00126752	0.0397973
SNX22	hsa-miR-1306-5p	UP	_	120.06	-0.389403	0.763445	-1.30985	0.00126752	0.0397973
SNX22	hsa-miR-3940-3p	UP	_	120.06	-0.389403	0.763445	-1.30985	0.00126752	0.0397973
SNX22	hsa-miR-766-5p	UP	_	120.06	-0.389403	0.763445	-1.30985	0.00126752	0.0397973
SNX22	hsa-miR-221-5p	Down	_	120.06	-0.389403	0.763445	-1.30985	0.00126752	0.0397973
SNX22	hsa-miR-382-5p	UP	_	120.06	-0.389403	0.763445	-1.30985	0.00126752	0.0397973
SNX22	hsa-miR-2115-5p	Down	_	120.06	-0.389403	0.763445	-1.30985	0.00126752	0.0397973
SNX22	hsa-miR-197-3p	UP	_	120.06	-0.389403	0.763445	-1.30985	0.00126752	0.0397973
SNX22	hsa-miR-605-5p	UP	_	120.06	-0.389403	0.763445	-1.30985	0.00126752	0.0397973
SNX22	hsa-miR-199b-5p	Down	_	120.06	-0.389403	0.763445	-1.30985	0.00126752	0.0397973
SNX22	hsa-miR-6503-3p	Down	_	120.06	-0.389403	0.763445	-1.30985	0.00126752	0.0397973
SNX22	hsa-miR-3177-3p	UP	_	120.06	-0.389403	0.763445	-1.30985	0.00126752	0.0397973
SNX22	hsa-miR-4443	UP	_	120.06	-0.389403	0.763445	-1.30985	0.00126752	0.0397973
SNX22	hsa-miR-1260b	UP	_	120.06	-0.389403	0.763445	-1.30985	0.00126752	0.0397973
SNX22	hsa-miR-5193	UP	_	120.06	-0.389403	0.763445	-1.30985	0.00126752	0.0397973
SNX22	hsa-miR-6852-5p	UP	_	120.06	-0.389403	0.763445	-1.30985	0.00126752	0.0397973
SNX22	hsa-let-7i-3p	Down	_	120.06	-0.389403	0.763445	-1.30985	0.00126752	0.0397973
SNX22	hsa-miR-501-5p	UP	_	120.06	-0.389403	0.763445	-1.30985	0.00126752	0.0397973
SNX22	hsa-miR-744-5p	UP	_	120.06	-0.389403	0.763445	-1.30985	0.00126752	0.0397973
SNX22	hsa-miR-760	UP	_	120.06	-0.389403	0.763445	-1.30985	0.00126752	0.0397973
SNX22	hsa-miR-423-5p	UP	_	120.06	-0.389403	0.763445	-1.30985	0.00126752	0.0397973
GIMAP1	hsa-miR-3928-3p	UP	_	556.758	-0.38716	0.764633	-1.30782	2.23743e-05	0.00387718
GIMAP1	hsa-miR-671-5p	UP	_	556.758	-0.38716	0.764633	-1.30782	2.23743e-05	0.00387718
GIMAP1	hsa-miR-3679-5p	UP	_	556.758	-0.38716	0.764633	-1.30782	2.23743e-05	0.00387718
GIMAP1	hsa-miR-877-5p	UP	_	556.758	-0.38716	0.764633	-1.30782	2.23743e-05	0.00387718
GIMAP1	hsa-miR-6741-3p	UP	_	556.758	-0.38716	0.764633	-1.30782	2.23743e-05	0.00387718
GIMAP1	hsa-miR-1292-5p	UP	_	556.758	-0.38716	0.764633	-1.30782	2.23743e-05	0.00387718
GIMAP1	hsa-miR-3177-3p	UP	_	556.758	-0.38716	0.764633	-1.30782	2.23743e-05	0.00387718
GIMAP1	hsa-miR-193a-5p	UP	_	556.758	-0.38716	0.764633	-1.30782	2.23743e-05	0.00387718
GIMAP1	hsa-miR-432-5p	UP	_	556.758	-0.38716	0.764633	-1.30782	2.23743e-05	0.00387718
GIMAP1	hsa-miR-6852-5p	UP	_	556.758	-0.38716	0.764633	-1.30782	2.23743e-05	0.00387718
GIMAP1	hsa-miR-4485-3p	UP	_	556.758	-0.38716	0.764633	-1.30782	2.23743e-05	0.00387718
GIMAP1	hsa-miR-5193	UP	_	556.758	-0.38716	0.764633	-1.30782	2.23743e-05	0.00387718
GIMAP1	hsa-miR-760	UP	_	556.758	-0.38716	0.764633	-1.30782	2.23743e-05	0.00387718
GIMAP1	hsa-miR-23b-5p	UP	_	556.758	-0.38716	0.764633	-1.30782	2.23743e-05	0.00387718
GIMAP1	hsa-miR-766-5p	UP	_	556.758	-0.38716	0.764633	-1.30782	2.23743e-05	0.00387718
GIMAP1	hsa-miR-3202	UP	_	556.758	-0.38716	0.764633	-1.30782	2.23743e-05	0.00387718
GIMAP1	hsa-let-7b-5p	UP	_	556.758	-0.38716	0.764633	-1.30782	2.23743e-05	0.00387718
SH3RF3	hsa-miR-193a-5p	UP	_	39.6502	-0.386398	0.765037	-1.30713	0.000357267	0.0192134
SH3RF3	hsa-miR-1249-3p	UP	_	39.6502	-0.386398	0.765037	-1.30713	0.000357267	0.0192134
SH3RF3	hsa-miR-671-5p	UP	_	39.6502	-0.386398	0.765037	-1.30713	0.000357267	0.0192134
SH3RF3	hsa-miR-25-5p	UP	_	39.6502	-0.386398	0.765037	-1.30713	0.000357267	0.0192134
SH3RF3	hsa-miR-1260b	UP	_	39.6502	-0.386398	0.765037	-1.30713	0.000357267	0.0192134
SH3RF3	hsa-miR-3940-3p	UP	_	39.6502	-0.386398	0.765037	-1.30713	0.000357267	0.0192134
SH3RF3	hsa-miR-23c	Down	_	39.6502	-0.386398	0.765037	-1.30713	0.000357267	0.0192134
SH3RF3	hsa-miR-605-5p	UP	_	39.6502	-0.386398	0.765037	-1.30713	0.000357267	0.0192134
SH3RF3	hsa-miR-629-5p	UP	_	39.6502	-0.386398	0.765037	-1.30713	0.000357267	0.0192134
SH3RF3	hsa-miR-22-3p	Down	_	39.6502	-0.386398	0.765037	-1.30713	0.000357267	0.0192134
SH3RF3	hsa-miR-1301-3p	UP	_	39.6502	-0.386398	0.765037	-1.30713	0.000357267	0.0192134
SH3RF3	hsa-miR-30e-5p	Down	_	39.6502	-0.386398	0.765037	-1.30713	0.000357267	0.0192134
SH3RF3	hsa-miR-1260a	UP	_	39.6502	-0.386398	0.765037	-1.30713	0.000357267	0.0192134
NIBAN3	hsa-miR-2115-5p	Down	_	644.971	-0.383782	0.766426	-1.30476	0.000187103	0.0132137
NIBAN3	hsa-miR-221-5p	Down	_	644.971	-0.383782	0.766426	-1.30476	0.000187103	0.0132137
NIBAN3	hsa-miR-6503-3p	Down	_	644.971	-0.383782	0.766426	-1.30476	0.000187103	0.0132137
NIBAN3	hsa-miR-382-5p	UP	_	644.971	-0.383782	0.766426	-1.30476	0.000187103	0.0132137
NIBAN3	hsa-miR-766-3p	UP	_	644.971	-0.383782	0.766426	-1.30476	0.000187103	0.0132137
NIBAN3	hsa-miR-2110	UP	_	644.971	-0.383782	0.766426	-1.30476	0.000187103	0.0132137
NIBAN3	hsa-miR-605-5p	UP	_	644.971	-0.383782	0.766426	-1.30476	0.000187103	0.0132137
NIBAN3	hsa-miR-942-5p	UP	_	644.971	-0.383782	0.766426	-1.30476	0.000187103	0.0132137
NIBAN3	hsa-miR-1292-5p	UP	_	644.971	-0.383782	0.766426	-1.30476	0.000187103	0.0132137
NIBAN3	hsa-miR-6741-3p	UP	_	644.971	-0.383782	0.766426	-1.30476	0.000187103	0.0132137
NIBAN3	hsa-miR-642a-3p	UP	_	644.971	-0.383782	0.766426	-1.30476	0.000187103	0.0132137
NIBAN3	hsa-miR-625-5p	UP	_	644.971	-0.383782	0.766426	-1.30476	0.000187103	0.0132137
NIBAN3	hsa-miR-4443	UP	_	644.971	-0.383782	0.766426	-1.30476	0.000187103	0.0132137
NIBAN3	hsa-let-7g-3p	Down	_	644.971	-0.383782	0.766426	-1.30476	0.000187103	0.0132137
NIBAN3	hsa-miR-23b-5p	UP	_	644.971	-0.383782	0.766426	-1.30476	0.000187103	0.0132137
NIBAN3	hsa-miR-423-5p	UP	_	644.971	-0.383782	0.766426	-1.30476	0.000187103	0.0132137
TBX6	hsa-miR-125b-2-3p	Down	_	10.6482	-0.383018	0.766832	-1.30407	0.000333649	0.0185386
TBX6	hsa-miR-145-3p	Down	_	10.6482	-0.383018	0.766832	-1.30407	0.000333649	0.0185386
TBX6	hsa-miR-760	UP	_	10.6482	-0.383018	0.766832	-1.30407	0.000333649	0.0185386
TBX6	hsa-miR-505-5p	UP	_	10.6482	-0.383018	0.766832	-1.30407	0.000333649	0.0185386
TBX6	hsa-miR-432-5p	UP	_	10.6482	-0.383018	0.766832	-1.30407	0.000333649	0.0185386
TBX6	hsa-miR-485-5p	UP	_	10.6482	-0.383018	0.766832	-1.30407	0.000333649	0.0185386
LCMT2	hsa-miR-6852-5p	UP	_	48.2342	-0.38258	0.767065	-1.30367	2.37484e-05	0.00402296
LCMT2	hsa-miR-942-5p	UP	_	48.2342	-0.38258	0.767065	-1.30367	2.37484e-05	0.00402296
LCMT2	hsa-miR-432-5p	UP	_	48.2342	-0.38258	0.767065	-1.30367	2.37484e-05	0.00402296
LCMT2	hsa-miR-2115-5p	Down	_	48.2342	-0.38258	0.767065	-1.30367	2.37484e-05	0.00402296
LCMT2	hsa-miR-125b-2-3p	Down	_	48.2342	-0.38258	0.767065	-1.30367	2.37484e-05	0.00402296
LCMT2	hsa-miR-4443	UP	_	48.2342	-0.38258	0.767065	-1.30367	2.37484e-05	0.00402296
LCMT2	hsa-miR-29b-1-5p	UP	_	48.2342	-0.38258	0.767065	-1.30367	2.37484e-05	0.00402296
LCMT2	hsa-miR-150-3p	UP	_	48.2342	-0.38258	0.767065	-1.30367	2.37484e-05	0.00402296
LCMT2	hsa-miR-29b-2-5p	UP	_	48.2342	-0.38258	0.767065	-1.30367	2.37484e-05	0.00402296
LCMT2	hsa-let-7g-3p	Down	_	48.2342	-0.38258	0.767065	-1.30367	2.37484e-05	0.00402296
LCMT2	hsa-let-7b-5p	UP	_	48.2342	-0.38258	0.767065	-1.30367	2.37484e-05	0.00402296
LCMT2	hsa-miR-221-5p	Down	_	48.2342	-0.38258	0.767065	-1.30367	2.37484e-05	0.00402296
LCMT2	hsa-miR-342-5p	UP	_	48.2342	-0.38258	0.767065	-1.30367	2.37484e-05	0.00402296
LCMT2	hsa-miR-92a-1-5p	UP	_	48.2342	-0.38258	0.767065	-1.30367	2.37484e-05	0.00402296
LCMT2	hsa-miR-101-5p	Down	_	48.2342	-0.38258	0.767065	-1.30367	2.37484e-05	0.00402296
LCMT2	hsa-miR-23a-5p	UP	_	48.2342	-0.38258	0.767065	-1.30367	2.37484e-05	0.00402296
LCMT2	hsa-miR-766-5p	UP	_	48.2342	-0.38258	0.767065	-1.30367	2.37484e-05	0.00402296
LCMT2	hsa-miR-1249-3p	UP	_	48.2342	-0.38258	0.767065	-1.30367	2.37484e-05	0.00402296
LCMT2	hsa-miR-431-5p	UP	_	48.2342	-0.38258	0.767065	-1.30367	2.37484e-05	0.00402296
LCMT2	hsa-miR-382-5p	UP	_	48.2342	-0.38258	0.767065	-1.30367	2.37484e-05	0.00402296
LCMT2	hsa-miR-27a-3p	Down	_	48.2342	-0.38258	0.767065	-1.30367	2.37484e-05	0.00402296
LCMT2	hsa-miR-629-5p	UP	_	48.2342	-0.38258	0.767065	-1.30367	2.37484e-05	0.00402296
PGBD2	hsa-miR-22-3p	Down	_	86.5429	-0.381104	0.76785	-1.30234	0.000230482	0.015296
PGBD2	hsa-miR-106a-3p	Down	_	86.5429	-0.381104	0.76785	-1.30234	0.000230482	0.015296
PGBD2	hsa-miR-221-5p	Down	_	86.5429	-0.381104	0.76785	-1.30234	0.000230482	0.015296
PGBD2	hsa-miR-342-5p	UP	_	86.5429	-0.381104	0.76785	-1.30234	0.000230482	0.015296
ZNF775	hsa-miR-382-5p	UP	_	20.8152	-0.380597	0.768119	-1.30188	0.00185421	0.0488753
ZNF775	hsa-miR-423-5p	UP	_	20.8152	-0.380597	0.768119	-1.30188	0.00185421	0.0488753
ZNF775	hsa-miR-1260b	UP	_	20.8152	-0.380597	0.768119	-1.30188	0.00185421	0.0488753
ZNF775	hsa-miR-5193	UP	_	20.8152	-0.380597	0.768119	-1.30188	0.00185421	0.0488753
ZNF775	hsa-miR-135b-5p	Down	_	20.8152	-0.380597	0.768119	-1.30188	0.00185421	0.0488753
ZNF775	hsa-miR-582-5p	Down	_	20.8152	-0.380597	0.768119	-1.30188	0.00185421	0.0488753
ZNF775	hsa-miR-1180-3p	UP	_	20.8152	-0.380597	0.768119	-1.30188	0.00185421	0.0488753
ZNF775	hsa-miR-1306-5p	UP	_	20.8152	-0.380597	0.768119	-1.30188	0.00185421	0.0488753
MS4A1	hsa-miR-20b-3p	Down	_	2211.99	-0.378732	0.769113	-1.3002	0.000635781	0.027104
MS4A1	hsa-miR-22-3p	Down	_	2211.99	-0.378732	0.769113	-1.3002	0.000635781	0.027104
MS4A1	hsa-let-7b-5p	UP	_	2211.99	-0.378732	0.769113	-1.3002	0.000635781	0.027104
MS4A1	hsa-miR-942-5p	UP	_	2211.99	-0.378732	0.769113	-1.3002	0.000635781	0.027104
MS4A1	hsa-miR-25-5p	UP	_	2211.99	-0.378732	0.769113	-1.3002	0.000635781	0.027104
MS4A1	hsa-miR-1275	UP	_	2211.99	-0.378732	0.769113	-1.3002	0.000635781	0.027104
MS4A1	hsa-miR-92a-1-5p	UP	_	2211.99	-0.378732	0.769113	-1.3002	0.000635781	0.027104
MS4A1	hsa-miR-6852-5p	UP	_	2211.99	-0.378732	0.769113	-1.3002	0.000635781	0.027104
MS4A1	hsa-miR-1301-3p	UP	_	2211.99	-0.378732	0.769113	-1.3002	0.000635781	0.027104
MS4A1	hsa-miR-10401-3p	UP	_	2211.99	-0.378732	0.769113	-1.3002	0.000635781	0.027104
MS4A1	hsa-miR-2110	UP	_	2211.99	-0.378732	0.769113	-1.3002	0.000635781	0.027104
MS4A1	hsa-miR-760	UP	_	2211.99	-0.378732	0.769113	-1.3002	0.000635781	0.027104
MS4A1	hsa-miR-423-5p	UP	_	2211.99	-0.378732	0.769113	-1.3002	0.000635781	0.027104
OBSCN	hsa-miR-23b-5p	UP	_	904.023	-0.37748	0.769781	-1.29907	0.00012583	0.0102498
OBSCN	hsa-miR-2110	UP	_	904.023	-0.37748	0.769781	-1.29907	0.00012583	0.0102498
SOX12	hsa-miR-433-3p	UP	_	83.2068	-0.37585	0.770651	-1.2976	4.89725e-05	0.00627546
SOX12	hsa-miR-6503-3p	Down	_	83.2068	-0.37585	0.770651	-1.2976	4.89725e-05	0.00627546
SOX12	hsa-miR-760	UP	_	83.2068	-0.37585	0.770651	-1.2976	4.89725e-05	0.00627546
SOX12	hsa-miR-4446-3p	UP	_	83.2068	-0.37585	0.770651	-1.2976	4.89725e-05	0.00627546
SOX12	hsa-miR-6852-5p	UP	_	83.2068	-0.37585	0.770651	-1.2976	4.89725e-05	0.00627546
SOX12	hsa-miR-150-3p	UP	_	83.2068	-0.37585	0.770651	-1.2976	4.89725e-05	0.00627546
SOX12	hsa-miR-431-5p	UP	_	83.2068	-0.37585	0.770651	-1.2976	4.89725e-05	0.00627546
SOX12	hsa-miR-23a-5p	UP	_	83.2068	-0.37585	0.770651	-1.2976	4.89725e-05	0.00627546
SOX12	hsa-miR-4482-5p	UP	_	83.2068	-0.37585	0.770651	-1.2976	4.89725e-05	0.00627546
SOX12	hsa-miR-3940-3p	UP	_	83.2068	-0.37585	0.770651	-1.2976	4.89725e-05	0.00627546
SOX12	hsa-miR-423-5p	UP	_	83.2068	-0.37585	0.770651	-1.2976	4.89725e-05	0.00627546
TMEM156	hsa-miR-6503-3p	Down	_	153.954	-0.373072	0.772137	-1.29511	3.1729e-05	0.00467566
TMEM156	hsa-miR-2115-5p	Down	_	153.954	-0.373072	0.772137	-1.29511	3.1729e-05	0.00467566
TMEM156	hsa-miR-3202	UP	_	153.954	-0.373072	0.772137	-1.29511	3.1729e-05	0.00467566
TMEM156	hsa-miR-6741-3p	UP	_	153.954	-0.373072	0.772137	-1.29511	3.1729e-05	0.00467566
TMEM156	hsa-miR-92b-3p	UP	_	153.954	-0.373072	0.772137	-1.29511	3.1729e-05	0.00467566
TMEM156	hsa-miR-150-3p	UP	_	153.954	-0.373072	0.772137	-1.29511	3.1729e-05	0.00467566
TMEM156	hsa-miR-5193	UP	_	153.954	-0.373072	0.772137	-1.29511	3.1729e-05	0.00467566
TMEM156	hsa-miR-29b-2-5p	UP	_	153.954	-0.373072	0.772137	-1.29511	3.1729e-05	0.00467566
TMEM156	hsa-miR-23a-5p	UP	_	153.954	-0.373072	0.772137	-1.29511	3.1729e-05	0.00467566
TMEM156	hsa-miR-605-5p	UP	_	153.954	-0.373072	0.772137	-1.29511	3.1729e-05	0.00467566
TMEM156	hsa-miR-3940-3p	UP	_	153.954	-0.373072	0.772137	-1.29511	3.1729e-05	0.00467566
TMEM156	hsa-miR-760	UP	_	153.954	-0.373072	0.772137	-1.29511	3.1729e-05	0.00467566
TMEM156	hsa-miR-4433b-3p	UP	_	153.954	-0.373072	0.772137	-1.29511	3.1729e-05	0.00467566
TMEM156	hsa-miR-6724-5p	UP	_	153.954	-0.373072	0.772137	-1.29511	3.1729e-05	0.00467566
TMEM156	hsa-miR-92a-1-5p	UP	_	153.954	-0.373072	0.772137	-1.29511	3.1729e-05	0.00467566
GIMAP4	hsa-miR-25-5p	UP	_	1428.5	-0.37284	0.772261	-1.2949	0.0008563	0.0316088
GIMAP4	hsa-miR-1275	UP	_	1428.5	-0.37284	0.772261	-1.2949	0.0008563	0.0316088
GIMAP4	hsa-miR-423-5p	UP	_	1428.5	-0.37284	0.772261	-1.2949	0.0008563	0.0316088
GIMAP4	hsa-miR-142-5p	Down	_	1428.5	-0.37284	0.772261	-1.2949	0.0008563	0.0316088
ZNF582	hsa-miR-760	UP	_	28.6424	-0.37264	0.772368	-1.29472	2.0181e-05	0.00366686
ZNF582	hsa-miR-4433b-3p	UP	_	28.6424	-0.37264	0.772368	-1.29472	2.0181e-05	0.00366686
ZNF582	hsa-miR-1908-5p	UP	_	28.6424	-0.37264	0.772368	-1.29472	2.0181e-05	0.00366686
ZNF582	hsa-miR-485-5p	UP	_	28.6424	-0.37264	0.772368	-1.29472	2.0181e-05	0.00366686
ZNF582	hsa-miR-200a-3p	Down	_	28.6424	-0.37264	0.772368	-1.29472	2.0181e-05	0.00366686
ZNF582	hsa-miR-4446-3p	UP	_	28.6424	-0.37264	0.772368	-1.29472	2.0181e-05	0.00366686
ZNF582	hsa-miR-1275	UP	_	28.6424	-0.37264	0.772368	-1.29472	2.0181e-05	0.00366686
ZNF582	hsa-miR-320b	UP	_	28.6424	-0.37264	0.772368	-1.29472	2.0181e-05	0.00366686
ZNF582	hsa-miR-23b-5p	UP	_	28.6424	-0.37264	0.772368	-1.29472	2.0181e-05	0.00366686
ZNF582	hsa-miR-193a-5p	UP	_	28.6424	-0.37264	0.772368	-1.29472	2.0181e-05	0.00366686
ZNF582	hsa-miR-320a-3p	UP	_	28.6424	-0.37264	0.772368	-1.29472	2.0181e-05	0.00366686
ZNF582	hsa-miR-92a-1-5p	UP	_	28.6424	-0.37264	0.772368	-1.29472	2.0181e-05	0.00366686
CFAP298	hsa-miR-4443	UP	_	80.4983	-0.372456	0.772466	-1.29455	1.14768e-05	0.00269158
CFAP298	hsa-miR-625-5p	UP	_	80.4983	-0.372456	0.772466	-1.29455	1.14768e-05	0.00269158
CFAP298	hsa-miR-4423-5p	UP	_	80.4983	-0.372456	0.772466	-1.29455	1.14768e-05	0.00269158
CFAP298	hsa-miR-6852-5p	UP	_	80.4983	-0.372456	0.772466	-1.29455	1.14768e-05	0.00269158
CFAP298	hsa-miR-548u	Down	_	80.4983	-0.372456	0.772466	-1.29455	1.14768e-05	0.00269158
CFAP298	hsa-miR-23c	Down	_	80.4983	-0.372456	0.772466	-1.29455	1.14768e-05	0.00269158
CFAP298	hsa-miR-25-5p	UP	_	80.4983	-0.372456	0.772466	-1.29455	1.14768e-05	0.00269158
CFAP298	hsa-miR-6724-5p	UP	_	80.4983	-0.372456	0.772466	-1.29455	1.14768e-05	0.00269158
CFAP298	hsa-miR-193a-5p	UP	_	80.4983	-0.372456	0.772466	-1.29455	1.14768e-05	0.00269158
CFAP298	hsa-miR-1249-3p	UP	_	80.4983	-0.372456	0.772466	-1.29455	1.14768e-05	0.00269158
CFAP298	hsa-miR-92b-3p	UP	_	80.4983	-0.372456	0.772466	-1.29455	1.14768e-05	0.00269158
CFAP298	hsa-miR-1275	UP	_	80.4983	-0.372456	0.772466	-1.29455	1.14768e-05	0.00269158
CFAP298	hsa-miR-1260b	UP	_	80.4983	-0.372456	0.772466	-1.29455	1.14768e-05	0.00269158
CFAP298	hsa-miR-30d-3p	Down	_	80.4983	-0.372456	0.772466	-1.29455	1.14768e-05	0.00269158
CFAP298	hsa-miR-3177-3p	UP	_	80.4983	-0.372456	0.772466	-1.29455	1.14768e-05	0.00269158
CFAP298	hsa-miR-150-3p	UP	_	80.4983	-0.372456	0.772466	-1.29455	1.14768e-05	0.00269158
CFAP298	hsa-miR-23a-5p	UP	_	80.4983	-0.372456	0.772466	-1.29455	1.14768e-05	0.00269158
CFAP298	hsa-miR-4446-3p	UP	_	80.4983	-0.372456	0.772466	-1.29455	1.14768e-05	0.00269158
CFAP298	hsa-miR-10401-3p	UP	_	80.4983	-0.372456	0.772466	-1.29455	1.14768e-05	0.00269158
CFAP298	hsa-miR-194-5p	Down	_	80.4983	-0.372456	0.772466	-1.29455	1.14768e-05	0.00269158
CFAP298	hsa-miR-1301-3p	UP	_	80.4983	-0.372456	0.772466	-1.29455	1.14768e-05	0.00269158
CFAP298	hsa-miR-744-5p	UP	_	80.4983	-0.372456	0.772466	-1.29455	1.14768e-05	0.00269158
CFAP298	hsa-miR-760	UP	_	80.4983	-0.372456	0.772466	-1.29455	1.14768e-05	0.00269158
CFAP298	hsa-miR-342-5p	UP	_	80.4983	-0.372456	0.772466	-1.29455	1.14768e-05	0.00269158
CFAP298	hsa-miR-1180-3p	UP	_	80.4983	-0.372456	0.772466	-1.29455	1.14768e-05	0.00269158
CFAP298	hsa-miR-548a-3p	Down	_	80.4983	-0.372456	0.772466	-1.29455	1.14768e-05	0.00269158
CFAP298	hsa-miR-3064-3p	Down	_	80.4983	-0.372456	0.772466	-1.29455	1.14768e-05	0.00269158
CFAP298	hsa-miR-5193	UP	_	80.4983	-0.372456	0.772466	-1.29455	1.14768e-05	0.00269158
CFAP298	hsa-miR-3679-5p	UP	_	80.4983	-0.372456	0.772466	-1.29455	1.14768e-05	0.00269158
CFAP298	hsa-miR-1537-5p	Down	_	80.4983	-0.372456	0.772466	-1.29455	1.14768e-05	0.00269158
FAHD1	hsa-miR-27a-3p	Down	_	60.1914	-0.368776	0.774439	-1.29126	1.19193e-05	0.00275395
FAHD1	hsa-miR-1301-3p	UP	_	60.1914	-0.368776	0.774439	-1.29126	1.19193e-05	0.00275395
FAHD1	hsa-miR-1275	UP	_	60.1914	-0.368776	0.774439	-1.29126	1.19193e-05	0.00275395
FAHD1	hsa-miR-92b-3p	UP	_	60.1914	-0.368776	0.774439	-1.29126	1.19193e-05	0.00275395
FAHD1	hsa-miR-3202	UP	_	60.1914	-0.368776	0.774439	-1.29126	1.19193e-05	0.00275395
FAHD1	hsa-miR-30e-5p	Down	_	60.1914	-0.368776	0.774439	-1.29126	1.19193e-05	0.00275395
FAHD1	hsa-miR-10401-3p	UP	_	60.1914	-0.368776	0.774439	-1.29126	1.19193e-05	0.00275395
FAHD1	hsa-miR-4433b-3p	UP	_	60.1914	-0.368776	0.774439	-1.29126	1.19193e-05	0.00275395
FAHD1	hsa-miR-193a-5p	UP	_	60.1914	-0.368776	0.774439	-1.29126	1.19193e-05	0.00275395
FAHD1	hsa-miR-342-5p	UP	_	60.1914	-0.368776	0.774439	-1.29126	1.19193e-05	0.00275395
FAHD1	hsa-miR-6503-3p	Down	_	60.1914	-0.368776	0.774439	-1.29126	1.19193e-05	0.00275395
FAHD1	hsa-miR-3679-5p	UP	_	60.1914	-0.368776	0.774439	-1.29126	1.19193e-05	0.00275395
FAHD1	hsa-miR-671-5p	UP	_	60.1914	-0.368776	0.774439	-1.29126	1.19193e-05	0.00275395
FAHD1	hsa-miR-942-5p	UP	_	60.1914	-0.368776	0.774439	-1.29126	1.19193e-05	0.00275395
FAHD1	hsa-miR-194-5p	Down	_	60.1914	-0.368776	0.774439	-1.29126	1.19193e-05	0.00275395
FAHD1	hsa-miR-877-5p	UP	_	60.1914	-0.368776	0.774439	-1.29126	1.19193e-05	0.00275395
FAHD1	hsa-miR-431-5p	UP	_	60.1914	-0.368776	0.774439	-1.29126	1.19193e-05	0.00275395
FAHD1	hsa-miR-3177-3p	UP	_	60.1914	-0.368776	0.774439	-1.29126	1.19193e-05	0.00275395
FAHD1	hsa-miR-4443	UP	_	60.1914	-0.368776	0.774439	-1.29126	1.19193e-05	0.00275395
PARM1	hsa-miR-3143	Down	_	40.6697	-0.367717	0.775008	-1.29031	0.00162217	0.0460681
PARM1	hsa-miR-6741-3p	UP	_	40.6697	-0.367717	0.775008	-1.29031	0.00162217	0.0460681
PARM1	hsa-miR-3940-3p	UP	_	40.6697	-0.367717	0.775008	-1.29031	0.00162217	0.0460681
PARM1	hsa-miR-5193	UP	_	40.6697	-0.367717	0.775008	-1.29031	0.00162217	0.0460681
PARM1	hsa-miR-4423-5p	UP	_	40.6697	-0.367717	0.775008	-1.29031	0.00162217	0.0460681
PARM1	hsa-miR-125b-5p	Down	_	40.6697	-0.367717	0.775008	-1.29031	0.00162217	0.0460681
PARM1	hsa-miR-23b-5p	UP	_	40.6697	-0.367717	0.775008	-1.29031	0.00162217	0.0460681
PARM1	hsa-miR-6852-5p	UP	_	40.6697	-0.367717	0.775008	-1.29031	0.00162217	0.0460681
PARM1	hsa-miR-877-5p	UP	_	40.6697	-0.367717	0.775008	-1.29031	0.00162217	0.0460681
PARM1	hsa-miR-193a-5p	UP	_	40.6697	-0.367717	0.775008	-1.29031	0.00162217	0.0460681
PARM1	hsa-let-7b-5p	UP	_	40.6697	-0.367717	0.775008	-1.29031	0.00162217	0.0460681
PARM1	hsa-miR-186-5p	Down	_	40.6697	-0.367717	0.775008	-1.29031	0.00162217	0.0460681
PARM1	hsa-miR-1908-5p	UP	_	40.6697	-0.367717	0.775008	-1.29031	0.00162217	0.0460681
PARM1	hsa-miR-432-5p	UP	_	40.6697	-0.367717	0.775008	-1.29031	0.00162217	0.0460681
PARM1	hsa-miR-25-5p	UP	_	40.6697	-0.367717	0.775008	-1.29031	0.00162217	0.0460681
PARM1	hsa-miR-2115-5p	Down	_	40.6697	-0.367717	0.775008	-1.29031	0.00162217	0.0460681
PARM1	hsa-miR-92a-1-5p	UP	_	40.6697	-0.367717	0.775008	-1.29031	0.00162217	0.0460681
PARM1	hsa-miR-23a-5p	UP	_	40.6697	-0.367717	0.775008	-1.29031	0.00162217	0.0460681
PARM1	hsa-miR-642a-3p	UP	_	40.6697	-0.367717	0.775008	-1.29031	0.00162217	0.0460681
PARM1	hsa-miR-501-5p	UP	_	40.6697	-0.367717	0.775008	-1.29031	0.00162217	0.0460681
TRMT5	hsa-miR-342-5p	UP	_	47.4533	-0.366687	0.775561	-1.28939	3.95507e-05	0.00539488
TRMT5	hsa-miR-423-5p	UP	_	47.4533	-0.366687	0.775561	-1.28939	3.95507e-05	0.00539488
TRMT5	hsa-miR-505-5p	UP	_	47.4533	-0.366687	0.775561	-1.28939	3.95507e-05	0.00539488
TRMT5	hsa-miR-92a-1-5p	UP	_	47.4533	-0.366687	0.775561	-1.28939	3.95507e-05	0.00539488
TRMT5	hsa-miR-10392-5p	UP	_	47.4533	-0.366687	0.775561	-1.28939	3.95507e-05	0.00539488
TRMT5	hsa-miR-200a-3p	Down	_	47.4533	-0.366687	0.775561	-1.28939	3.95507e-05	0.00539488
TRMT5	hsa-miR-150-3p	UP	_	47.4533	-0.366687	0.775561	-1.28939	3.95507e-05	0.00539488
TRMT5	hsa-miR-3679-5p	UP	_	47.4533	-0.366687	0.775561	-1.28939	3.95507e-05	0.00539488
TRMT5	hsa-miR-29b-2-5p	UP	_	47.4533	-0.366687	0.775561	-1.28939	3.95507e-05	0.00539488
TRMT5	hsa-miR-1275	UP	_	47.4533	-0.366687	0.775561	-1.28939	3.95507e-05	0.00539488
TRMT5	hsa-miR-3202	UP	_	47.4533	-0.366687	0.775561	-1.28939	3.95507e-05	0.00539488
TRMT5	hsa-miR-4482-5p	UP	_	47.4533	-0.366687	0.775561	-1.28939	3.95507e-05	0.00539488
TRMT5	hsa-miR-193a-5p	UP	_	47.4533	-0.366687	0.775561	-1.28939	3.95507e-05	0.00539488
TRMT5	hsa-miR-877-5p	UP	_	47.4533	-0.366687	0.775561	-1.28939	3.95507e-05	0.00539488
TRMT5	hsa-miR-141-3p	Down	_	47.4533	-0.366687	0.775561	-1.28939	3.95507e-05	0.00539488
TRMT5	hsa-miR-125b-2-3p	Down	_	47.4533	-0.366687	0.775561	-1.28939	3.95507e-05	0.00539488
WDCP	hsa-miR-6852-5p	UP	_	68.6905	-0.365433	0.776236	-1.28827	9.38157e-06	0.00254458
WDCP	hsa-miR-877-5p	UP	_	68.6905	-0.365433	0.776236	-1.28827	9.38157e-06	0.00254458
WDCP	hsa-miR-320b	UP	_	68.6905	-0.365433	0.776236	-1.28827	9.38157e-06	0.00254458
WDCP	hsa-miR-6503-3p	Down	_	68.6905	-0.365433	0.776236	-1.28827	9.38157e-06	0.00254458
WDCP	hsa-miR-3202	UP	_	68.6905	-0.365433	0.776236	-1.28827	9.38157e-06	0.00254458
WDCP	hsa-miR-423-5p	UP	_	68.6905	-0.365433	0.776236	-1.28827	9.38157e-06	0.00254458
WDCP	hsa-miR-1307-3p	UP	_	68.6905	-0.365433	0.776236	-1.28827	9.38157e-06	0.00254458
WDCP	hsa-miR-671-5p	UP	_	68.6905	-0.365433	0.776236	-1.28827	9.38157e-06	0.00254458
WDCP	hsa-miR-378i	Down	_	68.6905	-0.365433	0.776236	-1.28827	9.38157e-06	0.00254458
WDCP	hsa-miR-760	UP	_	68.6905	-0.365433	0.776236	-1.28827	9.38157e-06	0.00254458
WDCP	hsa-miR-3940-3p	UP	_	68.6905	-0.365433	0.776236	-1.28827	9.38157e-06	0.00254458
WDCP	hsa-miR-134-5p	UP	_	68.6905	-0.365433	0.776236	-1.28827	9.38157e-06	0.00254458
WDCP	hsa-miR-181b-3p	Down	_	68.6905	-0.365433	0.776236	-1.28827	9.38157e-06	0.00254458
WDCP	hsa-miR-505-5p	UP	_	68.6905	-0.365433	0.776236	-1.28827	9.38157e-06	0.00254458
WDCP	hsa-miR-485-5p	UP	_	68.6905	-0.365433	0.776236	-1.28827	9.38157e-06	0.00254458
WDCP	hsa-miR-2115-5p	Down	_	68.6905	-0.365433	0.776236	-1.28827	9.38157e-06	0.00254458
WDCP	hsa-miR-4433b-3p	UP	_	68.6905	-0.365433	0.776236	-1.28827	9.38157e-06	0.00254458
WDCP	hsa-miR-320a-3p	UP	_	68.6905	-0.365433	0.776236	-1.28827	9.38157e-06	0.00254458
WDCP	hsa-miR-4482-5p	UP	_	68.6905	-0.365433	0.776236	-1.28827	9.38157e-06	0.00254458
WDCP	hsa-miR-4485-3p	UP	_	68.6905	-0.365433	0.776236	-1.28827	9.38157e-06	0.00254458
WDCP	hsa-miR-23a-5p	UP	_	68.6905	-0.365433	0.776236	-1.28827	9.38157e-06	0.00254458
WDCP	hsa-miR-433-3p	UP	_	68.6905	-0.365433	0.776236	-1.28827	9.38157e-06	0.00254458
BOLA1	hsa-miR-4446-3p	UP	_	44.2147	-0.364383	0.776801	-1.28733	0.000408422	0.0208779
PTK7	hsa-miR-3679-5p	UP	_	50.7658	-0.363684	0.777178	-1.28671	0.00066861	0.0279859
PTK7	hsa-miR-3202	UP	_	50.7658	-0.363684	0.777178	-1.28671	0.00066861	0.0279859
PTK7	hsa-miR-605-5p	UP	_	50.7658	-0.363684	0.777178	-1.28671	0.00066861	0.0279859
PTK7	hsa-miR-92b-3p	UP	_	50.7658	-0.363684	0.777178	-1.28671	0.00066861	0.0279859
PTK7	hsa-miR-197-3p	UP	_	50.7658	-0.363684	0.777178	-1.28671	0.00066861	0.0279859
PTK7	hsa-miR-4482-5p	UP	_	50.7658	-0.363684	0.777178	-1.28671	0.00066861	0.0279859
PTK7	hsa-miR-5193	UP	_	50.7658	-0.363684	0.777178	-1.28671	0.00066861	0.0279859
PTK7	hsa-miR-766-3p	UP	_	50.7658	-0.363684	0.777178	-1.28671	0.00066861	0.0279859
PTK7	hsa-miR-1275	UP	_	50.7658	-0.363684	0.777178	-1.28671	0.00066861	0.0279859
PTK7	hsa-miR-10401-3p	UP	_	50.7658	-0.363684	0.777178	-1.28671	0.00066861	0.0279859
PTK7	hsa-miR-877-5p	UP	_	50.7658	-0.363684	0.777178	-1.28671	0.00066861	0.0279859
PTK7	hsa-miR-501-5p	UP	_	50.7658	-0.363684	0.777178	-1.28671	0.00066861	0.0279859
PTK7	hsa-miR-1260a	UP	_	50.7658	-0.363684	0.777178	-1.28671	0.00066861	0.0279859
PTK7	hsa-miR-4443	UP	_	50.7658	-0.363684	0.777178	-1.28671	0.00066861	0.0279859
PTK7	hsa-miR-431-5p	UP	_	50.7658	-0.363684	0.777178	-1.28671	0.00066861	0.0279859
PTK7	hsa-miR-485-5p	UP	_	50.7658	-0.363684	0.777178	-1.28671	0.00066861	0.0279859
TNFAIP8L2	hsa-miR-744-3p	Down	_	220.727	-0.361398	0.77841	-1.28467	0.00182922	0.0487519
TNFAIP8L2	hsa-miR-4433b-3p	UP	_	220.727	-0.361398	0.77841	-1.28467	0.00182922	0.0487519
TNFAIP8L2	hsa-miR-320a-3p	UP	_	220.727	-0.361398	0.77841	-1.28467	0.00182922	0.0487519
TNFAIP8L2	hsa-miR-6741-3p	UP	_	220.727	-0.361398	0.77841	-1.28467	0.00182922	0.0487519
TNFAIP8L2	hsa-miR-320b	UP	_	220.727	-0.361398	0.77841	-1.28467	0.00182922	0.0487519
TNFAIP8L2	hsa-miR-942-5p	UP	_	220.727	-0.361398	0.77841	-1.28467	0.00182922	0.0487519
TNFAIP8L2	hsa-miR-766-5p	UP	_	220.727	-0.361398	0.77841	-1.28467	0.00182922	0.0487519
TNFAIP8L2	hsa-miR-6852-5p	UP	_	220.727	-0.361398	0.77841	-1.28467	0.00182922	0.0487519
TNFAIP8L2	hsa-miR-3928-3p	UP	_	220.727	-0.361398	0.77841	-1.28467	0.00182922	0.0487519
TNFAIP8L2	hsa-miR-1249-3p	UP	_	220.727	-0.361398	0.77841	-1.28467	0.00182922	0.0487519
TNFAIP8L2	hsa-miR-1275	UP	_	220.727	-0.361398	0.77841	-1.28467	0.00182922	0.0487519
AGMAT	hsa-miR-6503-3p	Down	_	58.0906	-0.354908	0.781919	-1.2789	0.00124464	0.0392146
AGMAT	hsa-miR-150-3p	UP	_	58.0906	-0.354908	0.781919	-1.2789	0.00124464	0.0392146
AGMAT	hsa-miR-4433b-3p	UP	_	58.0906	-0.354908	0.781919	-1.2789	0.00124464	0.0392146
AGMAT	hsa-miR-193a-5p	UP	_	58.0906	-0.354908	0.781919	-1.2789	0.00124464	0.0392146
AGMAT	hsa-let-7b-5p	UP	_	58.0906	-0.354908	0.781919	-1.2789	0.00124464	0.0392146
NKPD1	hsa-miR-625-5p	UP	_	8.58599	-0.35387	0.782482	-1.27798	0.00106077	0.0357243
NKPD1	hsa-miR-942-5p	UP	_	8.58599	-0.35387	0.782482	-1.27798	0.00106077	0.0357243
NKPD1	hsa-miR-374b-3p	Down	_	8.58599	-0.35387	0.782482	-1.27798	0.00106077	0.0357243
NKPD1	hsa-let-7g-3p	Down	_	8.58599	-0.35387	0.782482	-1.27798	0.00106077	0.0357243
NKPD1	hsa-miR-3202	UP	_	8.58599	-0.35387	0.782482	-1.27798	0.00106077	0.0357243
NKPD1	hsa-miR-4446-3p	UP	_	8.58599	-0.35387	0.782482	-1.27798	0.00106077	0.0357243
NKPD1	hsa-miR-194-5p	Down	_	8.58599	-0.35387	0.782482	-1.27798	0.00106077	0.0357243
NKPD1	hsa-miR-29a-3p	Down	_	8.58599	-0.35387	0.782482	-1.27798	0.00106077	0.0357243
NKPD1	hsa-miR-1260a	UP	_	8.58599	-0.35387	0.782482	-1.27798	0.00106077	0.0357243
NKPD1	hsa-miR-148b-5p	Down	_	8.58599	-0.35387	0.782482	-1.27798	0.00106077	0.0357243
NKPD1	hsa-miR-99a-5p	Down	_	8.58599	-0.35387	0.782482	-1.27798	0.00106077	0.0357243
UMPS	hsa-miR-29b-1-5p	UP	_	144.494	-0.353188	0.782853	-1.27738	4.04216e-06	0.00168109
UMPS	hsa-miR-877-5p	UP	_	144.494	-0.353188	0.782853	-1.27738	4.04216e-06	0.00168109
UMPS	hsa-miR-4446-3p	UP	_	144.494	-0.353188	0.782853	-1.27738	4.04216e-06	0.00168109
[truncated: 5,784 more rows]
