# Supplementary material for: Role and Dysregulation of miRNA in Patients with Parkinson’s Disease
Source: Int J Mol Sci. 2022 Dec 31;24(1):712. doi: 10.3390/ijms24010712 (PMC9820759; doi:10.3390/ijms24010712)
Supplement: Supplementary file 1 [file ijms-24-00712-s001.zip › Supplementary_Table_S6.xlsx]

## Sheet: Target-FC_Significant
Table S6: Significant (|FC|≥1.5 and padj ≤ 0.05) genes as target of selected top up- and down-regulated DEmiRNAs
genesymbol	mirnaid	Status_miRNA	baseMean_Target	log2FoldChange_Target	FC_Target	FoldChange_Target	pvalue_Target	padj_Target
NOG	hsa-miR-4433b-3p	UP	28.1247	-1.90771	0.266515	-3.75213	2.39739e-13	4.48671e-09
LRRN3	hsa-miR-432-5p	UP	86.2327	-1.44661	0.366883	-2.72567	1.14585e-06	0.000782848
MXRA8	hsa-miR-23a-5p	UP	9.98776	-1.0784	0.473553	-2.11169	1.86512e-05	0.00352582
MXRA8	hsa-miR-4443	UP	9.98776	-1.0784	0.473553	-2.11169	1.86512e-05	0.00352582
IL1B	hsa-miR-1275	UP	1669.82	-1.05787	0.480341	-2.08185	0.00143137	0.0425562
IL1B	hsa-miR-4433b-3p	UP	1669.82	-1.05787	0.480341	-2.08185	0.00143137	0.0425562
GLDC	hsa-miR-1275	UP	11.7907	-1.04176	0.485735	-2.05874	9.50541e-05	0.00890506
CD248	hsa-miR-4433b-3p	UP	19.3384	-1.03901	0.486662	-2.05481	1.77979e-06	0.000990488
HRK	hsa-miR-4443	UP	10.4018	-1.01794	0.493823	-2.02502	7.4314e-07	0.000662279
HRK	hsa-miR-1275	UP	10.4018	-1.01794	0.493823	-2.02502	7.4314e-07	0.000662279
HRK	hsa-miR-143-3p	Down	10.4018	-1.01794	0.493823	-2.02502	7.4314e-07	0.000662279
HRK	hsa-miR-4433b-3p	UP	10.4018	-1.01794	0.493823	-2.02502	7.4314e-07	0.000662279
HRK	hsa-miR-432-5p	UP	10.4018	-1.01794	0.493823	-2.02502	7.4314e-07	0.000662279
BHLHA15	hsa-miR-143-3p	Down	12.0445	-0.992051	0.502762	-1.98901	7.56083e-05	0.00790508
CACHD1	hsa-miR-4433b-3p	UP	21.4221	-0.958235	0.514686	-1.94293	5.56921e-06	0.00189505
JCHAIN	hsa-miR-4433b-3p	UP	1388.89	-0.946811	0.518778	-1.92761	1.72421e-05	0.00343843
JCHAIN	hsa-miR-23a-5p	UP	1388.89	-0.946811	0.518778	-1.92761	1.72421e-05	0.00343843
JCHAIN	hsa-miR-1275	UP	1388.89	-0.946811	0.518778	-1.92761	1.72421e-05	0.00343843
ASIC1	hsa-miR-432-5p	UP	8.10878	-0.928381	0.525448	-1.90314	1.70284e-05	0.00343843
ASIC1	hsa-miR-1275	UP	8.10878	-0.928381	0.525448	-1.90314	1.70284e-05	0.00343843
ASIC1	hsa-miR-4433b-3p	UP	8.10878	-0.928381	0.525448	-1.90314	1.70284e-05	0.00343843
ASIC1	hsa-miR-4443	UP	8.10878	-0.928381	0.525448	-1.90314	1.70284e-05	0.00343843
ZNF285	hsa-miR-143-3p	Down	12.6365	-0.906684	0.53341	-1.87473	8.12327e-07	0.000691032
ZNF285	hsa-miR-4433b-3p	UP	12.6365	-0.906684	0.53341	-1.87473	8.12327e-07	0.000691032
ZNF285	hsa-miR-1275	UP	12.6365	-0.906684	0.53341	-1.87473	8.12327e-07	0.000691032
ZNF285	hsa-miR-4443	UP	12.6365	-0.906684	0.53341	-1.87473	8.12327e-07	0.000691032
FOXJ1	hsa-miR-143-3p	Down	2.54656	-0.902785	0.534853	-1.86967	0.000549301	0.0247119
FOXJ1	hsa-miR-23a-5p	UP	2.54656	-0.902785	0.534853	-1.86967	0.000549301	0.0247119
NKX3-1	hsa-miR-542-3p	Down	14.948	-0.822555	0.56544	-1.76854	0.000131168	0.0103144
NKX3-1	hsa-miR-1275	UP	14.948	-0.822555	0.56544	-1.76854	0.000131168	0.0103144
NKX3-1	hsa-miR-23a-5p	UP	14.948	-0.822555	0.56544	-1.76854	0.000131168	0.0103144
NKX3-1	hsa-miR-4433b-3p	UP	14.948	-0.822555	0.56544	-1.76854	0.000131168	0.0103144
WNT16	hsa-miR-23a-5p	UP	5.51061	-0.772252	0.585503	-1.70793	0.00132208	0.0408246
C17orf100	hsa-miR-4433b-3p	UP	9.7072	-0.756725	0.591838	-1.68965	8.57573e-07	0.000697804
NRCAM	hsa-miR-4433b-3p	UP	24.6117	-0.740395	0.598575	-1.67063	0.000678455	0.0279859
TLR10	hsa-miR-99a-5p	Down	100.022	-0.723953	0.605436	-1.6517	3.93548e-05	0.00539488
TLR10	hsa-miR-432-5p	UP	100.022	-0.723953	0.605436	-1.6517	3.93548e-05	0.00539488
PLLP	hsa-miR-1275	UP	7.57695	-0.714994	0.609208	-1.64148	2.5484e-05	0.00407635
PLLP	hsa-miR-23a-5p	UP	7.57695	-0.714994	0.609208	-1.64148	2.5484e-05	0.00407635
PLLP	hsa-miR-4443	UP	7.57695	-0.714994	0.609208	-1.64148	2.5484e-05	0.00407635
TTC24	hsa-miR-4433b-3p	UP	88.7512	-0.699608	0.615739	-1.62406	8.62037e-09	5.37768e-05
TTC24	hsa-miR-1275	UP	88.7512	-0.699608	0.615739	-1.62406	8.62037e-09	5.37768e-05
ZNF2	hsa-miR-1275	UP	22.5949	-0.663859	0.631188	-1.58432	0.000108383	0.00952298
ZNF2	hsa-miR-432-5p	UP	22.5949	-0.663859	0.631188	-1.58432	0.000108383	0.00952298
ZNF2	hsa-miR-4443	UP	22.5949	-0.663859	0.631188	-1.58432	0.000108383	0.00952298
ZNF2	hsa-miR-23a-5p	UP	22.5949	-0.663859	0.631188	-1.58432	0.000108383	0.00952298
KLHL33	hsa-miR-1275	UP	5.32705	-0.655882	0.634687	-1.57558	0.00062798	0.0269194
C12orf60	hsa-miR-1275	UP	2.98903	-0.643878	0.63999	-1.56252	0.000490802	0.0232609
ZNF215	hsa-miR-23a-5p	UP	4.77729	-0.621297	0.650086	-1.53826	0.00174432	0.0479369
ZNF215	hsa-miR-432-5p	UP	4.77729	-0.621297	0.650086	-1.53826	0.00174432	0.0479369
ZNF215	hsa-miR-4433b-3p	UP	4.77729	-0.621297	0.650086	-1.53826	0.00174432	0.0479369
ZNF215	hsa-miR-4443	UP	4.77729	-0.621297	0.650086	-1.53826	0.00174432	0.0479369
CISH	hsa-miR-4443	UP	220.171	-0.616033	0.652463	-1.53265	2.83657e-05	0.00442387
BCL7A	hsa-miR-99a-5p	Down	21.2509	-0.605222	0.65737	-1.52121	6.7431e-06	0.00213893
BCL7A	hsa-miR-1275	UP	21.2509	-0.605222	0.65737	-1.52121	6.7431e-06	0.00213893
BCL7A	hsa-miR-4433b-3p	UP	21.2509	-0.605222	0.65737	-1.52121	6.7431e-06	0.00213893
SIGLEC6	hsa-miR-23a-5p	UP	47.0311	-0.601191	0.659209	-1.51697	0.000131807	0.0103212
AMACR	hsa-miR-1275	UP	5.70865	-0.593589	0.662692	-1.509	1.33741e-05	0.00300871
AMACR	hsa-miR-23a-5p	UP	5.70865	-0.593589	0.662692	-1.509	1.33741e-05	0.00300871
AMACR	hsa-miR-432-5p	UP	5.70865	-0.593589	0.662692	-1.509	1.33741e-05	0.00300871
FAXDC2	hsa-miR-23a-5p	UP	251.87	0.608997	1.5252	1.5252	0.000209275	0.0143465
FAXDC2	hsa-miR-432-5p	UP	251.87	0.608997	1.5252	1.5252	0.000209275	0.0143465
PARD6G	hsa-miR-432-5p	UP	9.4842	0.615401	1.53198	1.53198	0.00109796	0.0362665
PARD6G	hsa-miR-4443	UP	9.4842	0.615401	1.53198	1.53198	0.00109796	0.0362665
MMRN1	hsa-miR-4433b-3p	UP	66.5012	0.623921	1.54106	1.54106	0.000317572	0.0183126
CTDSPL	hsa-miR-23a-5p	UP	227.312	0.68165	1.60397	1.60397	8.45787e-05	0.00820151
CTDSPL	hsa-miR-1275	UP	227.312	0.68165	1.60397	1.60397	8.45787e-05	0.00820151
CTDSPL	hsa-miR-432-5p	UP	227.312	0.68165	1.60397	1.60397	8.45787e-05	0.00820151
CTDSPL	hsa-miR-4443	UP	227.312	0.68165	1.60397	1.60397	8.45787e-05	0.00820151
P2RY1	hsa-miR-143-3p	Down	80.305	0.703934	1.62894	1.62894	1.15105e-06	0.000782848
SMOX	hsa-miR-1275	UP	278.54	0.706897	1.63229	1.63229	0.000130301	0.0103144
SMOX	hsa-miR-4433b-3p	UP	278.54	0.706897	1.63229	1.63229	0.000130301	0.0103144
SPTB	hsa-miR-1275	UP	60.6443	0.715012	1.6415	1.6415	7.71152e-05	0.00795104
PCSK6	hsa-miR-1275	UP	148.798	0.726223	1.6543	1.6543	3.03143e-05	0.00456005
PCSK6	hsa-miR-4433b-3p	UP	148.798	0.726223	1.6543	1.6543	3.03143e-05	0.00456005
PCSK6	hsa-miR-23a-5p	UP	148.798	0.726223	1.6543	1.6543	3.03143e-05	0.00456005
PCSK6	hsa-miR-143-3p	Down	148.798	0.726223	1.6543	1.6543	3.03143e-05	0.00456005
DMTN	hsa-miR-4433b-3p	UP	498.014	0.73222	1.66119	1.66119	2.26213e-06	0.00109321
ALAS2	hsa-miR-4433b-3p	UP	521.341	0.764854	1.6992	1.6992	0.00106637	0.0358296
XK	hsa-miR-4433b-3p	UP	100.822	0.80348	1.74531	1.74531	5.73566e-05	0.00670893
XK	hsa-miR-432-5p	UP	100.822	0.80348	1.74531	1.74531	5.73566e-05	0.00670893
SAMD14	hsa-miR-432-5p	UP	31.1258	0.81942	1.7647	1.7647	4.31995e-05	0.00569352
SAMD14	hsa-miR-1275	UP	31.1258	0.81942	1.7647	1.7647	4.31995e-05	0.00569352
SAMD14	hsa-miR-4433b-3p	UP	31.1258	0.81942	1.7647	1.7647	4.31995e-05	0.00569352
TRHDE	hsa-miR-4433b-3p	UP	3.65854	0.830215	1.77795	1.77795	0.00145787	0.0431029
TRHDE	hsa-miR-432-5p	UP	3.65854	0.830215	1.77795	1.77795	0.00145787	0.0431029
CEACAM6	hsa-miR-1275	UP	80.808	0.90022	1.86635	1.86635	0.000887023	0.0321726
OSBP2	hsa-miR-1275	UP	68.0565	0.901971	1.86862	1.86862	0.000112667	0.0096723
OSBP2	hsa-miR-23a-5p	UP	68.0565	0.901971	1.86862	1.86862	0.000112667	0.0096723
OSBP2	hsa-miR-4443	UP	68.0565	0.901971	1.86862	1.86862	0.000112667	0.0096723
MYL9	hsa-miR-23a-5p	UP	346.392	0.972372	1.96206	1.96206	4.74286e-05	0.00620717
MYL9	hsa-miR-4433b-3p	UP	346.392	0.972372	1.96206	1.96206	4.74286e-05	0.00620717
AQP10	hsa-miR-1275	UP	75.7948	0.978776	1.97079	1.97079	6.359e-05	0.00712627
EPGN	hsa-miR-4433b-3p	UP	4.46143	0.986419	1.98126	1.98126	0.00012988	0.0103144
EPGN	hsa-miR-1275	UP	4.46143	0.986419	1.98126	1.98126	0.00012988	0.0103144
FIGN	hsa-miR-143-3p	Down	2.95652	1.03731	2.0524	2.0524	0.00180186	0.0485207
ITGB3	hsa-miR-4443	UP	742.999	1.16203	2.23773	2.23773	0.000136152	0.0104269
ITGB3	hsa-miR-23a-5p	UP	742.999	1.16203	2.23773	2.23773	0.000136152	0.0104269
ITGB3	hsa-miR-4433b-3p	UP	742.999	1.16203	2.23773	2.23773	0.000136152	0.0104269
CEACAM8	hsa-miR-432-5p	UP	190.107	1.2414	2.36428	2.36428	5.034e-05	0.00631201
MAP1B	hsa-miR-432-5p	UP	2.1522	1.25857	2.39258	2.39258	6.82141e-05	0.00737934
MAP1B	hsa-miR-1275	UP	2.1522	1.25857	2.39258	2.39258	6.82141e-05	0.00737934
IL1R2	hsa-miR-23a-5p	UP	220.591	1.56115	2.95089	2.95089	8.29561e-05	0.00817117
PPBP	hsa-miR-432-5p	UP	2711.57	1.63517	3.10623	3.10623	0.00123576	0.0390003
PPBP	hsa-miR-4433b-3p	UP	2711.57	1.63517	3.10623	3.10623	0.00123576	0.0390003
ADAMTS2	hsa-miR-4433b-3p	UP	14.6173	2.42335	5.36414	5.36414	6.82352e-07	0.000662279
ADAMTS2	hsa-miR-23a-5p	UP	14.6173	2.42335	5.36414	5.36414	6.82352e-07	0.000662279
CA1	hsa-miR-1275	UP	62.2997	2.64182	6.24118	6.24118	1.81635e-05	0.00350443
