# Supplementary material for: Role and Dysregulation of miRNA in Patients with Parkinson’s Disease
Source: Int J Mol Sci. 2022 Dec 31;24(1):712. doi: 10.3390/ijms24010712 (PMC9820759; doi:10.3390/ijms24010712)
Supplement: Supplementary file 1 [file ijms-24-00712-s001.zip › Supplementary_Table_S7.xlsx]

## Sheet: AssociatedGeneComparisonSign
Table S7: Significant (padj ≤0.05) genes as target of top 5 up- and down-regulated DEmiRNAs
genesymbol	mirnaid	Status_miRNA	baseMean_Target	log2FoldChange_Target	FC_Target	FoldChange_Target	pvalue_Target	padj_Target
NOG	hsa-miR-4433b-3p	UP	28.1247	-1.90771	0.266515	-3.75213	2.39739e-13	4.48671e-09
LRRN3	hsa-miR-432-5p	UP	86.2327	-1.44661	0.366883	-2.72567	1.14585e-06	0.000782848
MXRA8	hsa-miR-23a-5p	UP	9.98776	-1.0784	0.473553	-2.11169	1.86512e-05	0.00352582
MXRA8	hsa-miR-4443	UP	9.98776	-1.0784	0.473553	-2.11169	1.86512e-05	0.00352582
IL1B	hsa-miR-1275	UP	1669.82	-1.05787	0.480341	-2.08185	0.00143137	0.0425562
IL1B	hsa-miR-4433b-3p	UP	1669.82	-1.05787	0.480341	-2.08185	0.00143137	0.0425562
GLDC	hsa-miR-1275	UP	11.7907	-1.04176	0.485735	-2.05874	9.50541e-05	0.00890506
CD248	hsa-miR-4433b-3p	UP	19.3384	-1.03901	0.486662	-2.05481	1.77979e-06	0.000990488
HRK	hsa-miR-4443	UP	10.4018	-1.01794	0.493823	-2.02502	7.4314e-07	0.000662279
HRK	hsa-miR-1275	UP	10.4018	-1.01794	0.493823	-2.02502	7.4314e-07	0.000662279
HRK	hsa-miR-143-3p	Down	10.4018	-1.01794	0.493823	-2.02502	7.4314e-07	0.000662279
HRK	hsa-miR-4433b-3p	UP	10.4018	-1.01794	0.493823	-2.02502	7.4314e-07	0.000662279
HRK	hsa-miR-432-5p	UP	10.4018	-1.01794	0.493823	-2.02502	7.4314e-07	0.000662279
BHLHA15	hsa-miR-143-3p	Down	12.0445	-0.992051	0.502762	-1.98901	7.56083e-05	0.00790508
CACHD1	hsa-miR-4433b-3p	UP	21.4221	-0.958235	0.514686	-1.94293	5.56921e-06	0.00189505
JCHAIN	hsa-miR-4433b-3p	UP	1388.89	-0.946811	0.518778	-1.92761	1.72421e-05	0.00343843
JCHAIN	hsa-miR-23a-5p	UP	1388.89	-0.946811	0.518778	-1.92761	1.72421e-05	0.00343843
JCHAIN	hsa-miR-1275	UP	1388.89	-0.946811	0.518778	-1.92761	1.72421e-05	0.00343843
ASIC1	hsa-miR-432-5p	UP	8.10878	-0.928381	0.525448	-1.90314	1.70284e-05	0.00343843
ASIC1	hsa-miR-1275	UP	8.10878	-0.928381	0.525448	-1.90314	1.70284e-05	0.00343843
ASIC1	hsa-miR-4433b-3p	UP	8.10878	-0.928381	0.525448	-1.90314	1.70284e-05	0.00343843
ASIC1	hsa-miR-4443	UP	8.10878	-0.928381	0.525448	-1.90314	1.70284e-05	0.00343843
ZNF285	hsa-miR-143-3p	Down	12.6365	-0.906684	0.53341	-1.87473	8.12327e-07	0.000691032
ZNF285	hsa-miR-4433b-3p	UP	12.6365	-0.906684	0.53341	-1.87473	8.12327e-07	0.000691032
ZNF285	hsa-miR-1275	UP	12.6365	-0.906684	0.53341	-1.87473	8.12327e-07	0.000691032
ZNF285	hsa-miR-4443	UP	12.6365	-0.906684	0.53341	-1.87473	8.12327e-07	0.000691032
FOXJ1	hsa-miR-143-3p	Down	2.54656	-0.902785	0.534853	-1.86967	0.000549301	0.0247119
FOXJ1	hsa-miR-23a-5p	UP	2.54656	-0.902785	0.534853	-1.86967	0.000549301	0.0247119
NKX3-1	hsa-miR-542-3p	Down	14.948	-0.822555	0.56544	-1.76854	0.000131168	0.0103144
NKX3-1	hsa-miR-1275	UP	14.948	-0.822555	0.56544	-1.76854	0.000131168	0.0103144
NKX3-1	hsa-miR-23a-5p	UP	14.948	-0.822555	0.56544	-1.76854	0.000131168	0.0103144
NKX3-1	hsa-miR-4433b-3p	UP	14.948	-0.822555	0.56544	-1.76854	0.000131168	0.0103144
WNT16	hsa-miR-23a-5p	UP	5.51061	-0.772252	0.585503	-1.70793	0.00132208	0.0408246
C17orf100	hsa-miR-4433b-3p	UP	9.7072	-0.756725	0.591838	-1.68965	8.57573e-07	0.000697804
NRCAM	hsa-miR-4433b-3p	UP	24.6117	-0.740395	0.598575	-1.67063	0.000678455	0.0279859
TLR10	hsa-miR-99a-5p	Down	100.022	-0.723953	0.605436	-1.6517	3.93548e-05	0.00539488
TLR10	hsa-miR-432-5p	UP	100.022	-0.723953	0.605436	-1.6517	3.93548e-05	0.00539488
PLLP	hsa-miR-1275	UP	7.57695	-0.714994	0.609208	-1.64148	2.5484e-05	0.00407635
PLLP	hsa-miR-23a-5p	UP	7.57695	-0.714994	0.609208	-1.64148	2.5484e-05	0.00407635
PLLP	hsa-miR-4443	UP	7.57695	-0.714994	0.609208	-1.64148	2.5484e-05	0.00407635
TTC24	hsa-miR-4433b-3p	UP	88.7512	-0.699608	0.615739	-1.62406	8.62037e-09	5.37768e-05
TTC24	hsa-miR-1275	UP	88.7512	-0.699608	0.615739	-1.62406	8.62037e-09	5.37768e-05
ZNF2	hsa-miR-1275	UP	22.5949	-0.663859	0.631188	-1.58432	0.000108383	0.00952298
ZNF2	hsa-miR-432-5p	UP	22.5949	-0.663859	0.631188	-1.58432	0.000108383	0.00952298
ZNF2	hsa-miR-4443	UP	22.5949	-0.663859	0.631188	-1.58432	0.000108383	0.00952298
ZNF2	hsa-miR-23a-5p	UP	22.5949	-0.663859	0.631188	-1.58432	0.000108383	0.00952298
KLHL33	hsa-miR-1275	UP	5.32705	-0.655882	0.634687	-1.57558	0.00062798	0.0269194
C12orf60	hsa-miR-1275	UP	2.98903	-0.643878	0.63999	-1.56252	0.000490802	0.0232609
ZNF215	hsa-miR-23a-5p	UP	4.77729	-0.621297	0.650086	-1.53826	0.00174432	0.0479369
ZNF215	hsa-miR-432-5p	UP	4.77729	-0.621297	0.650086	-1.53826	0.00174432	0.0479369
ZNF215	hsa-miR-4433b-3p	UP	4.77729	-0.621297	0.650086	-1.53826	0.00174432	0.0479369
ZNF215	hsa-miR-4443	UP	4.77729	-0.621297	0.650086	-1.53826	0.00174432	0.0479369
CISH	hsa-miR-4443	UP	220.171	-0.616033	0.652463	-1.53265	2.83657e-05	0.00442387
BCL7A	hsa-miR-99a-5p	Down	21.2509	-0.605222	0.65737	-1.52121	6.7431e-06	0.00213893
BCL7A	hsa-miR-1275	UP	21.2509	-0.605222	0.65737	-1.52121	6.7431e-06	0.00213893
BCL7A	hsa-miR-4433b-3p	UP	21.2509	-0.605222	0.65737	-1.52121	6.7431e-06	0.00213893
SIGLEC6	hsa-miR-23a-5p	UP	47.0311	-0.601191	0.659209	-1.51697	0.000131807	0.0103212
AMACR	hsa-miR-1275	UP	5.70865	-0.593589	0.662692	-1.509	1.33741e-05	0.00300871
AMACR	hsa-miR-23a-5p	UP	5.70865	-0.593589	0.662692	-1.509	1.33741e-05	0.00300871
AMACR	hsa-miR-432-5p	UP	5.70865	-0.593589	0.662692	-1.509	1.33741e-05	0.00300871
RHPN1	hsa-miR-23a-5p	UP	163.361	-0.584191	0.667023	-1.4992	2.13467e-06	0.00109321
CD180	hsa-miR-4443	UP	164.446	-0.583729	0.667237	-1.49872	5.38691e-05	0.00646256
CD180	hsa-miR-4433b-3p	UP	164.446	-0.583729	0.667237	-1.49872	5.38691e-05	0.00646256
CETN3	hsa-miR-23a-5p	UP	44.397	-0.580416	0.668771	-1.49528	4.10053e-05	0.00544265
CETN3	hsa-miR-4433b-3p	UP	44.397	-0.580416	0.668771	-1.49528	4.10053e-05	0.00544265
LIMS2	hsa-miR-4433b-3p	UP	23.4169	-0.57255	0.672427	-1.48715	4.03906e-05	0.00539936
LIMS2	hsa-miR-432-5p	UP	23.4169	-0.57255	0.672427	-1.48715	4.03906e-05	0.00539936
SLC23A1	hsa-miR-23a-5p	UP	5.09561	-0.571717	0.672816	-1.48629	0.000174585	0.0125668
MZB1	hsa-miR-432-5p	UP	170.767	-0.566806	0.67511	-1.48124	5.20143e-05	0.0063327
CHRNA10	hsa-miR-4433b-3p	UP	7.7264	-0.565724	0.675616	-1.48013	1.48942e-05	0.00325543
SPINK2	hsa-miR-4433b-3p	UP	8.48528	-0.564658	0.676116	-1.47904	0.000882623	0.0321368
ZNF572	hsa-miR-1275	UP	9.92062	-0.563346	0.676731	-1.47769	0.0001365	0.0104269
ZNF572	hsa-miR-4433b-3p	UP	9.92062	-0.563346	0.676731	-1.47769	0.0001365	0.0104269
IL1RN	hsa-miR-432-5p	UP	474.374	-0.56093	0.677865	-1.47522	0.000867839	0.0318496
IL1RN	hsa-miR-1275	UP	474.374	-0.56093	0.677865	-1.47522	0.000867839	0.0318496
IL1RN	hsa-miR-4443	UP	474.374	-0.56093	0.677865	-1.47522	0.000867839	0.0318496
GIMAP8	hsa-miR-4433b-3p	UP	561.919	-0.559857	0.678369	-1.47412	6.98554e-06	0.0021789
ZNF547	hsa-miR-432-5p	UP	9.86236	-0.555788	0.680285	-1.46997	0.000126514	0.0102498
TMEM272	hsa-miR-1275	UP	69.8519	-0.544214	0.685765	-1.45823	0.000392251	0.0206207
TMEM272	hsa-miR-4433b-3p	UP	69.8519	-0.544214	0.685765	-1.45823	0.000392251	0.0206207
TMEM272	hsa-miR-143-3p	Down	69.8519	-0.544214	0.685765	-1.45823	0.000392251	0.0206207
TMEM272	hsa-miR-4443	UP	69.8519	-0.544214	0.685765	-1.45823	0.000392251	0.0206207
SPIB	hsa-miR-23a-5p	UP	116.84	-0.542248	0.6867	-1.45624	2.81005e-05	0.00441933
SPIB	hsa-miR-99a-5p	Down	116.84	-0.542248	0.6867	-1.45624	2.81005e-05	0.00441933
SPIB	hsa-miR-4433b-3p	UP	116.84	-0.542248	0.6867	-1.45624	2.81005e-05	0.00441933
MORN4	hsa-miR-143-3p	Down	5.95377	-0.539626	0.687949	-1.4536	0.000913954	0.0325803
MORN4	hsa-miR-4433b-3p	UP	5.95377	-0.539626	0.687949	-1.4536	0.000913954	0.0325803
KRT2	hsa-miR-4433b-3p	UP	6.20635	-0.537641	0.688896	-1.4516	0.000844286	0.0314757
SPEG	hsa-miR-4433b-3p	UP	51.0928	-0.535123	0.6901	-1.44907	1.66356e-05	0.00343843
PARS2	hsa-miR-4433b-3p	UP	8.94921	-0.53424	0.690522	-1.44818	0.00147756	0.0435474
PARS2	hsa-miR-1275	UP	8.94921	-0.53424	0.690522	-1.44818	0.00147756	0.0435474
PARS2	hsa-miR-23a-5p	UP	8.94921	-0.53424	0.690522	-1.44818	0.00147756	0.0435474
N4BP3	hsa-miR-23a-5p	UP	37.144	-0.529063	0.693005	-1.44299	0.00015502	0.0113772
TMIE	hsa-miR-23a-5p	UP	10.0787	-0.526523	0.694226	-1.44045	0.000125995	0.0102498
TMIE	hsa-miR-1275	UP	10.0787	-0.526523	0.694226	-1.44045	0.000125995	0.0102498
TMIE	hsa-miR-432-5p	UP	10.0787	-0.526523	0.694226	-1.44045	0.000125995	0.0102498
JUP	hsa-miR-23a-5p	UP	330.296	-0.525169	0.694878	-1.4391	0.000733252	0.0288901
JUP	hsa-miR-4433b-3p	UP	330.296	-0.525169	0.694878	-1.4391	0.000733252	0.0288901
VPREB3	hsa-miR-23a-5p	UP	28.8509	-0.518199	0.698243	-1.43217	0.00103338	0.0352272
VPREB3	hsa-miR-4433b-3p	UP	28.8509	-0.518199	0.698243	-1.43217	0.00103338	0.0352272
VPREB3	hsa-miR-1275	UP	28.8509	-0.518199	0.698243	-1.43217	0.00103338	0.0352272
DBNDD1	hsa-miR-23a-5p	UP	18.1264	-0.497219	0.708471	-1.41149	0.000354923	0.0191423
ZNF200	hsa-miR-4433b-3p	UP	123.654	-0.48972	0.712163	-1.40417	9.26003e-06	0.00254458
ZNF200	hsa-miR-1275	UP	123.654	-0.48972	0.712163	-1.40417	9.26003e-06	0.00254458
FAM50B	hsa-miR-1275	UP	25.4338	-0.485169	0.714413	-1.39975	0.000125238	0.0102498
DNASE1L3	hsa-miR-4433b-3p	UP	21.5149	-0.479163	0.717394	-1.39393	0.000520741	0.0240041
CCDC106	hsa-miR-1275	UP	40.9442	-0.473802	0.720064	-1.38876	1.11565e-05	0.00269158
CCDC106	hsa-miR-4443	UP	40.9442	-0.473802	0.720064	-1.38876	1.11565e-05	0.00269158
OR4D1	hsa-miR-4433b-3p	UP	13.9795	-0.473711	0.72011	-1.38868	0.000261946	0.0166745
OR4D1	hsa-miR-23a-5p	UP	13.9795	-0.473711	0.72011	-1.38868	0.000261946	0.0166745
OR4D1	hsa-miR-99a-5p	Down	13.9795	-0.473711	0.72011	-1.38868	0.000261946	0.0166745
OR4D1	hsa-miR-1275	UP	13.9795	-0.473711	0.72011	-1.38868	0.000261946	0.0166745
OR4D1	hsa-miR-432-5p	UP	13.9795	-0.473711	0.72011	-1.38868	0.000261946	0.0166745
ATG9B	hsa-miR-4433b-3p	UP	50.262	-0.470521	0.721704	-1.38561	5.10482e-06	0.00180258
CD27	hsa-miR-4443	UP	393.416	-0.470288	0.72182	-1.38539	0.000135744	0.0104269
SLC5A2	hsa-miR-1275	UP	11.3589	-0.467169	0.723383	-1.38239	0.000102373	0.00925556
SLC5A2	hsa-miR-432-5p	UP	11.3589	-0.467169	0.723383	-1.38239	0.000102373	0.00925556
TMEM204	hsa-miR-4433b-3p	UP	165.384	-0.462894	0.72553	-1.3783	0.000309509	0.0182727
N6AMT1	hsa-miR-143-3p	Down	55.6925	-0.461295	0.726334	-1.37678	9.19857e-06	0.00254458
N6AMT1	hsa-miR-4443	UP	55.6925	-0.461295	0.726334	-1.37678	9.19857e-06	0.00254458
N6AMT1	hsa-miR-4433b-3p	UP	55.6925	-0.461295	0.726334	-1.37678	9.19857e-06	0.00254458
N6AMT1	hsa-miR-432-5p	UP	55.6925	-0.461295	0.726334	-1.37678	9.19857e-06	0.00254458
N6AMT1	hsa-miR-1275	UP	55.6925	-0.461295	0.726334	-1.37678	9.19857e-06	0.00254458
AK5	hsa-miR-1275	UP	126.752	-0.460406	0.726782	-1.37593	4.79319e-05	0.00621954
BLNK	hsa-miR-1275	UP	146.259	-0.454636	0.729694	-1.37044	0.000108105	0.00952298
CDCA7L	hsa-miR-4433b-3p	UP	221.362	-0.45301	0.730517	-1.36889	1.35042e-05	0.00300871
TWNK	hsa-miR-23a-5p	UP	82.8856	-0.445225	0.73447	-1.36153	3.99835e-08	0.000149658
TWNK	hsa-miR-4433b-3p	UP	82.8856	-0.445225	0.73447	-1.36153	3.99835e-08	0.000149658
TWNK	hsa-miR-1275	UP	82.8856	-0.445225	0.73447	-1.36153	3.99835e-08	0.000149658
KLHL14	hsa-miR-542-3p	Down	64.575	-0.444977	0.734596	-1.36129	0.00113253	0.0367337
DHFR2	hsa-miR-432-5p	UP	52.7369	-0.44378	0.735206	-1.36016	2.48521e-05	0.00402296
DHFR2	hsa-miR-142-5p	Down	52.7369	-0.44378	0.735206	-1.36016	2.48521e-05	0.00402296
DHFR2	hsa-miR-4433b-3p	UP	52.7369	-0.44378	0.735206	-1.36016	2.48521e-05	0.00402296
DHFR2	hsa-miR-4443	UP	52.7369	-0.44378	0.735206	-1.36016	2.48521e-05	0.00402296
DHFR2	hsa-miR-1275	UP	52.7369	-0.44378	0.735206	-1.36016	2.48521e-05	0.00402296
DHFR2	hsa-miR-23a-5p	UP	52.7369	-0.44378	0.735206	-1.36016	2.48521e-05	0.00402296
SERPINE2	hsa-miR-1275	UP	31.052	-0.442426	0.735896	-1.35889	0.00121299	0.0384113
SERPINE2	hsa-miR-23a-5p	UP	31.052	-0.442426	0.735896	-1.35889	0.00121299	0.0384113
NKD1	hsa-miR-4443	UP	57.9842	-0.436261	0.739047	-1.35309	0.000416566	0.0209009
NKD1	hsa-miR-1275	UP	57.9842	-0.436261	0.739047	-1.35309	0.000416566	0.0209009
NKD1	hsa-miR-143-3p	Down	57.9842	-0.436261	0.739047	-1.35309	0.000416566	0.0209009
NKD1	hsa-miR-23a-5p	UP	57.9842	-0.436261	0.739047	-1.35309	0.000416566	0.0209009
NT5E	hsa-miR-23a-5p	UP	79.279	-0.434665	0.739866	-1.3516	0.000788773	0.0303666
NT5E	hsa-miR-4443	UP	79.279	-0.434665	0.739866	-1.3516	0.000788773	0.0303666
NT5E	hsa-miR-432-5p	UP	79.279	-0.434665	0.739866	-1.3516	0.000788773	0.0303666
CD79B	hsa-miR-4433b-3p	UP	435.044	-0.430767	0.741867	-1.34795	0.00114426	0.0369858
CD79B	hsa-miR-432-5p	UP	435.044	-0.430767	0.741867	-1.34795	0.00114426	0.0369858
PSD	hsa-miR-1275	UP	23.4839	-0.428954	0.7428	-1.34626	4.00689e-05	0.00539488
ZNF772	hsa-miR-4433b-3p	UP	29.9288	-0.426724	0.743949	-1.34418	0.00086793	0.0318496
ZNF772	hsa-miR-23a-5p	UP	29.9288	-0.426724	0.743949	-1.34418	0.00086793	0.0318496
ZNF772	hsa-miR-542-3p	Down	29.9288	-0.426724	0.743949	-1.34418	0.00086793	0.0318496
ZNF772	hsa-miR-432-5p	UP	29.9288	-0.426724	0.743949	-1.34418	0.00086793	0.0318496
ZNF772	hsa-miR-1275	UP	29.9288	-0.426724	0.743949	-1.34418	0.00086793	0.0318496
SSTR3	hsa-miR-23a-5p	UP	48.2775	-0.424401	0.745148	-1.34202	0.000706602	0.0284388
SSTR3	hsa-miR-1275	UP	48.2775	-0.424401	0.745148	-1.34202	0.000706602	0.0284388
TTC30B	hsa-miR-143-3p	Down	18.668	-0.419451	0.747709	-1.33742	0.000111507	0.00961681
ZNF696	hsa-miR-23a-5p	UP	47.9537	-0.415371	0.749827	-1.33364	1.53649e-05	0.00326767
TMEM169	hsa-miR-23a-5p	UP	13.0459	-0.407064	0.754157	-1.32598	0.00174248	0.0479369
TMEM169	hsa-miR-432-5p	UP	13.0459	-0.407064	0.754157	-1.32598	0.00174248	0.0479369
HPCAL4	hsa-miR-4433b-3p	UP	86.6822	-0.40632	0.754546	-1.3253	0.000345428	0.018839
HPCAL4	hsa-miR-1275	UP	86.6822	-0.40632	0.754546	-1.3253	0.000345428	0.018839
YJEFN3	hsa-miR-1275	UP	36.0056	-0.405792	0.754822	-1.32482	3.22443e-05	0.00471447
EML6	hsa-miR-4433b-3p	UP	90.8061	-0.403504	0.75602	-1.32272	0.00090056	0.0323508
ZNF181	hsa-miR-4443	UP	89.9587	-0.396083	0.759919	-1.31593	0.000122646	0.0101563
ZNF181	hsa-miR-432-5p	UP	89.9587	-0.396083	0.759919	-1.31593	0.000122646	0.0101563
ZNF135	hsa-miR-432-5p	UP	27.3044	-0.39592	0.760004	-1.31578	0.00156465	0.0453288
RAD54B	hsa-miR-4433b-3p	UP	8.07512	-0.393831	0.761106	-1.31388	0.00184095	0.0487519
RAD54B	hsa-miR-1275	UP	8.07512	-0.393831	0.761106	-1.31388	0.00184095	0.0487519
RAD54B	hsa-miR-432-5p	UP	8.07512	-0.393831	0.761106	-1.31388	0.00184095	0.0487519
SNX22	hsa-miR-4443	UP	120.06	-0.389403	0.763445	-1.30985	0.00126752	0.0397973
SNX22	hsa-miR-432-5p	UP	120.06	-0.389403	0.763445	-1.30985	0.00126752	0.0397973
GIMAP1	hsa-miR-432-5p	UP	556.758	-0.38716	0.764633	-1.30782	2.23743e-05	0.00387718
NIBAN3	hsa-miR-4443	UP	644.971	-0.383782	0.766426	-1.30476	0.000187103	0.0132137
TBX6	hsa-miR-432-5p	UP	10.6482	-0.383018	0.766832	-1.30407	0.000333649	0.0185386
LCMT2	hsa-miR-4443	UP	48.2342	-0.38258	0.767065	-1.30367	2.37484e-05	0.00402296
LCMT2	hsa-miR-23a-5p	UP	48.2342	-0.38258	0.767065	-1.30367	2.37484e-05	0.00402296
LCMT2	hsa-miR-432-5p	UP	48.2342	-0.38258	0.767065	-1.30367	2.37484e-05	0.00402296
MS4A1	hsa-miR-1275	UP	2211.99	-0.378732	0.769113	-1.3002	0.000635781	0.027104
SOX12	hsa-miR-23a-5p	UP	83.2068	-0.37585	0.770651	-1.2976	4.89725e-05	0.00627546
TMEM156	hsa-miR-23a-5p	UP	153.954	-0.373072	0.772137	-1.29511	3.1729e-05	0.00467566
TMEM156	hsa-miR-4433b-3p	UP	153.954	-0.373072	0.772137	-1.29511	3.1729e-05	0.00467566
GIMAP4	hsa-miR-142-5p	Down	1428.5	-0.37284	0.772261	-1.2949	0.0008563	0.0316088
GIMAP4	hsa-miR-1275	UP	1428.5	-0.37284	0.772261	-1.2949	0.0008563	0.0316088
ZNF582	hsa-miR-4433b-3p	UP	28.6424	-0.37264	0.772368	-1.29472	2.0181e-05	0.00366686
ZNF582	hsa-miR-1275	UP	28.6424	-0.37264	0.772368	-1.29472	2.0181e-05	0.00366686
CFAP298	hsa-miR-4443	UP	80.4983	-0.372456	0.772466	-1.29455	1.14768e-05	0.00269158
CFAP298	hsa-miR-23a-5p	UP	80.4983	-0.372456	0.772466	-1.29455	1.14768e-05	0.00269158
CFAP298	hsa-miR-1275	UP	80.4983	-0.372456	0.772466	-1.29455	1.14768e-05	0.00269158
FAHD1	hsa-miR-4433b-3p	UP	60.1914	-0.368776	0.774439	-1.29126	1.19193e-05	0.00275395
FAHD1	hsa-miR-1275	UP	60.1914	-0.368776	0.774439	-1.29126	1.19193e-05	0.00275395
FAHD1	hsa-miR-4443	UP	60.1914	-0.368776	0.774439	-1.29126	1.19193e-05	0.00275395
PARM1	hsa-miR-23a-5p	UP	40.6697	-0.367717	0.775008	-1.29031	0.00162217	0.0460681
PARM1	hsa-miR-432-5p	UP	40.6697	-0.367717	0.775008	-1.29031	0.00162217	0.0460681
TRMT5	hsa-miR-1275	UP	47.4533	-0.366687	0.775561	-1.28939	3.95507e-05	0.00539488
WDCP	hsa-miR-4433b-3p	UP	68.6905	-0.365433	0.776236	-1.28827	9.38157e-06	0.00254458
WDCP	hsa-miR-23a-5p	UP	68.6905	-0.365433	0.776236	-1.28827	9.38157e-06	0.00254458
PTK7	hsa-miR-4443	UP	50.7658	-0.363684	0.777178	-1.28671	0.00066861	0.0279859
PTK7	hsa-miR-1275	UP	50.7658	-0.363684	0.777178	-1.28671	0.00066861	0.0279859
TNFAIP8L2	hsa-miR-4433b-3p	UP	220.727	-0.361398	0.77841	-1.28467	0.00182922	0.0487519
TNFAIP8L2	hsa-miR-1275	UP	220.727	-0.361398	0.77841	-1.28467	0.00182922	0.0487519
AGMAT	hsa-miR-4433b-3p	UP	58.0906	-0.354908	0.781919	-1.2789	0.00124464	0.0392146
NKPD1	hsa-miR-99a-5p	Down	8.58599	-0.35387	0.782482	-1.27798	0.00106077	0.0357243
UMPS	hsa-miR-1275	UP	144.494	-0.353188	0.782853	-1.27738	4.04216e-06	0.00168109
UMPS	hsa-miR-23a-5p	UP	144.494	-0.353188	0.782853	-1.27738	4.04216e-06	0.00168109
UMPS	hsa-miR-4433b-3p	UP	144.494	-0.353188	0.782853	-1.27738	4.04216e-06	0.00168109
GEMIN6	hsa-miR-1275	UP	56.7091	-0.352399	0.783281	-1.27668	0.000628575	0.0269194
GEMIN6	hsa-miR-4433b-3p	UP	56.7091	-0.352399	0.783281	-1.27668	0.000628575	0.0269194
GEMIN6	hsa-miR-432-5p	UP	56.7091	-0.352399	0.783281	-1.27668	0.000628575	0.0269194
GEMIN6	hsa-miR-374a-3p	Down	56.7091	-0.352399	0.783281	-1.27668	0.000628575	0.0269194
ZKSCAN4	hsa-miR-1275	UP	69.1441	-0.351602	0.783713	-1.27598	2.45565e-05	0.00402296
ZKSCAN4	hsa-miR-23a-5p	UP	69.1441	-0.351602	0.783713	-1.27598	2.45565e-05	0.00402296
ARMH1	hsa-miR-4443	UP	338.227	-0.35047	0.784329	-1.27498	7.73224e-05	0.00795104
ARMH1	hsa-miR-1275	UP	338.227	-0.35047	0.784329	-1.27498	7.73224e-05	0.00795104
ARMH1	hsa-miR-4433b-3p	UP	338.227	-0.35047	0.784329	-1.27498	7.73224e-05	0.00795104
ZFAT	hsa-miR-1275	UP	151.847	-0.340187	0.789939	-1.26592	0.000316091	0.0183126
ZFAT	hsa-miR-4433b-3p	UP	151.847	-0.340187	0.789939	-1.26592	0.000316091	0.0183126
ZFAT	hsa-miR-374a-3p	Down	151.847	-0.340187	0.789939	-1.26592	0.000316091	0.0183126
MIS18A	hsa-miR-4433b-3p	UP	36.7514	-0.338699	0.790754	-1.26462	2.04957e-05	0.00368824
THAP2	hsa-miR-4433b-3p	UP	49.0303	-0.336551	0.791932	-1.26273	3.36768e-05	0.00477471
THAP2	hsa-miR-143-3p	Down	49.0303	-0.336551	0.791932	-1.26273	3.36768e-05	0.00477471
DTX1	hsa-miR-4433b-3p	UP	89.0563	-0.336146	0.792155	-1.26238	0.000754041	0.0293373
ZNF322	hsa-miR-23a-5p	UP	39.1391	-0.335591	0.792459	-1.26189	0.00132628	0.0408246
BBS10	hsa-miR-4433b-3p	UP	66.548	-0.333366	0.793682	-1.25995	0.00146413	0.0432195
BBS10	hsa-miR-432-5p	UP	66.548	-0.333366	0.793682	-1.25995	0.00146413	0.0432195
BBS10	hsa-miR-1275	UP	66.548	-0.333366	0.793682	-1.25995	0.00146413	0.0432195
CCDC34	hsa-miR-4433b-3p	UP	14.8208	-0.32975	0.795674	-1.2568	0.001504	0.0441874
GRAP	hsa-miR-23a-5p	UP	358.236	-0.329731	0.795685	-1.25678	0.000226989	0.0151718
GRAP	hsa-miR-432-5p	UP	358.236	-0.329731	0.795685	-1.25678	0.000226989	0.0151718
ZSCAN18	hsa-miR-4433b-3p	UP	287.417	-0.32841	0.796414	-1.25563	0.000181039	0.0128827
BOD1	hsa-miR-4443	UP	156.494	-0.32236	0.799761	-1.25037	1.66884e-08	7.80808e-05
PSAT1	hsa-miR-1275	UP	29.814	-0.320247	0.800933	-1.24854	0.000910539	0.0325205
C19orf44	hsa-miR-1275	UP	20.892	-0.320127	0.800999	-1.24844	0.000994027	0.0343867
LMTK3	hsa-miR-23a-5p	UP	60.286	-0.319368	0.801421	-1.24778	0.000431908	0.0213709
LMTK3	hsa-miR-4433b-3p	UP	60.286	-0.319368	0.801421	-1.24778	0.000431908	0.0213709
GTF2E1	hsa-miR-1275	UP	106.342	-0.317845	0.802268	-1.24647	3.04572e-05	0.00456005
GTF2E1	hsa-miR-4433b-3p	UP	106.342	-0.317845	0.802268	-1.24647	3.04572e-05	0.00456005
MAN1C1	hsa-miR-432-5p	UP	280.349	-0.316133	0.80322	-1.24499	5.3332e-05	0.00643941
ZNF563	hsa-miR-23a-5p	UP	24.4927	-0.315411	0.803622	-1.24437	0.00111102	0.03638
SIRPG	hsa-miR-4433b-3p	UP	213.094	-0.3089	0.807257	-1.23876	0.00139101	0.0418594
PSMC3IP	hsa-miR-1275	UP	22.1143	-0.306488	0.808608	-1.23669	0.000559126	0.0249144
PSMC3IP	hsa-miR-432-5p	UP	22.1143	-0.306488	0.808608	-1.23669	0.000559126	0.0249144
UTP25	hsa-miR-1275	UP	221.448	-0.305954	0.808907	-1.23624	4.18911e-06	0.00170251
UTP25	hsa-miR-4433b-3p	UP	221.448	-0.305954	0.808907	-1.23624	4.18911e-06	0.00170251
UTP25	hsa-miR-4443	UP	221.448	-0.305954	0.808907	-1.23624	4.18911e-06	0.00170251
TRIB2	hsa-miR-1275	UP	1093.37	-0.302461	0.810868	-1.23325	3.13481e-05	0.00465618
TRIB2	hsa-miR-143-3p	Down	1093.37	-0.302461	0.810868	-1.23325	3.13481e-05	0.00465618
BTG2	hsa-miR-23a-5p	UP	3139.02	-0.30245	0.810874	-1.23324	0.000677919	0.0279859
BTG2	hsa-miR-1275	UP	3139.02	-0.30245	0.810874	-1.23324	0.000677919	0.0279859
LAT	hsa-miR-4433b-3p	UP	109.507	-0.300807	0.811798	-1.23183	0.000213366	0.0145679
ZNF175	hsa-miR-1275	UP	94.0813	-0.298228	0.81325	-1.22963	0.00134397	0.0411855
TLE2	hsa-miR-432-5p	UP	80.2417	-0.294899	0.815129	-1.2268	0.00109206	0.0362665
MRFAP1L1	hsa-miR-1275	UP	659.281	-0.294186	0.815532	-1.22619	1.02141e-05	0.00268037
DTX4	hsa-miR-23a-5p	UP	109.33	-0.29327	0.816051	-1.22541	0.000327329	0.0184353
CHCHD4	hsa-miR-4433b-3p	UP	57.67	-0.292981	0.816214	-1.22517	0.000273344	0.0171666
MRPS26	hsa-miR-4433b-3p	UP	127.099	-0.292868	0.816278	-1.22507	0.000850582	0.0315638
SETMAR	hsa-miR-23a-5p	UP	51.7593	-0.289338	0.818277	-1.22208	3.94314e-06	0.00167718
SETMAR	hsa-miR-1275	UP	51.7593	-0.289338	0.818277	-1.22208	3.94314e-06	0.00167718
SETMAR	hsa-miR-4433b-3p	UP	51.7593	-0.289338	0.818277	-1.22208	3.94314e-06	0.00167718
RNASEL	hsa-miR-432-5p	UP	252.883	-0.289243	0.818332	-1.222	0.00135695	0.0414262
RNASEL	hsa-miR-23a-5p	UP	252.883	-0.289243	0.818332	-1.222	0.00135695	0.0414262
RNASEL	hsa-miR-1275	UP	252.883	-0.289243	0.818332	-1.222	0.00135695	0.0414262
AKTIP	hsa-miR-432-5p	UP	286.637	-0.288469	0.81877	-1.22134	1.67852e-05	0.00343843
CHMP7	hsa-miR-4433b-3p	UP	1225.18	-0.28775	0.819179	-1.22073	0.000266416	0.0168445
CHMP7	hsa-miR-432-5p	UP	1225.18	-0.28775	0.819179	-1.22073	0.000266416	0.0168445
ZNF540	hsa-miR-432-5p	UP	57.2232	-0.283541	0.821572	-1.21718	0.000558554	0.0249144
ZNF823	hsa-miR-4433b-3p	UP	25.0433	-0.281444	0.822767	-1.21541	0.000274889	0.0172058
ZNF823	hsa-miR-1275	UP	25.0433	-0.281444	0.822767	-1.21541	0.000274889	0.0172058
EPHB4	hsa-miR-99a-5p	Down	102.206	-0.278754	0.824303	-1.21315	0.000736086	0.0289409
EPHB4	hsa-miR-23a-5p	UP	102.206	-0.278754	0.824303	-1.21315	0.000736086	0.0289409
ZNF677	hsa-miR-23a-5p	UP	71.9042	-0.277482	0.82503	-1.21208	0.00156764	0.0453453
ZNF677	hsa-miR-1275	UP	71.9042	-0.277482	0.82503	-1.21208	0.00156764	0.0453453
ZNF677	hsa-miR-4443	UP	71.9042	-0.277482	0.82503	-1.21208	0.00156764	0.0453453
CBY1	hsa-miR-4433b-3p	UP	54.057	-0.275674	0.826064	-1.21056	0.000293626	0.0176695
POP1	hsa-miR-4443	UP	47.0716	-0.273714	0.827187	-1.20892	0.000855439	0.0316088
POP1	hsa-miR-432-5p	UP	47.0716	-0.273714	0.827187	-1.20892	0.000855439	0.0316088
HYLS1	hsa-miR-143-3p	Down	33.6969	-0.272774	0.827727	-1.20813	0.000602874	0.0263388
TREX2	hsa-miR-23a-5p	UP	19.1318	-0.272662	0.827791	-1.20804	0.00158624	0.0455168
TREX2	hsa-miR-4433b-3p	UP	19.1318	-0.272662	0.827791	-1.20804	0.00158624	0.0455168
PPAT	hsa-miR-1275	UP	82.243	-0.272427	0.827925	-1.20784	0.000589392	0.0258325
PPAT	hsa-miR-23a-5p	UP	82.243	-0.272427	0.827925	-1.20784	0.000589392	0.0258325
ARMC5	hsa-miR-23a-5p	UP	125.748	-0.271006	0.828742	-1.20665	0.00124793	0.0392521
ICOS	hsa-miR-432-5p	UP	265.286	-0.270971	0.828762	-1.20662	0.00141115	0.0421288
CDK20	hsa-miR-4433b-3p	UP	41.8231	-0.268502	0.830181	-1.20456	0.000567689	0.0252359
CDK20	hsa-miR-432-5p	UP	41.8231	-0.268502	0.830181	-1.20456	0.000567689	0.0252359
MCF2L	hsa-miR-4433b-3p	UP	96.6447	-0.266731	0.831201	-1.20308	0.00079986	0.0305086
MCF2L	hsa-miR-432-5p	UP	96.6447	-0.266731	0.831201	-1.20308	0.00079986	0.0305086
MCF2L	hsa-miR-1275	UP	96.6447	-0.266731	0.831201	-1.20308	0.00079986	0.0305086
PYGO2	hsa-miR-1275	UP	363.004	-0.266565	0.831297	-1.20294	0.000609028	0.0263388
PYGO2	hsa-miR-4433b-3p	UP	363.004	-0.266565	0.831297	-1.20294	0.000609028	0.0263388
MRPL50	hsa-miR-23a-5p	UP	163.435	-0.263286	0.833188	-1.20021	0.000681638	0.0279859
SRGAP3	hsa-miR-4443	UP	32.8221	-0.262388	0.833707	-1.19946	0.000704601	0.0284388
ZNF879	hsa-miR-23a-5p	UP	34.4094	-0.259239	0.835528	-1.19685	0.00183466	0.0487519
KIFBP	hsa-miR-4433b-3p	UP	96.0619	-0.257717	0.83641	-1.19559	5.21098e-05	0.0063327
ALS2CL	hsa-miR-432-5p	UP	317.712	-0.256553	0.837085	-1.19462	0.00172491	0.0477539
ALS2CL	hsa-miR-23a-5p	UP	317.712	-0.256553	0.837085	-1.19462	0.00172491	0.0477539
ALS2CL	hsa-miR-1275	UP	317.712	-0.256553	0.837085	-1.19462	0.00172491	0.0477539
ALS2CL	hsa-miR-4433b-3p	UP	317.712	-0.256553	0.837085	-1.19462	0.00172491	0.0477539
ALS2CL	hsa-miR-143-3p	Down	317.712	-0.256553	0.837085	-1.19462	0.00172491	0.0477539
GGPS1	hsa-miR-23a-5p	UP	107.342	-0.254905	0.838043	-1.19326	0.00107903	0.0359931
GGPS1	hsa-miR-1275	UP	107.342	-0.254905	0.838043	-1.19326	0.00107903	0.0359931
GGPS1	hsa-miR-432-5p	UP	107.342	-0.254905	0.838043	-1.19326	0.00107903	0.0359931
MED11	hsa-miR-432-5p	UP	118.903	-0.254021	0.838556	-1.19253	0.000918502	0.0326181
MED11	hsa-miR-23a-5p	UP	118.903	-0.254021	0.838556	-1.19253	0.000918502	0.0326181
MED11	hsa-miR-4433b-3p	UP	118.903	-0.254021	0.838556	-1.19253	0.000918502	0.0326181
RBM4B	hsa-miR-23a-5p	UP	123.367	-0.253494	0.838862	-1.19209	0.00169908	0.047471
YBEY	hsa-miR-99a-5p	Down	87.9882	-0.253361	0.83894	-1.19198	0.000490947	0.0232609
GPATCH11	hsa-miR-1275	UP	187.796	-0.253119	0.839081	-1.19178	0.000851709	0.0315638
GPATCH11	hsa-miR-23a-5p	UP	187.796	-0.253119	0.839081	-1.19178	0.000851709	0.0315638
GPATCH11	hsa-miR-99a-5p	Down	187.796	-0.253119	0.839081	-1.19178	0.000851709	0.0315638
GPATCH11	hsa-miR-4433b-3p	UP	187.796	-0.253119	0.839081	-1.19178	0.000851709	0.0315638
GPATCH11	hsa-miR-432-5p	UP	187.796	-0.253119	0.839081	-1.19178	0.000851709	0.0315638
GPATCH11	hsa-miR-143-3p	Down	187.796	-0.253119	0.839081	-1.19178	0.000851709	0.0315638
MFAP1	hsa-miR-4433b-3p	UP	127.15	-0.252158	0.83964	-1.19099	0.0014018	0.0419755
ZNF174	hsa-miR-432-5p	UP	61.8972	-0.250176	0.840794	-1.18935	0.000118791	0.00999954
RGS14	hsa-miR-1275	UP	903.827	-0.249198	0.841364	-1.18855	0.00187729	0.049069
DOLPP1	hsa-miR-23a-5p	UP	77.8287	-0.246543	0.842914	-1.18636	0.00013455	0.0104269
DOLPP1	hsa-miR-4443	UP	77.8287	-0.246543	0.842914	-1.18636	0.00013455	0.0104269
DOLPP1	hsa-miR-4433b-3p	UP	77.8287	-0.246543	0.842914	-1.18636	0.00013455	0.0104269
NCOA5	hsa-miR-4433b-3p	UP	395.685	-0.245796	0.843351	-1.18575	3.48795e-05	0.00487142
CDC42BPG	hsa-miR-4433b-3p	UP	93.6001	-0.245617	0.843455	-1.1856	0.000324523	0.0184353
MTERF4	hsa-miR-23a-5p	UP	834.154	-0.245076	0.843771	-1.18516	2.41191e-05	0.00402296
MTERF4	hsa-miR-4433b-3p	UP	834.154	-0.245076	0.843771	-1.18516	2.41191e-05	0.00402296
MTERF4	hsa-miR-1275	UP	834.154	-0.245076	0.843771	-1.18516	2.41191e-05	0.00402296
MTERF4	hsa-miR-432-5p	UP	834.154	-0.245076	0.843771	-1.18516	2.41191e-05	0.00402296
ZSCAN32	hsa-miR-432-5p	UP	175.724	-0.243373	0.844768	-1.18376	9.78454e-05	0.00906523
ZSCAN26	hsa-miR-4433b-3p	UP	142.241	-0.241829	0.845672	-1.18249	3.00594e-05	0.00456005
BCDIN3D	hsa-miR-4443	UP	50.5201	-0.241375	0.845939	-1.18212	0.00108085	0.0359931
ASTE1	hsa-miR-23a-5p	UP	111.459	-0.240576	0.846407	-1.18146	8.26771e-05	0.00817117
ZNF397	hsa-miR-4443	UP	344.943	-0.239873	0.84682	-1.18089	0.00118589	0.037809
ABLIM1	hsa-miR-432-5p	UP	2194.92	-0.238659	0.847533	-1.1799	0.0010482	0.0355578
ABLIM1	hsa-miR-542-3p	Down	2194.92	-0.238659	0.847533	-1.1799	0.0010482	0.0355578
ABLIM1	hsa-miR-4433b-3p	UP	2194.92	-0.238659	0.847533	-1.1799	0.0010482	0.0355578
TIMM21	hsa-miR-1275	UP	120.678	-0.238501	0.847626	-1.17977	2.52313e-07	0.000363234
TIMM21	hsa-miR-4443	UP	120.678	-0.238501	0.847626	-1.17977	2.52313e-07	0.000363234
TIMM21	hsa-miR-143-3p	Down	120.678	-0.238501	0.847626	-1.17977	2.52313e-07	0.000363234
PCED1B	hsa-miR-4433b-3p	UP	596.708	-0.238492	0.847631	-1.17976	0.00139493	0.0418594
ZFP36L1	hsa-miR-4433b-3p	UP	2682.98	-0.238308	0.847739	-1.17961	0.000999285	0.0345048
ZNF419	hsa-miR-4443	UP	102.133	-0.234877	0.849758	-1.17681	0.000363968	0.0194619
ZNF419	hsa-miR-4433b-3p	UP	102.133	-0.234877	0.849758	-1.17681	0.000363968	0.0194619
ZNF419	hsa-miR-23a-5p	UP	102.133	-0.234877	0.849758	-1.17681	0.000363968	0.0194619
ZNF836	hsa-miR-432-5p	UP	81.3912	-0.233061	0.850828	-1.17533	0.000514341	0.0238856
IL16	hsa-miR-23a-5p	UP	2982.9	-0.2327	0.85104	-1.17503	0.000544121	0.0245972
IL16	hsa-miR-1275	UP	2982.9	-0.2327	0.85104	-1.17503	0.000544121	0.0245972
IL16	hsa-miR-432-5p	UP	2982.9	-0.2327	0.85104	-1.17503	0.000544121	0.0245972
SPTBN1	hsa-miR-1275	UP	2137.15	-0.230576	0.852295	-1.1733	0.0013059	0.0405978
MRPL35	hsa-miR-1275	UP	162.742	-0.226472	0.854723	-1.16997	0.000318128	0.0183126
BDH2	hsa-miR-23a-5p	UP	132.93	-0.224315	0.856001	-1.16822	0.000517309	0.0239048
RIOX2	hsa-miR-4433b-3p	UP	224.266	-0.223693	0.856371	-1.16772	0.000161212	0.0117396
RIOX2	hsa-miR-4443	UP	224.266	-0.223693	0.856371	-1.16772	0.000161212	0.0117396
NOP16	hsa-miR-4433b-3p	UP	111.107	-0.2225	0.857079	-1.16675	0.000280926	0.0172278
WDR89	hsa-miR-4433b-3p	UP	163.613	-0.22138	0.857744	-1.16585	0.00139465	0.0418594
WDR89	hsa-miR-99a-5p	Down	163.613	-0.22138	0.857744	-1.16585	0.00139465	0.0418594
DUT	hsa-miR-432-5p	UP	505.386	-0.217065	0.860314	-1.16237	0.000197261	0.0137193
ZNF444	hsa-miR-23a-5p	UP	193.582	-0.215887	0.861017	-1.16142	0.000397591	0.0206922
ZNF444	hsa-miR-4433b-3p	UP	193.582	-0.215887	0.861017	-1.16142	0.000397591	0.0206922
ORC5	hsa-miR-23a-5p	UP	114.555	-0.211965	0.863361	-1.15826	0.00130174	0.0405431
ORC5	hsa-miR-4433b-3p	UP	114.555	-0.211965	0.863361	-1.15826	0.00130174	0.0405431
MRPS14	hsa-miR-432-5p	UP	182.436	-0.211789	0.863466	-1.15812	6.78005e-05	0.00737725
MRPS14	hsa-miR-4433b-3p	UP	182.436	-0.211789	0.863466	-1.15812	6.78005e-05	0.00737725
CCDC127	hsa-miR-4433b-3p	UP	117.637	-0.211578	0.863592	-1.15795	0.000432207	0.0213709
CCDC127	hsa-miR-23a-5p	UP	117.637	-0.211578	0.863592	-1.15795	0.000432207	0.0213709
CCDC127	hsa-miR-1275	UP	117.637	-0.211578	0.863592	-1.15795	0.000432207	0.0213709
CCDC127	hsa-miR-99a-5p	Down	117.637	-0.211578	0.863592	-1.15795	0.000432207	0.0213709
CCDC127	hsa-miR-432-5p	UP	117.637	-0.211578	0.863592	-1.15795	0.000432207	0.0213709
NARS2	hsa-miR-4433b-3p	UP	84.2218	-0.208271	0.865574	-1.1553	0.000551669	0.0247535
CCDC77	hsa-miR-23a-5p	UP	98.7317	-0.207989	0.865743	-1.15508	0.00032562	0.0184353
SCYL3	hsa-miR-23a-5p	UP	245.41	-0.206369	0.866716	-1.15378	0.000874511	0.0320283
SCYL3	hsa-miR-4443	UP	245.41	-0.206369	0.866716	-1.15378	0.000874511	0.0320283
SCYL3	hsa-miR-432-5p	UP	245.41	-0.206369	0.866716	-1.15378	0.000874511	0.0320283
SCYL3	hsa-miR-542-3p	Down	245.41	-0.206369	0.866716	-1.15378	0.000874511	0.0320283
SCYL3	hsa-miR-4433b-3p	UP	245.41	-0.206369	0.866716	-1.15378	0.000874511	0.0320283
DGKA	hsa-miR-23a-5p	UP	3699.24	-0.205866	0.867018	-1.15338	0.00151698	0.0444989
ZNF480	hsa-miR-4433b-3p	UP	153.528	-0.204891	0.867604	-1.1526	0.00154454	0.0450244
ZNF480	hsa-miR-432-5p	UP	153.528	-0.204891	0.867604	-1.1526	0.00154454	0.0450244
KRBOX4	hsa-miR-143-3p	Down	131.786	-0.202362	0.869127	-1.15058	0.000497154	0.0234955
ISCA2	hsa-miR-1275	UP	156.846	-0.20048	0.870261	-1.14908	0.00175663	0.0481082
METTL21A	hsa-miR-23a-5p	UP	137.089	-0.197705	0.871936	-1.14687	0.000137889	0.0104902
METTL21A	hsa-miR-4433b-3p	UP	137.089	-0.197705	0.871936	-1.14687	0.000137889	0.0104902
METTL21A	hsa-miR-4443	UP	137.089	-0.197705	0.871936	-1.14687	0.000137889	0.0104902
WDR12	hsa-miR-1275	UP	146.671	-0.196208	0.872842	-1.14568	0.00110435	0.0363231
WDR12	hsa-miR-23a-5p	UP	146.671	-0.196208	0.872842	-1.14568	0.00110435	0.0363231
WDR12	hsa-miR-4443	UP	146.671	-0.196208	0.872842	-1.14568	0.00110435	0.0363231
WDR12	hsa-miR-4433b-3p	UP	146.671	-0.196208	0.872842	-1.14568	0.00110435	0.0363231
RWDD3	hsa-miR-23a-5p	UP	63.2757	-0.193753	0.874328	-1.14374	0.00179258	0.0484276
LIAS	hsa-miR-432-5p	UP	143.236	-0.189692	0.876793	-1.14052	0.000504094	0.0236444
LIAS	hsa-miR-1275	UP	143.236	-0.189692	0.876793	-1.14052	0.000504094	0.0236444
LIAS	hsa-miR-4433b-3p	UP	143.236	-0.189692	0.876793	-1.14052	0.000504094	0.0236444
GPATCH4	hsa-miR-23a-5p	UP	182.355	-0.187861	0.877907	-1.13907	0.000309364	0.0182727
GPATCH4	hsa-miR-1275	UP	182.355	-0.187861	0.877907	-1.13907	0.000309364	0.0182727
GPATCH4	hsa-miR-4433b-3p	UP	182.355	-0.187861	0.877907	-1.13907	0.000309364	0.0182727
BZW2	hsa-miR-4433b-3p	UP	265.632	-0.18739	0.878193	-1.1387	0.000907897	0.0324881
SRSF5	hsa-miR-4433b-3p	UP	6701.48	-0.185978	0.879053	-1.13759	3.35755e-05	0.00477471
PMM2	hsa-miR-4433b-3p	UP	158.724	-0.175898	0.885216	-1.12967	0.00019946	0.0137745
PMM2	hsa-miR-432-5p	UP	158.724	-0.175898	0.885216	-1.12967	0.00019946	0.0137745
RRP1B	hsa-miR-23a-5p	UP	519.872	-0.175223	0.88563	-1.12914	0.000105521	0.00944895
NFYB	hsa-miR-4433b-3p	UP	218.683	-0.174224	0.886244	-1.12836	0.00134461	0.0411855
NFYB	hsa-miR-1275	UP	218.683	-0.174224	0.886244	-1.12836	0.00134461	0.0411855
BTN2A2	hsa-miR-23a-5p	UP	325.072	-0.172735	0.887159	-1.12719	0.000342741	0.0187555
BTN2A2	hsa-miR-4433b-3p	UP	325.072	-0.172735	0.887159	-1.12719	0.000342741	0.0187555
TXNL4B	hsa-miR-1275	UP	142.122	-0.170101	0.88878	-1.12514	0.000790459	0.0303666
TXNL4B	hsa-miR-4433b-3p	UP	142.122	-0.170101	0.88878	-1.12514	0.000790459	0.0303666
TXNL4B	hsa-miR-23a-5p	UP	142.122	-0.170101	0.88878	-1.12514	0.000790459	0.0303666
TXNL4B	hsa-miR-432-5p	UP	142.122	-0.170101	0.88878	-1.12514	0.000790459	0.0303666
ZNF7	hsa-miR-4443	UP	228.407	-0.169387	0.88922	-1.12458	0.000795058	0.0304284
OGFOD1	hsa-miR-4433b-3p	UP	232.701	-0.168632	0.889686	-1.12399	0.0013811	0.0417565
OGFOD1	hsa-miR-23a-5p	UP	232.701	-0.168632	0.889686	-1.12399	0.0013811	0.0417565
OGFOD1	hsa-miR-4443	UP	232.701	-0.168632	0.889686	-1.12399	0.0013811	0.0417565
RNF8	hsa-miR-4443	UP	130.543	-0.168258	0.889917	-1.1237	0.00129406	0.0404312
RNF8	hsa-miR-432-5p	UP	130.543	-0.168258	0.889917	-1.1237	0.00129406	0.0404312
RNF8	hsa-miR-1275	UP	130.543	-0.168258	0.889917	-1.1237	0.00129406	0.0404312
SETD6	hsa-miR-1275	UP	200.316	-0.166422	0.89105	-1.12227	0.000474242	0.022816
SETD6	hsa-miR-4443	UP	200.316	-0.166422	0.89105	-1.12227	0.000474242	0.022816
SETD6	hsa-miR-23a-5p	UP	200.316	-0.166422	0.89105	-1.12227	0.000474242	0.022816
UTP6	hsa-miR-23a-5p	UP	453.511	-0.164494	0.892241	-1.12077	0.00134003	0.0411801
UTP6	hsa-miR-143-3p	Down	453.511	-0.164494	0.892241	-1.12077	0.00134003	0.0411801
UTP6	hsa-miR-4433b-3p	UP	453.511	-0.164494	0.892241	-1.12077	0.00134003	0.0411801
UTP6	hsa-miR-4443	UP	453.511	-0.164494	0.892241	-1.12077	0.00134003	0.0411801
RABIF	hsa-miR-142-5p	Down	179.805	-0.16178	0.893922	-1.11867	0.00185186	0.0488753
ZNF329	hsa-miR-4433b-3p	UP	130.698	-0.160355	0.894805	-1.11756	0.00169061	0.0474359
NDUFAF7	hsa-miR-23a-5p	UP	208.968	-0.157563	0.896538	-1.1154	0.00132624	0.0408246
CHCHD7	hsa-miR-432-5p	UP	469.927	-0.154959	0.898158	-1.11339	9.51276e-05	0.00890506
CHCHD7	hsa-miR-1275	UP	469.927	-0.154959	0.898158	-1.11339	9.51276e-05	0.00890506
CHCHD7	hsa-miR-23a-5p	UP	469.927	-0.154959	0.898158	-1.11339	9.51276e-05	0.00890506
CHCHD7	hsa-miR-4433b-3p	UP	469.927	-0.154959	0.898158	-1.11339	9.51276e-05	0.00890506
SLC25A14	hsa-miR-4433b-3p	UP	116.092	-0.153193	0.899258	-1.11203	0.00041578	0.0209009
SLC25A14	hsa-miR-23a-5p	UP	116.092	-0.153193	0.899258	-1.11203	0.00041578	0.0209009
NASP	hsa-miR-1275	UP	745.76	-0.15166	0.900214	-1.11085	0.000132375	0.0103225
MRPS5	hsa-miR-23a-5p	UP	538.321	-0.145245	0.904226	-1.10592	0.00138071	0.0417565
MRPS5	hsa-miR-4433b-3p	UP	538.321	-0.145245	0.904226	-1.10592	0.00138071	0.0417565
MRPS5	hsa-miR-432-5p	UP	538.321	-0.145245	0.904226	-1.10592	0.00138071	0.0417565
COG2	hsa-miR-4433b-3p	UP	436.445	-0.13643	0.909767	-1.09918	0.00126952	0.0397973
POLR2D	hsa-miR-4433b-3p	UP	250.67	-0.135348	0.91045	-1.09836	0.00102636	0.0352272
POLR2D	hsa-miR-432-5p	UP	250.67	-0.135348	0.91045	-1.09836	0.00102636	0.0352272
POLR2D	hsa-miR-143-3p	Down	250.67	-0.135348	0.91045	-1.09836	0.00102636	0.0352272
HMGN1	hsa-miR-23a-5p	UP	1838.28	-0.134705	0.910856	-1.09787	0.00179323	0.0484276
HMGN1	hsa-miR-4433b-3p	UP	1838.28	-0.134705	0.910856	-1.09787	0.00179323	0.0484276
CD200	hsa-miR-1275	UP	39.3009	-0.0828719	0.944176	-1.05912	1.96111e-05	0.00361095
CD200	hsa-miR-432-5p	UP	39.3009	-0.0828719	0.944176	-1.05912	1.96111e-05	0.00361095
IL1A	hsa-miR-1275	UP	15.5576	-0.0216567	0.985101	-1.01512	1.61154e-06	0.000972901
IL1A	hsa-miR-23a-5p	UP	15.5576	-0.0216567	0.985101	-1.01512	1.61154e-06	0.000972901
FOSB	hsa-miR-1275	UP	628.582	-0.00946686	0.99346	-1.00658	0.00101618	0.0349592
FOSB	hsa-miR-4433b-3p	UP	628.582	-0.00946686	0.99346	-1.00658	0.00101618	0.0349592
UTS2	hsa-miR-4433b-3p	UP	22.0389	0.0290379	1.02033	1.02033	0.00117726	0.037598
LAMP3	hsa-miR-1275	UP	17.2477	0.0392113	1.02755	1.02755	0.000280186	0.0172278
LAMP3	hsa-miR-4443	UP	17.2477	0.0392113	1.02755	1.02755	0.000280186	0.0172278
IL1RAP	hsa-miR-1275	UP	357.911	0.0405422	1.0285	1.0285	0.00163501	0.0462223
IL1RAP	hsa-miR-4433b-3p	UP	357.911	0.0405422	1.0285	1.0285	0.00163501	0.0462223
ADPGK	hsa-miR-432-5p	UP	2343.02	0.0932929	1.0668	1.0668	0.00144707	0.0428513
ADPGK	hsa-miR-23a-5p	UP	2343.02	0.0932929	1.0668	1.0668	0.00144707	0.0428513
GPR107	hsa-miR-1275	UP	903.266	0.10693	1.07693	1.07693	0.00137849	0.0417565
GPR107	hsa-miR-23a-5p	UP	903.266	0.10693	1.07693	1.07693	0.00137849	0.0417565
GPR107	hsa-miR-4433b-3p	UP	903.266	0.10693	1.07693	1.07693	0.00137849	0.0417565
KCTD20	hsa-miR-4433b-3p	UP	1649.75	0.124847	1.09039	1.09039	0.000371832	0.0197134
KCTD20	hsa-miR-1275	UP	1649.75	0.124847	1.09039	1.09039	0.000371832	0.0197134
KCTD20	hsa-miR-4443	UP	1649.75	0.124847	1.09039	1.09039	0.000371832	0.0197134
KCTD20	hsa-miR-432-5p	UP	1649.75	0.124847	1.09039	1.09039	0.000371832	0.0197134
MAN1B1	hsa-miR-23a-5p	UP	1140.16	0.135783	1.09869	1.09869	0.000986705	0.0342601
MAN1B1	hsa-miR-4443	UP	1140.16	0.135783	1.09869	1.09869	0.000986705	0.0342601
PIGS	hsa-miR-23a-5p	UP	759.495	0.142917	1.10414	1.10414	0.00171392	0.0476823
PIGS	hsa-miR-1275	UP	759.495	0.142917	1.10414	1.10414	0.00171392	0.0476823
PIGS	hsa-miR-4433b-3p	UP	759.495	0.142917	1.10414	1.10414	0.00171392	0.0476823
PTP4A2	hsa-miR-1275	UP	5340.52	0.144395	1.10527	1.10527	0.00166304	0.0468026
PTP4A2	hsa-miR-23a-5p	UP	5340.52	0.144395	1.10527	1.10527	0.00166304	0.0468026
STIM1	hsa-miR-4433b-3p	UP	1711.35	0.144939	1.10568	1.10568	0.000940323	0.0330792
STIM1	hsa-miR-4443	UP	1711.35	0.144939	1.10568	1.10568	0.000940323	0.0330792
STIM1	hsa-miR-1275	UP	1711.35	0.144939	1.10568	1.10568	0.000940323	0.0330792
AMFR	hsa-miR-1275	UP	975.79	0.147964	1.108	1.108	0.00158816	0.0455168
AMFR	hsa-miR-4433b-3p	UP	975.79	0.147964	1.108	1.108	0.00158816	0.0455168
AMFR	hsa-miR-4443	UP	975.79	0.147964	1.108	1.108	0.00158816	0.0455168
PGPEP1	hsa-miR-99a-5p	Down	855.256	0.152455	1.11146	1.11146	0.00179083	0.0484276
PGPEP1	hsa-miR-432-5p	UP	855.256	0.152455	1.11146	1.11146	0.00179083	0.0484276
PGPEP1	hsa-miR-4433b-3p	UP	855.256	0.152455	1.11146	1.11146	0.00179083	0.0484276
PGPEP1	hsa-miR-4443	UP	855.256	0.152455	1.11146	1.11146	0.00179083	0.0484276
PGPEP1	hsa-miR-1275	UP	855.256	0.152455	1.11146	1.11146	0.00179083	0.0484276
PGPEP1	hsa-miR-143-3p	Down	855.256	0.152455	1.11146	1.11146	0.00179083	0.0484276
PGPEP1	hsa-miR-23a-5p	UP	855.256	0.152455	1.11146	1.11146	0.00179083	0.0484276
PRKAR2A	hsa-miR-1275	UP	736.308	0.154494	1.11303	1.11303	0.000256033	0.0164955
PRKAR2A	hsa-miR-99a-5p	Down	736.308	0.154494	1.11303	1.11303	0.000256033	0.0164955
PRKAR2A	hsa-miR-23a-5p	UP	736.308	0.154494	1.11303	1.11303	0.000256033	0.0164955
PRKAR2A	hsa-miR-4433b-3p	UP	736.308	0.154494	1.11303	1.11303	0.000256033	0.0164955
PRKAR2A	hsa-miR-4443	UP	736.308	0.154494	1.11303	1.11303	0.000256033	0.0164955
PRKAR2A	hsa-miR-143-3p	Down	736.308	0.154494	1.11303	1.11303	0.000256033	0.0164955
PRKCB	hsa-miR-142-5p	Down	4280.81	0.156709	1.11474	1.11474	0.000280812	0.0172278
PRKCB	hsa-miR-432-5p	UP	4280.81	0.156709	1.11474	1.11474	0.000280812	0.0172278
PRKCB	hsa-miR-23a-5p	UP	4280.81	0.156709	1.11474	1.11474	0.000280812	0.0172278
WSB2	hsa-miR-432-5p	UP	453.555	0.157809	1.11559	1.11559	0.000147064	0.0108787
GALNT10	hsa-miR-1275	UP	1166.95	0.158739	1.11631	1.11631	0.000583683	0.0256423
GALNT10	hsa-miR-4433b-3p	UP	1166.95	0.158739	1.11631	1.11631	0.000583683	0.0256423
GALNT10	hsa-miR-4443	UP	1166.95	0.158739	1.11631	1.11631	0.000583683	0.0256423
ILRUN	hsa-miR-4433b-3p	UP	1876.71	0.160082	1.11735	1.11735	0.000329009	0.0184353
ILRUN	hsa-miR-1275	UP	1876.71	0.160082	1.11735	1.11735	0.000329009	0.0184353
ILRUN	hsa-miR-4443	UP	1876.71	0.160082	1.11735	1.11735	0.000329009	0.0184353
PLEKHB2	hsa-miR-143-3p	Down	1595.28	0.160082	1.11735	1.11735	9.5165e-05	0.00890506
PLEKHB2	hsa-miR-1275	UP	1595.28	0.160082	1.11735	1.11735	9.5165e-05	0.00890506
PLEKHB2	hsa-miR-4433b-3p	UP	1595.28	0.160082	1.11735	1.11735	9.5165e-05	0.00890506
PLEKHB2	hsa-miR-432-5p	UP	1595.28	0.160082	1.11735	1.11735	9.5165e-05	0.00890506
P4HB	hsa-miR-1275	UP	3847.43	0.161966	1.11881	1.11881	0.00172806	0.0477706
P4HB	hsa-miR-432-5p	UP	3847.43	0.161966	1.11881	1.11881	0.00172806	0.0477706
P4HB	hsa-miR-23a-5p	UP	3847.43	0.161966	1.11881	1.11881	0.00172806	0.0477706
SGPL1	hsa-miR-23a-5p	UP	694.94	0.169806	1.12491	1.12491	2.17985e-05	0.0038127
SGPL1	hsa-miR-1275	UP	694.94	0.169806	1.12491	1.12491	2.17985e-05	0.0038127
SGPL1	hsa-miR-4433b-3p	UP	694.94	0.169806	1.12491	1.12491	2.17985e-05	0.0038127
CCNY	hsa-miR-1275	UP	1973.34	0.17865	1.13182	1.13182	0.000236088	0.0155577
CCNY	hsa-miR-432-5p	UP	1973.34	0.17865	1.13182	1.13182	0.000236088	0.0155577
CCNY	hsa-miR-4433b-3p	UP	1973.34	0.17865	1.13182	1.13182	0.000236088	0.0155577
AKT1	hsa-miR-1275	UP	2158.42	0.178741	1.1319	1.1319	0.000839611	0.0313639
AKT1	hsa-miR-23a-5p	UP	2158.42	0.178741	1.1319	1.1319	0.000839611	0.0313639
CRTAP	hsa-miR-432-5p	UP	1894.69	0.179533	1.13252	1.13252	0.000572354	0.025383
CRTAP	hsa-miR-1275	UP	1894.69	0.179533	1.13252	1.13252	0.000572354	0.025383
CRTAP	hsa-miR-4433b-3p	UP	1894.69	0.179533	1.13252	1.13252	0.000572354	0.025383
CRTAP	hsa-miR-143-3p	Down	1894.69	0.179533	1.13252	1.13252	0.000572354	0.025383
CRTAP	hsa-miR-4443	UP	1894.69	0.179533	1.13252	1.13252	0.000572354	0.025383
SUSD1	hsa-miR-4433b-3p	UP	616.246	0.184845	1.13669	1.13669	0.000726607	0.0287494
SUSD1	hsa-miR-23a-5p	UP	616.246	0.184845	1.13669	1.13669	0.000726607	0.0287494
PGK1	hsa-miR-1275	UP	5218.94	0.19076	1.14136	1.14136	0.000917329	0.0326181
PGK1	hsa-miR-4433b-3p	UP	5218.94	0.19076	1.14136	1.14136	0.000917329	0.0326181
PGK1	hsa-miR-23a-5p	UP	5218.94	0.19076	1.14136	1.14136	0.000917329	0.0326181
PGK1	hsa-miR-143-3p	Down	5218.94	0.19076	1.14136	1.14136	0.000917329	0.0326181
CTNNBIP1	hsa-miR-4433b-3p	UP	294.999	0.191568	1.142	1.142	0.000542606	0.0245883
CTNNBIP1	hsa-miR-23a-5p	UP	294.999	0.191568	1.142	1.142	0.000542606	0.0245883
FAM53B	hsa-miR-1275	UP	1856.38	0.200599	1.14918	1.14918	0.00083549	0.0313639
FAM53B	hsa-miR-4443	UP	1856.38	0.200599	1.14918	1.14918	0.00083549	0.0313639
STOM	hsa-miR-4443	UP	1382.88	0.203524	1.15151	1.15151	0.000937824	0.0330534
STOM	hsa-miR-1275	UP	1382.88	0.203524	1.15151	1.15151	0.000937824	0.0330534
MFN2	hsa-miR-143-3p	Down	1332.01	0.207018	1.1543	1.1543	0.000120661	0.0100363
MFN2	hsa-miR-4443	UP	1332.01	0.207018	1.1543	1.1543	0.000120661	0.0100363
RAB1B	hsa-miR-4433b-3p	UP	1580.85	0.212691	1.15885	1.15885	0.00169404	0.047461
RETREG2	hsa-miR-432-5p	UP	1412.38	0.215927	1.16145	1.16145	4.57113e-06	0.00174589
RETREG2	hsa-miR-23a-5p	UP	1412.38	0.215927	1.16145	1.16145	4.57113e-06	0.00174589
CCND3	hsa-miR-1275	UP	3437.45	0.218209	1.16329	1.16329	0.000337786	0.0185386
CCND3	hsa-miR-4433b-3p	UP	3437.45	0.218209	1.16329	1.16329	0.000337786	0.0185386
CCND3	hsa-miR-432-5p	UP	3437.45	0.218209	1.16329	1.16329	0.000337786	0.0185386
CCND3	hsa-miR-23a-5p	UP	3437.45	0.218209	1.16329	1.16329	0.000337786	0.0185386
CCND3	hsa-miR-4443	UP	3437.45	0.218209	1.16329	1.16329	0.000337786	0.0185386
CAPN1	hsa-miR-432-5p	UP	1857.77	0.224803	1.16862	1.16862	0.000823365	0.0310671
CAPN1	hsa-miR-4433b-3p	UP	1857.77	0.224803	1.16862	1.16862	0.000823365	0.0310671
MAPKAPK2	hsa-miR-432-5p	UP	2104.33	0.230229	1.17302	1.17302	0.000131014	0.0103144
MAPKAPK2	hsa-miR-4433b-3p	UP	2104.33	0.230229	1.17302	1.17302	0.000131014	0.0103144
MAPKAPK2	hsa-miR-143-3p	Down	2104.33	0.230229	1.17302	1.17302	0.000131014	0.0103144
CAPNS1	hsa-miR-4433b-3p	UP	3788.38	0.230321	1.1731	1.1731	0.000498423	0.0234962
CAPNS1	hsa-miR-432-5p	UP	3788.38	0.230321	1.1731	1.1731	0.000498423	0.0234962
GAPDH	hsa-miR-4433b-3p	UP	15076	0.23178	1.17428	1.17428	0.000935164	0.0330219
GM2A	hsa-miR-1275	UP	1038.08	0.233178	1.17542	1.17542	0.000670571	0.0279859
ITGB1	hsa-miR-1275	UP	3558.4	0.233337	1.17555	1.17555	0.00187355	0.0490399
ANO6	hsa-miR-23a-5p	UP	1410.35	0.238394	1.17968	1.17968	0.00131656	0.040789
ANO6	hsa-miR-4433b-3p	UP	1410.35	0.238394	1.17968	1.17968	0.00131656	0.040789
ERN1	hsa-miR-432-5p	UP	2041.95	0.24793	1.1875	1.1875	0.000542611	0.0245883
THEMIS2	hsa-miR-4433b-3p	UP	4048.69	0.248886	1.18829	1.18829	0.00103152	0.0352272
IRAK3	hsa-miR-1275	UP	2300.86	0.249541	1.18883	1.18883	0.00135911	0.0414262
IRAK3	hsa-miR-4443	UP	2300.86	0.249541	1.18883	1.18883	0.00135911	0.0414262
IRAK3	hsa-miR-4433b-3p	UP	2300.86	0.249541	1.18883	1.18883	0.00135911	0.0414262
PSMA6	hsa-miR-4433b-3p	UP	268.126	0.253151	1.19181	1.19181	4.92916e-05	0.00627546
PSMA6	hsa-miR-1275	UP	268.126	0.253151	1.19181	1.19181	4.92916e-05	0.00627546
PSMA6	hsa-miR-23a-5p	UP	268.126	0.253151	1.19181	1.19181	4.92916e-05	0.00627546
PSAP	hsa-miR-4433b-3p	UP	38912.4	0.258835	1.19651	1.19651	0.000333614	0.0185386
PSAP	hsa-miR-23a-5p	UP	38912.4	0.258835	1.19651	1.19651	0.000333614	0.0185386
PSAP	hsa-miR-1275	UP	38912.4	0.258835	1.19651	1.19651	0.000333614	0.0185386
TXNIP	hsa-miR-1275	UP	45990.6	0.268219	1.20432	1.20432	0.0008207	0.0310291
TXNIP	hsa-miR-4433b-3p	UP	45990.6	0.268219	1.20432	1.20432	0.0008207	0.0310291
MRPL10	hsa-miR-4443	UP	523.051	0.269795	1.20564	1.20564	0.000375145	0.019777
VCL	hsa-miR-23a-5p	UP	2712.55	0.277109	1.21176	1.21176	0.00163019	0.0462164
VCL	hsa-miR-143-3p	Down	2712.55	0.277109	1.21176	1.21176	0.00163019	0.0462164
ARF3	hsa-miR-4433b-3p	UP	1693.25	0.281251	1.21525	1.21525	5.09273e-06	0.00180258
ARF3	hsa-miR-432-5p	UP	1693.25	0.281251	1.21525	1.21525	5.09273e-06	0.00180258
ARF3	hsa-miR-1275	UP	1693.25	0.281251	1.21525	1.21525	5.09273e-06	0.00180258
ARF3	hsa-miR-99a-5p	Down	1693.25	0.281251	1.21525	1.21525	5.09273e-06	0.00180258
ARF3	hsa-miR-23a-5p	UP	1693.25	0.281251	1.21525	1.21525	5.09273e-06	0.00180258
NDST1	hsa-miR-23a-5p	UP	654.422	0.284164	1.2177	1.2177	0.000610229	0.0263388
NDST1	hsa-miR-1275	UP	654.422	0.284164	1.2177	1.2177	0.000610229	0.0263388
NDST1	hsa-miR-4443	UP	654.422	0.284164	1.2177	1.2177	0.000610229	0.0263388
SORT1	hsa-miR-143-3p	Down	919.705	0.285978	1.21924	1.21924	0.000146524	0.0108787
SORT1	hsa-miR-432-5p	UP	919.705	0.285978	1.21924	1.21924	0.000146524	0.0108787
SORT1	hsa-miR-23a-5p	UP	919.705	0.285978	1.21924	1.21924	0.000146524	0.0108787
SORT1	hsa-miR-4433b-3p	UP	919.705	0.285978	1.21924	1.21924	0.000146524	0.0108787
SORT1	hsa-miR-4443	UP	919.705	0.285978	1.21924	1.21924	0.000146524	0.0108787
SORT1	hsa-miR-1275	UP	919.705	0.285978	1.21924	1.21924	0.000146524	0.0108787
TSC22D3	hsa-miR-1275	UP	12961.6	0.297226	1.22878	1.22878	0.000712894	0.0285707
TSC22D3	hsa-miR-23a-5p	UP	12961.6	0.297226	1.22878	1.22878	0.000712894	0.0285707
RNF144B	hsa-miR-4443	UP	1116.02	0.310646	1.24026	1.24026	0.00166835	0.0468817
RNF144B	hsa-miR-99a-5p	Down	1116.02	0.310646	1.24026	1.24026	0.00166835	0.0468817
RNF144B	hsa-miR-432-5p	UP	1116.02	0.310646	1.24026	1.24026	0.00166835	0.0468817
IL15	hsa-miR-23a-5p	UP	432.556	0.312005	1.24143	1.24143	0.000231605	0.0153162
IFNGR1	hsa-miR-23a-5p	UP	2793.64	0.312549	1.2419	1.2419	0.00157957	0.0454097
PKM	hsa-miR-4433b-3p	UP	7968	0.318229	1.2468	1.2468	7.64535e-05	0.00794904
PKM	hsa-miR-4443	UP	7968	0.318229	1.2468	1.2468	7.64535e-05	0.00794904
FGD4	hsa-miR-542-3p	Down	562.138	0.328123	1.25538	1.25538	0.000171528	0.0123944
FGD4	hsa-miR-4433b-3p	UP	562.138	0.328123	1.25538	1.25538	0.000171528	0.0123944
FGD4	hsa-miR-23a-5p	UP	562.138	0.328123	1.25538	1.25538	0.000171528	0.0123944
FGD4	hsa-miR-1275	UP	562.138	0.328123	1.25538	1.25538	0.000171528	0.0123944
FGD4	hsa-miR-143-3p	Down	562.138	0.328123	1.25538	1.25538	0.000171528	0.0123944
NFIA	hsa-miR-4433b-3p	UP	128.789	0.334881	1.26127	1.26127	7.18184e-05	0.00763683
NFIA	hsa-miR-23a-5p	UP	128.789	0.334881	1.26127	1.26127	7.18184e-05	0.00763683
NFIA	hsa-miR-432-5p	UP	128.789	0.334881	1.26127	1.26127	7.18184e-05	0.00763683
NFIA	hsa-miR-4443	UP	128.789	0.334881	1.26127	1.26127	7.18184e-05	0.00763683
PRDM1	hsa-miR-432-5p	UP	1137.29	0.335952	1.26221	1.26221	0.00109619	0.0362665
TPRG1	hsa-miR-4433b-3p	UP	63.0734	0.346578	1.27154	1.27154	0.00111449	0.03638
PHC2	hsa-miR-1275	UP	1477.43	0.349949	1.27452	1.27452	0.00122315	0.0386676
PHC2	hsa-miR-4433b-3p	UP	1477.43	0.349949	1.27452	1.27452	0.00122315	0.0386676
CTSW	hsa-miR-23a-5p	UP	2337.98	0.357409	1.28112	1.28112	0.000117679	0.00999954
CTSW	hsa-miR-1275	UP	2337.98	0.357409	1.28112	1.28112	0.000117679	0.00999954
MGLL	hsa-miR-1275	UP	274.462	0.365292	1.28814	1.28814	0.000729943	0.0288204
MGLL	hsa-miR-4443	UP	274.462	0.365292	1.28814	1.28814	0.000729943	0.0288204
MGLL	hsa-miR-4433b-3p	UP	274.462	0.365292	1.28814	1.28814	0.000729943	0.0288204
DDIT4	hsa-miR-1275	UP	1791.22	0.371326	1.29354	1.29354	0.0015778	0.0454097
FLT3	hsa-miR-432-5p	UP	220.888	0.376541	1.29823	1.29823	0.00102939	0.0352272
BCL2L1	hsa-miR-1275	UP	744.797	0.377634	1.29921	1.29921	0.0011554	0.0372815
BCL2L1	hsa-miR-23a-5p	UP	744.797	0.377634	1.29921	1.29921	0.0011554	0.0372815
SH3BGRL	hsa-miR-4433b-3p	UP	2657.38	0.379827	1.30119	1.30119	0.000412761	0.0208779
ZBTB16	hsa-miR-143-3p	Down	707.243	0.386848	1.30753	1.30753	0.000648681	0.0275911
ZBTB16	hsa-miR-99a-5p	Down	707.243	0.386848	1.30753	1.30753	0.000648681	0.0275911
ZBTB16	hsa-miR-4433b-3p	UP	707.243	0.386848	1.30753	1.30753	0.000648681	0.0275911
ZBTB16	hsa-miR-23a-5p	UP	707.243	0.386848	1.30753	1.30753	0.000648681	0.0275911
ANKRD9	hsa-miR-23a-5p	UP	79.9232	0.389621	1.31005	1.31005	0.00185223	0.0488753
ANKRD9	hsa-miR-1275	UP	79.9232	0.389621	1.31005	1.31005	0.00185223	0.0488753
ANKRD9	hsa-miR-4443	UP	79.9232	0.389621	1.31005	1.31005	0.00185223	0.0488753
FKBP8	hsa-miR-4433b-3p	UP	3141.8	0.395574	1.31547	1.31547	0.00144439	0.0428394
TCN2	hsa-miR-4433b-3p	UP	180.058	0.403033	1.32229	1.32229	0.000534304	0.0243297
TCN2	hsa-miR-432-5p	UP	180.058	0.403033	1.32229	1.32229	0.000534304	0.0243297
TCN2	hsa-miR-23a-5p	UP	180.058	0.403033	1.32229	1.32229	0.000534304	0.0243297
ARHGEF12	hsa-miR-23a-5p	UP	634.11	0.414615	1.33294	1.33294	6.92251e-05	0.00744567
ARHGEF12	hsa-miR-1275	UP	634.11	0.414615	1.33294	1.33294	6.92251e-05	0.00744567
ARHGEF12	hsa-miR-4433b-3p	UP	634.11	0.414615	1.33294	1.33294	6.92251e-05	0.00744567
ARHGEF12	hsa-miR-432-5p	UP	634.11	0.414615	1.33294	1.33294	6.92251e-05	0.00744567
SELP	hsa-miR-4443	UP	147.593	0.449468	1.36554	1.36554	0.000782527	0.0302506
FKBP5	hsa-miR-432-5p	UP	2214.43	0.451922	1.36786	1.36786	1.74539e-05	0.00343843
FKBP5	hsa-miR-1275	UP	2214.43	0.451922	1.36786	1.36786	1.74539e-05	0.00343843
FKBP5	hsa-miR-23a-5p	UP	2214.43	0.451922	1.36786	1.36786	1.74539e-05	0.00343843
FKBP5	hsa-miR-4433b-3p	UP	2214.43	0.451922	1.36786	1.36786	1.74539e-05	0.00343843
ME1	hsa-miR-4433b-3p	UP	34.8502	0.454815	1.37061	1.37061	3.3105e-05	0.00476584
MAMLD1	hsa-miR-23a-5p	UP	20.3043	0.458319	1.37394	1.37394	0.000318324	0.0183126
TTC7B	hsa-miR-1275	UP	95.8429	0.473818	1.38878	1.38878	0.00041174	0.0208779
TTC7B	hsa-miR-432-5p	UP	95.8429	0.473818	1.38878	1.38878	0.00041174	0.0208779
TTC7B	hsa-miR-99a-5p	Down	95.8429	0.473818	1.38878	1.38878	0.00041174	0.0208779
MFSD2B	hsa-miR-23a-5p	UP	28.5879	0.480758	1.39548	1.39548	0.00137682	0.0417565
MARCHF2	hsa-miR-23a-5p	UP	786.812	0.48584	1.4004	1.4004	0.000179339	0.0128104
PEAR1	hsa-miR-4443	UP	107.463	0.50666	1.42076	1.42076	0.000722192	0.028696
FPR1	hsa-miR-143-3p	Down	3698.26	0.519453	1.43341	1.43341	6.1713e-06	0.00204921
ITGB5	hsa-miR-1275	UP	199.761	0.535792	1.44974	1.44974	0.000511406	0.0238564
TGM2	hsa-miR-23a-5p	UP	36.5369	0.538651	1.45261	1.45261	0.000783744	0.0302506
TGM2	hsa-miR-4433b-3p	UP	36.5369	0.538651	1.45261	1.45261	0.000783744	0.0302506
TGM2	hsa-miR-432-5p	UP	36.5369	0.538651	1.45261	1.45261	0.000783744	0.0302506
TSPAN9	hsa-miR-1275	UP	104.215	0.540866	1.45485	1.45485	0.000457691	0.0222836
ERRFI1	hsa-miR-4433b-3p	UP	38.8378	0.546686	1.46073	1.46073	0.000261061	0.0166745
RAB6B	hsa-miR-432-5p	UP	54.4587	0.549572	1.46365	1.46365	0.000891151	0.0321726
RAB6B	hsa-miR-1275	UP	54.4587	0.549572	1.46365	1.46365	0.000891151	0.0321726
SH3PXD2B	hsa-miR-4433b-3p	UP	55.7018	0.55059	1.46469	1.46469	0.00024733	0.0160722
EGF	hsa-miR-4433b-3p	UP	94.6702	0.554598	1.46876	1.46876	0.000978212	0.0340283
BCAT1	hsa-miR-542-3p	Down	189.632	0.558312	1.47254	1.47254	6.1129e-05	0.00694436
BCAT1	hsa-miR-4433b-3p	UP	189.632	0.558312	1.47254	1.47254	6.1129e-05	0.00694436
BCAT1	hsa-miR-1275	UP	189.632	0.558312	1.47254	1.47254	6.1129e-05	0.00694436
BCAT1	hsa-miR-432-5p	UP	189.632	0.558312	1.47254	1.47254	6.1129e-05	0.00694436
JDP2	hsa-miR-23a-5p	UP	457.086	0.570454	1.48499	1.48499	4.70718e-06	0.0017619
JDP2	hsa-miR-4443	UP	457.086	0.570454	1.48499	1.48499	4.70718e-06	0.0017619
JDP2	hsa-miR-4433b-3p	UP	457.086	0.570454	1.48499	1.48499	4.70718e-06	0.0017619
JDP2	hsa-miR-1275	UP	457.086	0.570454	1.48499	1.48499	4.70718e-06	0.0017619
MXRA7	hsa-miR-1275	UP	199.345	0.572226	1.48682	1.48682	1.12268e-06	0.000782848
MXRA7	hsa-miR-23a-5p	UP	199.345	0.572226	1.48682	1.48682	1.12268e-06	0.000782848
MXRA7	hsa-miR-432-5p	UP	199.345	0.572226	1.48682	1.48682	1.12268e-06	0.000782848
MXRA7	hsa-miR-4433b-3p	UP	199.345	0.572226	1.48682	1.48682	1.12268e-06	0.000782848
TNS1	hsa-miR-99a-5p	Down	138.396	0.573363	1.48799	1.48799	0.000105441	0.00944895
TNS1	hsa-miR-4443	UP	138.396	0.573363	1.48799	1.48799	0.000105441	0.00944895
TNS1	hsa-miR-4433b-3p	UP	138.396	0.573363	1.48799	1.48799	0.000105441	0.00944895
TNS1	hsa-miR-143-3p	Down	138.396	0.573363	1.48799	1.48799	0.000105441	0.00944895
ARHGAP29	hsa-miR-23a-5p	UP	30.335	0.576052	1.49076	1.49076	2.49353e-05	0.00402296
RBPMS2	hsa-miR-143-3p	Down	21.619	0.577729	1.4925	1.4925	0.00169947	0.047471
RBPMS2	hsa-miR-432-5p	UP	21.619	0.577729	1.4925	1.4925	0.00169947	0.047471
RBPMS2	hsa-miR-4443	UP	21.619	0.577729	1.4925	1.4925	0.00169947	0.047471
MSR1	hsa-miR-99a-5p	Down	128.827	0.582852	1.49781	1.49781	0.000110433	0.00961681
MSR1	hsa-miR-4433b-3p	UP	128.827	0.582852	1.49781	1.49781	0.000110433	0.00961681
MSR1	hsa-miR-23a-5p	UP	128.827	0.582852	1.49781	1.49781	0.000110433	0.00961681
FAXDC2	hsa-miR-23a-5p	UP	251.87	0.608997	1.5252	1.5252	0.000209275	0.0143465
FAXDC2	hsa-miR-432-5p	UP	251.87	0.608997	1.5252	1.5252	0.000209275	0.0143465
PARD6G	hsa-miR-432-5p	UP	9.4842	0.615401	1.53198	1.53198	0.00109796	0.0362665
PARD6G	hsa-miR-4443	UP	9.4842	0.615401	1.53198	1.53198	0.00109796	0.0362665
MMRN1	hsa-miR-4433b-3p	UP	66.5012	0.623921	1.54106	1.54106	0.000317572	0.0183126
CTDSPL	hsa-miR-23a-5p	UP	227.312	0.68165	1.60397	1.60397	8.45787e-05	0.00820151
CTDSPL	hsa-miR-1275	UP	227.312	0.68165	1.60397	1.60397	8.45787e-05	0.00820151
CTDSPL	hsa-miR-432-5p	UP	227.312	0.68165	1.60397	1.60397	8.45787e-05	0.00820151
CTDSPL	hsa-miR-4443	UP	227.312	0.68165	1.60397	1.60397	8.45787e-05	0.00820151
P2RY1	hsa-miR-143-3p	Down	80.305	0.703934	1.62894	1.62894	1.15105e-06	0.000782848
SMOX	hsa-miR-1275	UP	278.54	0.706897	1.63229	1.63229	0.000130301	0.0103144
SMOX	hsa-miR-4433b-3p	UP	278.54	0.706897	1.63229	1.63229	0.000130301	0.0103144
SPTB	hsa-miR-1275	UP	60.6443	0.715012	1.6415	1.6415	7.71152e-05	0.00795104
PCSK6	hsa-miR-1275	UP	148.798	0.726223	1.6543	1.6543	3.03143e-05	0.00456005
PCSK6	hsa-miR-4433b-3p	UP	148.798	0.726223	1.6543	1.6543	3.03143e-05	0.00456005
PCSK6	hsa-miR-23a-5p	UP	148.798	0.726223	1.6543	1.6543	3.03143e-05	0.00456005
PCSK6	hsa-miR-143-3p	Down	148.798	0.726223	1.6543	1.6543	3.03143e-05	0.00456005
DMTN	hsa-miR-4433b-3p	UP	498.014	0.73222	1.66119	1.66119	2.26213e-06	0.00109321
ALAS2	hsa-miR-4433b-3p	UP	521.341	0.764854	1.6992	1.6992	0.00106637	0.0358296
XK	hsa-miR-4433b-3p	UP	100.822	0.80348	1.74531	1.74531	5.73566e-05	0.00670893
XK	hsa-miR-432-5p	UP	100.822	0.80348	1.74531	1.74531	5.73566e-05	0.00670893
SAMD14	hsa-miR-432-5p	UP	31.1258	0.81942	1.7647	1.7647	4.31995e-05	0.00569352
SAMD14	hsa-miR-1275	UP	31.1258	0.81942	1.7647	1.7647	4.31995e-05	0.00569352
SAMD14	hsa-miR-4433b-3p	UP	31.1258	0.81942	1.7647	1.7647	4.31995e-05	0.00569352
TRHDE	hsa-miR-4433b-3p	UP	3.65854	0.830215	1.77795	1.77795	0.00145787	0.0431029
TRHDE	hsa-miR-432-5p	UP	3.65854	0.830215	1.77795	1.77795	0.00145787	0.0431029
CEACAM6	hsa-miR-1275	UP	80.808	0.90022	1.86635	1.86635	0.000887023	0.0321726
OSBP2	hsa-miR-1275	UP	68.0565	0.901971	1.86862	1.86862	0.000112667	0.0096723
OSBP2	hsa-miR-23a-5p	UP	68.0565	0.901971	1.86862	1.86862	0.000112667	0.0096723
OSBP2	hsa-miR-4443	UP	68.0565	0.901971	1.86862	1.86862	0.000112667	0.0096723
MYL9	hsa-miR-23a-5p	UP	346.392	0.972372	1.96206	1.96206	4.74286e-05	0.00620717
MYL9	hsa-miR-4433b-3p	UP	346.392	0.972372	1.96206	1.96206	4.74286e-05	0.00620717
AQP10	hsa-miR-1275	UP	75.7948	0.978776	1.97079	1.97079	6.359e-05	0.00712627
EPGN	hsa-miR-4433b-3p	UP	4.46143	0.986419	1.98126	1.98126	0.00012988	0.0103144
EPGN	hsa-miR-1275	UP	4.46143	0.986419	1.98126	1.98126	0.00012988	0.0103144
FIGN	hsa-miR-143-3p	Down	2.95652	1.03731	2.0524	2.0524	0.00180186	0.0485207
ITGB3	hsa-miR-4443	UP	742.999	1.16203	2.23773	2.23773	0.000136152	0.0104269
ITGB3	hsa-miR-23a-5p	UP	742.999	1.16203	2.23773	2.23773	0.000136152	0.0104269
ITGB3	hsa-miR-4433b-3p	UP	742.999	1.16203	2.23773	2.23773	0.000136152	0.0104269
CEACAM8	hsa-miR-432-5p	UP	190.107	1.2414	2.36428	2.36428	5.034e-05	0.00631201
MAP1B	hsa-miR-432-5p	UP	2.1522	1.25857	2.39258	2.39258	6.82141e-05	0.00737934
MAP1B	hsa-miR-1275	UP	2.1522	1.25857	2.39258	2.39258	6.82141e-05	0.00737934
IL1R2	hsa-miR-23a-5p	UP	220.591	1.56115	2.95089	2.95089	8.29561e-05	0.00817117
PPBP	hsa-miR-432-5p	UP	2711.57	1.63517	3.10623	3.10623	0.00123576	0.0390003
PPBP	hsa-miR-4433b-3p	UP	2711.57	1.63517	3.10623	3.10623	0.00123576	0.0390003
ADAMTS2	hsa-miR-4433b-3p	UP	14.6173	2.42335	5.36414	5.36414	6.82352e-07	0.000662279
ADAMTS2	hsa-miR-23a-5p	UP	14.6173	2.42335	5.36414	5.36414	6.82352e-07	0.000662279
CA1	hsa-miR-1275	UP	62.2997	2.64182	6.24118	6.24118	1.81635e-05	0.00350443

## Sheet: miRNADown
genesymbol	mirnaid	Status_miRNA	baseMean	log2FoldChange	FC	FoldChange	pvalue	padj
HRK	hsa-miR-143-3p	Down	10.4018	-1.01794	0.493823	-2.02502	7.4314e-07	0.000662279
BHLHA15	hsa-miR-143-3p	Down	12.0445	-0.992051	0.502762	-1.98901	7.56083e-05	0.00790508
ZNF285	hsa-miR-143-3p	Down	12.6365	-0.906684	0.53341	-1.87473	8.12327e-07	0.000691032
FOXJ1	hsa-miR-143-3p	Down	2.54656	-0.902785	0.534853	-1.86967	0.000549301	0.0247119
NKX3-1	hsa-miR-542-3p	Down	14.948	-0.822555	0.56544	-1.76854	0.000131168	0.0103144
TLR10	hsa-miR-99a-5p	Down	100.022	-0.723953	0.605436	-1.6517	3.93548e-05	0.00539488
BCL7A	hsa-miR-99a-5p	Down	21.2509	-0.605222	0.65737	-1.52121	6.7431e-06	0.00213893
TMEM272	hsa-miR-143-3p	Down	69.8519	-0.544214	0.685765	-1.45823	0.000392251	0.0206207
SPIB	hsa-miR-99a-5p	Down	116.84	-0.542248	0.6867	-1.45624	2.81005e-05	0.00441933
MORN4	hsa-miR-143-3p	Down	5.95377	-0.539626	0.687949	-1.4536	0.000913954	0.0325803
OR4D1	hsa-miR-99a-5p	Down	13.9795	-0.473711	0.72011	-1.38868	0.000261946	0.0166745
N6AMT1	hsa-miR-143-3p	Down	55.6925	-0.461295	0.726334	-1.37678	9.19857e-06	0.00254458
KLHL14	hsa-miR-542-3p	Down	64.575	-0.444977	0.734596	-1.36129	0.00113253	0.0367337
DHFR2	hsa-miR-142-5p	Down	52.7369	-0.44378	0.735206	-1.36016	2.48521e-05	0.00402296
NKD1	hsa-miR-143-3p	Down	57.9842	-0.436261	0.739047	-1.35309	0.000416566	0.0209009
ZNF772	hsa-miR-542-3p	Down	29.9288	-0.426724	0.743949	-1.34418	0.00086793	0.0318496
TTC30B	hsa-miR-143-3p	Down	18.668	-0.419451	0.747709	-1.33742	0.000111507	0.00961681
GIMAP4	hsa-miR-142-5p	Down	1428.5	-0.37284	0.772261	-1.2949	0.0008563	0.0316088
NKPD1	hsa-miR-99a-5p	Down	8.58599	-0.35387	0.782482	-1.27798	0.00106077	0.0357243
GEMIN6	hsa-miR-374a-3p	Down	56.7091	-0.352399	0.783281	-1.27668	0.000628575	0.0269194
ZFAT	hsa-miR-374a-3p	Down	151.847	-0.340187	0.789939	-1.26592	0.000316091	0.0183126
THAP2	hsa-miR-143-3p	Down	49.0303	-0.336551	0.791932	-1.26273	3.36768e-05	0.00477471
TRIB2	hsa-miR-143-3p	Down	1093.37	-0.302461	0.810868	-1.23325	3.13481e-05	0.00465618
EPHB4	hsa-miR-99a-5p	Down	102.206	-0.278754	0.824303	-1.21315	0.000736086	0.0289409
HYLS1	hsa-miR-143-3p	Down	33.6969	-0.272774	0.827727	-1.20813	0.000602874	0.0263388
ALS2CL	hsa-miR-143-3p	Down	317.712	-0.256553	0.837085	-1.19462	0.00172491	0.0477539
YBEY	hsa-miR-99a-5p	Down	87.9882	-0.253361	0.83894	-1.19198	0.000490947	0.0232609
GPATCH11	hsa-miR-99a-5p	Down	187.796	-0.253119	0.839081	-1.19178	0.000851709	0.0315638
GPATCH11	hsa-miR-143-3p	Down	187.796	-0.253119	0.839081	-1.19178	0.000851709	0.0315638
ABLIM1	hsa-miR-542-3p	Down	2194.92	-0.238659	0.847533	-1.1799	0.0010482	0.0355578
TIMM21	hsa-miR-143-3p	Down	120.678	-0.238501	0.847626	-1.17977	2.52313e-07	0.000363234
WDR89	hsa-miR-99a-5p	Down	163.613	-0.22138	0.857744	-1.16585	0.00139465	0.0418594
CCDC127	hsa-miR-99a-5p	Down	117.637	-0.211578	0.863592	-1.15795	0.000432207	0.0213709
SCYL3	hsa-miR-542-3p	Down	245.41	-0.206369	0.866716	-1.15378	0.000874511	0.0320283
KRBOX4	hsa-miR-143-3p	Down	131.786	-0.202362	0.869127	-1.15058	0.000497154	0.0234955
UTP6	hsa-miR-143-3p	Down	453.511	-0.164494	0.892241	-1.12077	0.00134003	0.0411801
RABIF	hsa-miR-142-5p	Down	179.805	-0.16178	0.893922	-1.11867	0.00185186	0.0488753
POLR2D	hsa-miR-143-3p	Down	250.67	-0.135348	0.91045	-1.09836	0.00102636	0.0352272
PGPEP1	hsa-miR-99a-5p	Down	855.256	0.152455	1.11146	1.11146	0.00179083	0.0484276
PGPEP1	hsa-miR-143-3p	Down	855.256	0.152455	1.11146	1.11146	0.00179083	0.0484276
PRKAR2A	hsa-miR-99a-5p	Down	736.308	0.154494	1.11303	1.11303	0.000256033	0.0164955
PRKAR2A	hsa-miR-143-3p	Down	736.308	0.154494	1.11303	1.11303	0.000256033	0.0164955
PRKCB	hsa-miR-142-5p	Down	4280.81	0.156709	1.11474	1.11474	0.000280812	0.0172278
PLEKHB2	hsa-miR-143-3p	Down	1595.28	0.160082	1.11735	1.11735	9.5165e-05	0.00890506
CRTAP	hsa-miR-143-3p	Down	1894.69	0.179533	1.13252	1.13252	0.000572354	0.025383
PGK1	hsa-miR-143-3p	Down	5218.94	0.19076	1.14136	1.14136	0.000917329	0.0326181
MFN2	hsa-miR-143-3p	Down	1332.01	0.207018	1.1543	1.1543	0.000120661	0.0100363
MAPKAPK2	hsa-miR-143-3p	Down	2104.33	0.230229	1.17302	1.17302	0.000131014	0.0103144
VCL	hsa-miR-143-3p	Down	2712.55	0.277109	1.21176	1.21176	0.00163019	0.0462164
ARF3	hsa-miR-99a-5p	Down	1693.25	0.281251	1.21525	1.21525	5.09273e-06	0.00180258
SORT1	hsa-miR-143-3p	Down	919.705	0.285978	1.21924	1.21924	0.000146524	0.0108787
RNF144B	hsa-miR-99a-5p	Down	1116.02	0.310646	1.24026	1.24026	0.00166835	0.0468817
FGD4	hsa-miR-542-3p	Down	562.138	0.328123	1.25538	1.25538	0.000171528	0.0123944
FGD4	hsa-miR-143-3p	Down	562.138	0.328123	1.25538	1.25538	0.000171528	0.0123944
ZBTB16	hsa-miR-143-3p	Down	707.243	0.386848	1.30753	1.30753	0.000648681	0.0275911
ZBTB16	hsa-miR-99a-5p	Down	707.243	0.386848	1.30753	1.30753	0.000648681	0.0275911
TTC7B	hsa-miR-99a-5p	Down	95.8429	0.473818	1.38878	1.38878	0.00041174	0.0208779
FPR1	hsa-miR-143-3p	Down	3698.26	0.519453	1.43341	1.43341	6.1713e-06	0.00204921
BCAT1	hsa-miR-542-3p	Down	189.632	0.558312	1.47254	1.47254	6.1129e-05	0.00694436
TNS1	hsa-miR-99a-5p	Down	138.396	0.573363	1.48799	1.48799	0.000105441	0.00944895
TNS1	hsa-miR-143-3p	Down	138.396	0.573363	1.48799	1.48799	0.000105441	0.00944895
RBPMS2	hsa-miR-143-3p	Down	21.619	0.577729	1.4925	1.4925	0.00169947	0.047471
MSR1	hsa-miR-99a-5p	Down	128.827	0.582852	1.49781	1.49781	0.000110433	0.00961681
P2RY1	hsa-miR-143-3p	Down	80.305	0.703934	1.62894	1.62894	1.15105e-06	0.000782848
PCSK6	hsa-miR-143-3p	Down	148.798	0.726223	1.6543	1.6543	3.03143e-05	0.00456005
FIGN	hsa-miR-143-3p	Down	2.95652	1.03731	2.0524	2.0524	0.00180186	0.0485207

## Sheet: UPmiRNA
genesymbol	mirnaid	Status_miRNA	baseMean	log2FoldChange	FC	FoldChange	pvalue	padj
NOG	hsa-miR-4433b-3p	UP	28.1247	-1.90771	0.266515	-3.75213	2.39739e-13	4.48671e-09
LRRN3	hsa-miR-432-5p	UP	86.2327	-1.44661	0.366883	-2.72567	1.14585e-06	0.000782848
MXRA8	hsa-miR-23a-5p	UP	9.98776	-1.0784	0.473553	-2.11169	1.86512e-05	0.00352582
MXRA8	hsa-miR-4443	UP	9.98776	-1.0784	0.473553	-2.11169	1.86512e-05	0.00352582
IL1B	hsa-miR-1275	UP	1669.82	-1.05787	0.480341	-2.08185	0.00143137	0.0425562
IL1B	hsa-miR-4433b-3p	UP	1669.82	-1.05787	0.480341	-2.08185	0.00143137	0.0425562
GLDC	hsa-miR-1275	UP	11.7907	-1.04176	0.485735	-2.05874	9.50541e-05	0.00890506
CD248	hsa-miR-4433b-3p	UP	19.3384	-1.03901	0.486662	-2.05481	1.77979e-06	0.000990488
HRK	hsa-miR-4443	UP	10.4018	-1.01794	0.493823	-2.02502	7.4314e-07	0.000662279
HRK	hsa-miR-1275	UP	10.4018	-1.01794	0.493823	-2.02502	7.4314e-07	0.000662279
HRK	hsa-miR-4433b-3p	UP	10.4018	-1.01794	0.493823	-2.02502	7.4314e-07	0.000662279
HRK	hsa-miR-432-5p	UP	10.4018	-1.01794	0.493823	-2.02502	7.4314e-07	0.000662279
CACHD1	hsa-miR-4433b-3p	UP	21.4221	-0.958235	0.514686	-1.94293	5.56921e-06	0.00189505
JCHAIN	hsa-miR-4433b-3p	UP	1388.89	-0.946811	0.518778	-1.92761	1.72421e-05	0.00343843
JCHAIN	hsa-miR-23a-5p	UP	1388.89	-0.946811	0.518778	-1.92761	1.72421e-05	0.00343843
JCHAIN	hsa-miR-1275	UP	1388.89	-0.946811	0.518778	-1.92761	1.72421e-05	0.00343843
ASIC1	hsa-miR-432-5p	UP	8.10878	-0.928381	0.525448	-1.90314	1.70284e-05	0.00343843
ASIC1	hsa-miR-1275	UP	8.10878	-0.928381	0.525448	-1.90314	1.70284e-05	0.00343843
ASIC1	hsa-miR-4433b-3p	UP	8.10878	-0.928381	0.525448	-1.90314	1.70284e-05	0.00343843
ASIC1	hsa-miR-4443	UP	8.10878	-0.928381	0.525448	-1.90314	1.70284e-05	0.00343843
ZNF285	hsa-miR-4433b-3p	UP	12.6365	-0.906684	0.53341	-1.87473	8.12327e-07	0.000691032
ZNF285	hsa-miR-1275	UP	12.6365	-0.906684	0.53341	-1.87473	8.12327e-07	0.000691032
ZNF285	hsa-miR-4443	UP	12.6365	-0.906684	0.53341	-1.87473	8.12327e-07	0.000691032
FOXJ1	hsa-miR-23a-5p	UP	2.54656	-0.902785	0.534853	-1.86967	0.000549301	0.0247119
NKX3-1	hsa-miR-1275	UP	14.948	-0.822555	0.56544	-1.76854	0.000131168	0.0103144
NKX3-1	hsa-miR-23a-5p	UP	14.948	-0.822555	0.56544	-1.76854	0.000131168	0.0103144
NKX3-1	hsa-miR-4433b-3p	UP	14.948	-0.822555	0.56544	-1.76854	0.000131168	0.0103144
WNT16	hsa-miR-23a-5p	UP	5.51061	-0.772252	0.585503	-1.70793	0.00132208	0.0408246
C17orf100	hsa-miR-4433b-3p	UP	9.7072	-0.756725	0.591838	-1.68965	8.57573e-07	0.000697804
NRCAM	hsa-miR-4433b-3p	UP	24.6117	-0.740395	0.598575	-1.67063	0.000678455	0.0279859
TLR10	hsa-miR-432-5p	UP	100.022	-0.723953	0.605436	-1.6517	3.93548e-05	0.00539488
PLLP	hsa-miR-1275	UP	7.57695	-0.714994	0.609208	-1.64148	2.5484e-05	0.00407635
PLLP	hsa-miR-23a-5p	UP	7.57695	-0.714994	0.609208	-1.64148	2.5484e-05	0.00407635
PLLP	hsa-miR-4443	UP	7.57695	-0.714994	0.609208	-1.64148	2.5484e-05	0.00407635
TTC24	hsa-miR-4433b-3p	UP	88.7512	-0.699608	0.615739	-1.62406	8.62037e-09	5.37768e-05
TTC24	hsa-miR-1275	UP	88.7512	-0.699608	0.615739	-1.62406	8.62037e-09	5.37768e-05
ZNF2	hsa-miR-1275	UP	22.5949	-0.663859	0.631188	-1.58432	0.000108383	0.00952298
ZNF2	hsa-miR-432-5p	UP	22.5949	-0.663859	0.631188	-1.58432	0.000108383	0.00952298
ZNF2	hsa-miR-4443	UP	22.5949	-0.663859	0.631188	-1.58432	0.000108383	0.00952298
ZNF2	hsa-miR-23a-5p	UP	22.5949	-0.663859	0.631188	-1.58432	0.000108383	0.00952298
KLHL33	hsa-miR-1275	UP	5.32705	-0.655882	0.634687	-1.57558	0.00062798	0.0269194
C12orf60	hsa-miR-1275	UP	2.98903	-0.643878	0.63999	-1.56252	0.000490802	0.0232609
ZNF215	hsa-miR-23a-5p	UP	4.77729	-0.621297	0.650086	-1.53826	0.00174432	0.0479369
ZNF215	hsa-miR-432-5p	UP	4.77729	-0.621297	0.650086	-1.53826	0.00174432	0.0479369
ZNF215	hsa-miR-4433b-3p	UP	4.77729	-0.621297	0.650086	-1.53826	0.00174432	0.0479369
ZNF215	hsa-miR-4443	UP	4.77729	-0.621297	0.650086	-1.53826	0.00174432	0.0479369
CISH	hsa-miR-4443	UP	220.171	-0.616033	0.652463	-1.53265	2.83657e-05	0.00442387
BCL7A	hsa-miR-1275	UP	21.2509	-0.605222	0.65737	-1.52121	6.7431e-06	0.00213893
BCL7A	hsa-miR-4433b-3p	UP	21.2509	-0.605222	0.65737	-1.52121	6.7431e-06	0.00213893
SIGLEC6	hsa-miR-23a-5p	UP	47.0311	-0.601191	0.659209	-1.51697	0.000131807	0.0103212
AMACR	hsa-miR-1275	UP	5.70865	-0.593589	0.662692	-1.509	1.33741e-05	0.00300871
AMACR	hsa-miR-23a-5p	UP	5.70865	-0.593589	0.662692	-1.509	1.33741e-05	0.00300871
AMACR	hsa-miR-432-5p	UP	5.70865	-0.593589	0.662692	-1.509	1.33741e-05	0.00300871
RHPN1	hsa-miR-23a-5p	UP	163.361	-0.584191	0.667023	-1.4992	2.13467e-06	0.00109321
CD180	hsa-miR-4443	UP	164.446	-0.583729	0.667237	-1.49872	5.38691e-05	0.00646256
CD180	hsa-miR-4433b-3p	UP	164.446	-0.583729	0.667237	-1.49872	5.38691e-05	0.00646256
CETN3	hsa-miR-23a-5p	UP	44.397	-0.580416	0.668771	-1.49528	4.10053e-05	0.00544265
CETN3	hsa-miR-4433b-3p	UP	44.397	-0.580416	0.668771	-1.49528	4.10053e-05	0.00544265
LIMS2	hsa-miR-4433b-3p	UP	23.4169	-0.57255	0.672427	-1.48715	4.03906e-05	0.00539936
LIMS2	hsa-miR-432-5p	UP	23.4169	-0.57255	0.672427	-1.48715	4.03906e-05	0.00539936
SLC23A1	hsa-miR-23a-5p	UP	5.09561	-0.571717	0.672816	-1.48629	0.000174585	0.0125668
MZB1	hsa-miR-432-5p	UP	170.767	-0.566806	0.67511	-1.48124	5.20143e-05	0.0063327
CHRNA10	hsa-miR-4433b-3p	UP	7.7264	-0.565724	0.675616	-1.48013	1.48942e-05	0.00325543
SPINK2	hsa-miR-4433b-3p	UP	8.48528	-0.564658	0.676116	-1.47904	0.000882623	0.0321368
ZNF572	hsa-miR-1275	UP	9.92062	-0.563346	0.676731	-1.47769	0.0001365	0.0104269
ZNF572	hsa-miR-4433b-3p	UP	9.92062	-0.563346	0.676731	-1.47769	0.0001365	0.0104269
IL1RN	hsa-miR-432-5p	UP	474.374	-0.56093	0.677865	-1.47522	0.000867839	0.0318496
IL1RN	hsa-miR-1275	UP	474.374	-0.56093	0.677865	-1.47522	0.000867839	0.0318496
IL1RN	hsa-miR-4443	UP	474.374	-0.56093	0.677865	-1.47522	0.000867839	0.0318496
GIMAP8	hsa-miR-4433b-3p	UP	561.919	-0.559857	0.678369	-1.47412	6.98554e-06	0.0021789
ZNF547	hsa-miR-432-5p	UP	9.86236	-0.555788	0.680285	-1.46997	0.000126514	0.0102498
TMEM272	hsa-miR-1275	UP	69.8519	-0.544214	0.685765	-1.45823	0.000392251	0.0206207
TMEM272	hsa-miR-4433b-3p	UP	69.8519	-0.544214	0.685765	-1.45823	0.000392251	0.0206207
TMEM272	hsa-miR-4443	UP	69.8519	-0.544214	0.685765	-1.45823	0.000392251	0.0206207
SPIB	hsa-miR-23a-5p	UP	116.84	-0.542248	0.6867	-1.45624	2.81005e-05	0.00441933
SPIB	hsa-miR-4433b-3p	UP	116.84	-0.542248	0.6867	-1.45624	2.81005e-05	0.00441933
MORN4	hsa-miR-4433b-3p	UP	5.95377	-0.539626	0.687949	-1.4536	0.000913954	0.0325803
KRT2	hsa-miR-4433b-3p	UP	6.20635	-0.537641	0.688896	-1.4516	0.000844286	0.0314757
SPEG	hsa-miR-4433b-3p	UP	51.0928	-0.535123	0.6901	-1.44907	1.66356e-05	0.00343843
PARS2	hsa-miR-4433b-3p	UP	8.94921	-0.53424	0.690522	-1.44818	0.00147756	0.0435474
PARS2	hsa-miR-1275	UP	8.94921	-0.53424	0.690522	-1.44818	0.00147756	0.0435474
PARS2	hsa-miR-23a-5p	UP	8.94921	-0.53424	0.690522	-1.44818	0.00147756	0.0435474
N4BP3	hsa-miR-23a-5p	UP	37.144	-0.529063	0.693005	-1.44299	0.00015502	0.0113772
TMIE	hsa-miR-23a-5p	UP	10.0787	-0.526523	0.694226	-1.44045	0.000125995	0.0102498
TMIE	hsa-miR-1275	UP	10.0787	-0.526523	0.694226	-1.44045	0.000125995	0.0102498
TMIE	hsa-miR-432-5p	UP	10.0787	-0.526523	0.694226	-1.44045	0.000125995	0.0102498
JUP	hsa-miR-23a-5p	UP	330.296	-0.525169	0.694878	-1.4391	0.000733252	0.0288901
JUP	hsa-miR-4433b-3p	UP	330.296	-0.525169	0.694878	-1.4391	0.000733252	0.0288901
VPREB3	hsa-miR-23a-5p	UP	28.8509	-0.518199	0.698243	-1.43217	0.00103338	0.0352272
VPREB3	hsa-miR-4433b-3p	UP	28.8509	-0.518199	0.698243	-1.43217	0.00103338	0.0352272
VPREB3	hsa-miR-1275	UP	28.8509	-0.518199	0.698243	-1.43217	0.00103338	0.0352272
DBNDD1	hsa-miR-23a-5p	UP	18.1264	-0.497219	0.708471	-1.41149	0.000354923	0.0191423
ZNF200	hsa-miR-4433b-3p	UP	123.654	-0.48972	0.712163	-1.40417	9.26003e-06	0.00254458
ZNF200	hsa-miR-1275	UP	123.654	-0.48972	0.712163	-1.40417	9.26003e-06	0.00254458
FAM50B	hsa-miR-1275	UP	25.4338	-0.485169	0.714413	-1.39975	0.000125238	0.0102498
DNASE1L3	hsa-miR-4433b-3p	UP	21.5149	-0.479163	0.717394	-1.39393	0.000520741	0.0240041
CCDC106	hsa-miR-1275	UP	40.9442	-0.473802	0.720064	-1.38876	1.11565e-05	0.00269158
CCDC106	hsa-miR-4443	UP	40.9442	-0.473802	0.720064	-1.38876	1.11565e-05	0.00269158
OR4D1	hsa-miR-4433b-3p	UP	13.9795	-0.473711	0.72011	-1.38868	0.000261946	0.0166745
OR4D1	hsa-miR-23a-5p	UP	13.9795	-0.473711	0.72011	-1.38868	0.000261946	0.0166745
OR4D1	hsa-miR-1275	UP	13.9795	-0.473711	0.72011	-1.38868	0.000261946	0.0166745
OR4D1	hsa-miR-432-5p	UP	13.9795	-0.473711	0.72011	-1.38868	0.000261946	0.0166745
ATG9B	hsa-miR-4433b-3p	UP	50.262	-0.470521	0.721704	-1.38561	5.10482e-06	0.00180258
CD27	hsa-miR-4443	UP	393.416	-0.470288	0.72182	-1.38539	0.000135744	0.0104269
SLC5A2	hsa-miR-1275	UP	11.3589	-0.467169	0.723383	-1.38239	0.000102373	0.00925556
SLC5A2	hsa-miR-432-5p	UP	11.3589	-0.467169	0.723383	-1.38239	0.000102373	0.00925556
TMEM204	hsa-miR-4433b-3p	UP	165.384	-0.462894	0.72553	-1.3783	0.000309509	0.0182727
N6AMT1	hsa-miR-4443	UP	55.6925	-0.461295	0.726334	-1.37678	9.19857e-06	0.00254458
N6AMT1	hsa-miR-4433b-3p	UP	55.6925	-0.461295	0.726334	-1.37678	9.19857e-06	0.00254458
N6AMT1	hsa-miR-432-5p	UP	55.6925	-0.461295	0.726334	-1.37678	9.19857e-06	0.00254458
N6AMT1	hsa-miR-1275	UP	55.6925	-0.461295	0.726334	-1.37678	9.19857e-06	0.00254458
AK5	hsa-miR-1275	UP	126.752	-0.460406	0.726782	-1.37593	4.79319e-05	0.00621954
BLNK	hsa-miR-1275	UP	146.259	-0.454636	0.729694	-1.37044	0.000108105	0.00952298
CDCA7L	hsa-miR-4433b-3p	UP	221.362	-0.45301	0.730517	-1.36889	1.35042e-05	0.00300871
TWNK	hsa-miR-23a-5p	UP	82.8856	-0.445225	0.73447	-1.36153	3.99835e-08	0.000149658
TWNK	hsa-miR-4433b-3p	UP	82.8856	-0.445225	0.73447	-1.36153	3.99835e-08	0.000149658
TWNK	hsa-miR-1275	UP	82.8856	-0.445225	0.73447	-1.36153	3.99835e-08	0.000149658
DHFR2	hsa-miR-432-5p	UP	52.7369	-0.44378	0.735206	-1.36016	2.48521e-05	0.00402296
DHFR2	hsa-miR-4433b-3p	UP	52.7369	-0.44378	0.735206	-1.36016	2.48521e-05	0.00402296
DHFR2	hsa-miR-4443	UP	52.7369	-0.44378	0.735206	-1.36016	2.48521e-05	0.00402296
DHFR2	hsa-miR-1275	UP	52.7369	-0.44378	0.735206	-1.36016	2.48521e-05	0.00402296
DHFR2	hsa-miR-23a-5p	UP	52.7369	-0.44378	0.735206	-1.36016	2.48521e-05	0.00402296
SERPINE2	hsa-miR-1275	UP	31.052	-0.442426	0.735896	-1.35889	0.00121299	0.0384113
SERPINE2	hsa-miR-23a-5p	UP	31.052	-0.442426	0.735896	-1.35889	0.00121299	0.0384113
NKD1	hsa-miR-4443	UP	57.9842	-0.436261	0.739047	-1.35309	0.000416566	0.0209009
NKD1	hsa-miR-1275	UP	57.9842	-0.436261	0.739047	-1.35309	0.000416566	0.0209009
NKD1	hsa-miR-23a-5p	UP	57.9842	-0.436261	0.739047	-1.35309	0.000416566	0.0209009
NT5E	hsa-miR-23a-5p	UP	79.279	-0.434665	0.739866	-1.3516	0.000788773	0.0303666
NT5E	hsa-miR-4443	UP	79.279	-0.434665	0.739866	-1.3516	0.000788773	0.0303666
NT5E	hsa-miR-432-5p	UP	79.279	-0.434665	0.739866	-1.3516	0.000788773	0.0303666
CD79B	hsa-miR-4433b-3p	UP	435.044	-0.430767	0.741867	-1.34795	0.00114426	0.0369858
CD79B	hsa-miR-432-5p	UP	435.044	-0.430767	0.741867	-1.34795	0.00114426	0.0369858
PSD	hsa-miR-1275	UP	23.4839	-0.428954	0.7428	-1.34626	4.00689e-05	0.00539488
ZNF772	hsa-miR-4433b-3p	UP	29.9288	-0.426724	0.743949	-1.34418	0.00086793	0.0318496
ZNF772	hsa-miR-23a-5p	UP	29.9288	-0.426724	0.743949	-1.34418	0.00086793	0.0318496
ZNF772	hsa-miR-432-5p	UP	29.9288	-0.426724	0.743949	-1.34418	0.00086793	0.0318496
ZNF772	hsa-miR-1275	UP	29.9288	-0.426724	0.743949	-1.34418	0.00086793	0.0318496
SSTR3	hsa-miR-23a-5p	UP	48.2775	-0.424401	0.745148	-1.34202	0.000706602	0.0284388
SSTR3	hsa-miR-1275	UP	48.2775	-0.424401	0.745148	-1.34202	0.000706602	0.0284388
ZNF696	hsa-miR-23a-5p	UP	47.9537	-0.415371	0.749827	-1.33364	1.53649e-05	0.00326767
TMEM169	hsa-miR-23a-5p	UP	13.0459	-0.407064	0.754157	-1.32598	0.00174248	0.0479369
TMEM169	hsa-miR-432-5p	UP	13.0459	-0.407064	0.754157	-1.32598	0.00174248	0.0479369
HPCAL4	hsa-miR-4433b-3p	UP	86.6822	-0.40632	0.754546	-1.3253	0.000345428	0.018839
HPCAL4	hsa-miR-1275	UP	86.6822	-0.40632	0.754546	-1.3253	0.000345428	0.018839
YJEFN3	hsa-miR-1275	UP	36.0056	-0.405792	0.754822	-1.32482	3.22443e-05	0.00471447
EML6	hsa-miR-4433b-3p	UP	90.8061	-0.403504	0.75602	-1.32272	0.00090056	0.0323508
ZNF181	hsa-miR-4443	UP	89.9587	-0.396083	0.759919	-1.31593	0.000122646	0.0101563
ZNF181	hsa-miR-432-5p	UP	89.9587	-0.396083	0.759919	-1.31593	0.000122646	0.0101563
ZNF135	hsa-miR-432-5p	UP	27.3044	-0.39592	0.760004	-1.31578	0.00156465	0.0453288
RAD54B	hsa-miR-4433b-3p	UP	8.07512	-0.393831	0.761106	-1.31388	0.00184095	0.0487519
RAD54B	hsa-miR-1275	UP	8.07512	-0.393831	0.761106	-1.31388	0.00184095	0.0487519
RAD54B	hsa-miR-432-5p	UP	8.07512	-0.393831	0.761106	-1.31388	0.00184095	0.0487519
SNX22	hsa-miR-4443	UP	120.06	-0.389403	0.763445	-1.30985	0.00126752	0.0397973
SNX22	hsa-miR-432-5p	UP	120.06	-0.389403	0.763445	-1.30985	0.00126752	0.0397973
GIMAP1	hsa-miR-432-5p	UP	556.758	-0.38716	0.764633	-1.30782	2.23743e-05	0.00387718
NIBAN3	hsa-miR-4443	UP	644.971	-0.383782	0.766426	-1.30476	0.000187103	0.0132137
TBX6	hsa-miR-432-5p	UP	10.6482	-0.383018	0.766832	-1.30407	0.000333649	0.0185386
LCMT2	hsa-miR-4443	UP	48.2342	-0.38258	0.767065	-1.30367	2.37484e-05	0.00402296
LCMT2	hsa-miR-23a-5p	UP	48.2342	-0.38258	0.767065	-1.30367	2.37484e-05	0.00402296
LCMT2	hsa-miR-432-5p	UP	48.2342	-0.38258	0.767065	-1.30367	2.37484e-05	0.00402296
MS4A1	hsa-miR-1275	UP	2211.99	-0.378732	0.769113	-1.3002	0.000635781	0.027104
SOX12	hsa-miR-23a-5p	UP	83.2068	-0.37585	0.770651	-1.2976	4.89725e-05	0.00627546
TMEM156	hsa-miR-23a-5p	UP	153.954	-0.373072	0.772137	-1.29511	3.1729e-05	0.00467566
TMEM156	hsa-miR-4433b-3p	UP	153.954	-0.373072	0.772137	-1.29511	3.1729e-05	0.00467566
GIMAP4	hsa-miR-1275	UP	1428.5	-0.37284	0.772261	-1.2949	0.0008563	0.0316088
ZNF582	hsa-miR-4433b-3p	UP	28.6424	-0.37264	0.772368	-1.29472	2.0181e-05	0.00366686
ZNF582	hsa-miR-1275	UP	28.6424	-0.37264	0.772368	-1.29472	2.0181e-05	0.00366686
CFAP298	hsa-miR-4443	UP	80.4983	-0.372456	0.772466	-1.29455	1.14768e-05	0.00269158
CFAP298	hsa-miR-23a-5p	UP	80.4983	-0.372456	0.772466	-1.29455	1.14768e-05	0.00269158
CFAP298	hsa-miR-1275	UP	80.4983	-0.372456	0.772466	-1.29455	1.14768e-05	0.00269158
FAHD1	hsa-miR-4433b-3p	UP	60.1914	-0.368776	0.774439	-1.29126	1.19193e-05	0.00275395
FAHD1	hsa-miR-1275	UP	60.1914	-0.368776	0.774439	-1.29126	1.19193e-05	0.00275395
FAHD1	hsa-miR-4443	UP	60.1914	-0.368776	0.774439	-1.29126	1.19193e-05	0.00275395
PARM1	hsa-miR-23a-5p	UP	40.6697	-0.367717	0.775008	-1.29031	0.00162217	0.0460681
PARM1	hsa-miR-432-5p	UP	40.6697	-0.367717	0.775008	-1.29031	0.00162217	0.0460681
TRMT5	hsa-miR-1275	UP	47.4533	-0.366687	0.775561	-1.28939	3.95507e-05	0.00539488
WDCP	hsa-miR-4433b-3p	UP	68.6905	-0.365433	0.776236	-1.28827	9.38157e-06	0.00254458
WDCP	hsa-miR-23a-5p	UP	68.6905	-0.365433	0.776236	-1.28827	9.38157e-06	0.00254458
PTK7	hsa-miR-4443	UP	50.7658	-0.363684	0.777178	-1.28671	0.00066861	0.0279859
PTK7	hsa-miR-1275	UP	50.7658	-0.363684	0.777178	-1.28671	0.00066861	0.0279859
TNFAIP8L2	hsa-miR-4433b-3p	UP	220.727	-0.361398	0.77841	-1.28467	0.00182922	0.0487519
TNFAIP8L2	hsa-miR-1275	UP	220.727	-0.361398	0.77841	-1.28467	0.00182922	0.0487519
AGMAT	hsa-miR-4433b-3p	UP	58.0906	-0.354908	0.781919	-1.2789	0.00124464	0.0392146
UMPS	hsa-miR-1275	UP	144.494	-0.353188	0.782853	-1.27738	4.04216e-06	0.00168109
UMPS	hsa-miR-23a-5p	UP	144.494	-0.353188	0.782853	-1.27738	4.04216e-06	0.00168109
UMPS	hsa-miR-4433b-3p	UP	144.494	-0.353188	0.782853	-1.27738	4.04216e-06	0.00168109
GEMIN6	hsa-miR-1275	UP	56.7091	-0.352399	0.783281	-1.27668	0.000628575	0.0269194
GEMIN6	hsa-miR-4433b-3p	UP	56.7091	-0.352399	0.783281	-1.27668	0.000628575	0.0269194
GEMIN6	hsa-miR-432-5p	UP	56.7091	-0.352399	0.783281	-1.27668	0.000628575	0.0269194
ZKSCAN4	hsa-miR-1275	UP	69.1441	-0.351602	0.783713	-1.27598	2.45565e-05	0.00402296
ZKSCAN4	hsa-miR-23a-5p	UP	69.1441	-0.351602	0.783713	-1.27598	2.45565e-05	0.00402296
ARMH1	hsa-miR-4443	UP	338.227	-0.35047	0.784329	-1.27498	7.73224e-05	0.00795104
ARMH1	hsa-miR-1275	UP	338.227	-0.35047	0.784329	-1.27498	7.73224e-05	0.00795104
ARMH1	hsa-miR-4433b-3p	UP	338.227	-0.35047	0.784329	-1.27498	7.73224e-05	0.00795104
ZFAT	hsa-miR-1275	UP	151.847	-0.340187	0.789939	-1.26592	0.000316091	0.0183126
ZFAT	hsa-miR-4433b-3p	UP	151.847	-0.340187	0.789939	-1.26592	0.000316091	0.0183126
MIS18A	hsa-miR-4433b-3p	UP	36.7514	-0.338699	0.790754	-1.26462	2.04957e-05	0.00368824
THAP2	hsa-miR-4433b-3p	UP	49.0303	-0.336551	0.791932	-1.26273	3.36768e-05	0.00477471
DTX1	hsa-miR-4433b-3p	UP	89.0563	-0.336146	0.792155	-1.26238	0.000754041	0.0293373
ZNF322	hsa-miR-23a-5p	UP	39.1391	-0.335591	0.792459	-1.26189	0.00132628	0.0408246
BBS10	hsa-miR-4433b-3p	UP	66.548	-0.333366	0.793682	-1.25995	0.00146413	0.0432195
BBS10	hsa-miR-432-5p	UP	66.548	-0.333366	0.793682	-1.25995	0.00146413	0.0432195
BBS10	hsa-miR-1275	UP	66.548	-0.333366	0.793682	-1.25995	0.00146413	0.0432195
CCDC34	hsa-miR-4433b-3p	UP	14.8208	-0.32975	0.795674	-1.2568	0.001504	0.0441874
GRAP	hsa-miR-23a-5p	UP	358.236	-0.329731	0.795685	-1.25678	0.000226989	0.0151718
GRAP	hsa-miR-432-5p	UP	358.236	-0.329731	0.795685	-1.25678	0.000226989	0.0151718
ZSCAN18	hsa-miR-4433b-3p	UP	287.417	-0.32841	0.796414	-1.25563	0.000181039	0.0128827
BOD1	hsa-miR-4443	UP	156.494	-0.32236	0.799761	-1.25037	1.66884e-08	7.80808e-05
PSAT1	hsa-miR-1275	UP	29.814	-0.320247	0.800933	-1.24854	0.000910539	0.0325205
C19orf44	hsa-miR-1275	UP	20.892	-0.320127	0.800999	-1.24844	0.000994027	0.0343867
LMTK3	hsa-miR-23a-5p	UP	60.286	-0.319368	0.801421	-1.24778	0.000431908	0.0213709
LMTK3	hsa-miR-4433b-3p	UP	60.286	-0.319368	0.801421	-1.24778	0.000431908	0.0213709
GTF2E1	hsa-miR-1275	UP	106.342	-0.317845	0.802268	-1.24647	3.04572e-05	0.00456005
GTF2E1	hsa-miR-4433b-3p	UP	106.342	-0.317845	0.802268	-1.24647	3.04572e-05	0.00456005
MAN1C1	hsa-miR-432-5p	UP	280.349	-0.316133	0.80322	-1.24499	5.3332e-05	0.00643941
ZNF563	hsa-miR-23a-5p	UP	24.4927	-0.315411	0.803622	-1.24437	0.00111102	0.03638
SIRPG	hsa-miR-4433b-3p	UP	213.094	-0.3089	0.807257	-1.23876	0.00139101	0.0418594
PSMC3IP	hsa-miR-1275	UP	22.1143	-0.306488	0.808608	-1.23669	0.000559126	0.0249144
PSMC3IP	hsa-miR-432-5p	UP	22.1143	-0.306488	0.808608	-1.23669	0.000559126	0.0249144
UTP25	hsa-miR-1275	UP	221.448	-0.305954	0.808907	-1.23624	4.18911e-06	0.00170251
UTP25	hsa-miR-4433b-3p	UP	221.448	-0.305954	0.808907	-1.23624	4.18911e-06	0.00170251
UTP25	hsa-miR-4443	UP	221.448	-0.305954	0.808907	-1.23624	4.18911e-06	0.00170251
TRIB2	hsa-miR-1275	UP	1093.37	-0.302461	0.810868	-1.23325	3.13481e-05	0.00465618
BTG2	hsa-miR-23a-5p	UP	3139.02	-0.30245	0.810874	-1.23324	0.000677919	0.0279859
BTG2	hsa-miR-1275	UP	3139.02	-0.30245	0.810874	-1.23324	0.000677919	0.0279859
LAT	hsa-miR-4433b-3p	UP	109.507	-0.300807	0.811798	-1.23183	0.000213366	0.0145679
ZNF175	hsa-miR-1275	UP	94.0813	-0.298228	0.81325	-1.22963	0.00134397	0.0411855
TLE2	hsa-miR-432-5p	UP	80.2417	-0.294899	0.815129	-1.2268	0.00109206	0.0362665
MRFAP1L1	hsa-miR-1275	UP	659.281	-0.294186	0.815532	-1.22619	1.02141e-05	0.00268037
DTX4	hsa-miR-23a-5p	UP	109.33	-0.29327	0.816051	-1.22541	0.000327329	0.0184353
CHCHD4	hsa-miR-4433b-3p	UP	57.67	-0.292981	0.816214	-1.22517	0.000273344	0.0171666
MRPS26	hsa-miR-4433b-3p	UP	127.099	-0.292868	0.816278	-1.22507	0.000850582	0.0315638
SETMAR	hsa-miR-23a-5p	UP	51.7593	-0.289338	0.818277	-1.22208	3.94314e-06	0.00167718
SETMAR	hsa-miR-1275	UP	51.7593	-0.289338	0.818277	-1.22208	3.94314e-06	0.00167718
SETMAR	hsa-miR-4433b-3p	UP	51.7593	-0.289338	0.818277	-1.22208	3.94314e-06	0.00167718
RNASEL	hsa-miR-432-5p	UP	252.883	-0.289243	0.818332	-1.222	0.00135695	0.0414262
RNASEL	hsa-miR-23a-5p	UP	252.883	-0.289243	0.818332	-1.222	0.00135695	0.0414262
RNASEL	hsa-miR-1275	UP	252.883	-0.289243	0.818332	-1.222	0.00135695	0.0414262
AKTIP	hsa-miR-432-5p	UP	286.637	-0.288469	0.81877	-1.22134	1.67852e-05	0.00343843
CHMP7	hsa-miR-4433b-3p	UP	1225.18	-0.28775	0.819179	-1.22073	0.000266416	0.0168445
CHMP7	hsa-miR-432-5p	UP	1225.18	-0.28775	0.819179	-1.22073	0.000266416	0.0168445
ZNF540	hsa-miR-432-5p	UP	57.2232	-0.283541	0.821572	-1.21718	0.000558554	0.0249144
ZNF823	hsa-miR-4433b-3p	UP	25.0433	-0.281444	0.822767	-1.21541	0.000274889	0.0172058
ZNF823	hsa-miR-1275	UP	25.0433	-0.281444	0.822767	-1.21541	0.000274889	0.0172058
EPHB4	hsa-miR-23a-5p	UP	102.206	-0.278754	0.824303	-1.21315	0.000736086	0.0289409
ZNF677	hsa-miR-23a-5p	UP	71.9042	-0.277482	0.82503	-1.21208	0.00156764	0.0453453
ZNF677	hsa-miR-1275	UP	71.9042	-0.277482	0.82503	-1.21208	0.00156764	0.0453453
ZNF677	hsa-miR-4443	UP	71.9042	-0.277482	0.82503	-1.21208	0.00156764	0.0453453
CBY1	hsa-miR-4433b-3p	UP	54.057	-0.275674	0.826064	-1.21056	0.000293626	0.0176695
POP1	hsa-miR-4443	UP	47.0716	-0.273714	0.827187	-1.20892	0.000855439	0.0316088
POP1	hsa-miR-432-5p	UP	47.0716	-0.273714	0.827187	-1.20892	0.000855439	0.0316088
TREX2	hsa-miR-23a-5p	UP	19.1318	-0.272662	0.827791	-1.20804	0.00158624	0.0455168
TREX2	hsa-miR-4433b-3p	UP	19.1318	-0.272662	0.827791	-1.20804	0.00158624	0.0455168
PPAT	hsa-miR-1275	UP	82.243	-0.272427	0.827925	-1.20784	0.000589392	0.0258325
PPAT	hsa-miR-23a-5p	UP	82.243	-0.272427	0.827925	-1.20784	0.000589392	0.0258325
ARMC5	hsa-miR-23a-5p	UP	125.748	-0.271006	0.828742	-1.20665	0.00124793	0.0392521
ICOS	hsa-miR-432-5p	UP	265.286	-0.270971	0.828762	-1.20662	0.00141115	0.0421288
CDK20	hsa-miR-4433b-3p	UP	41.8231	-0.268502	0.830181	-1.20456	0.000567689	0.0252359
CDK20	hsa-miR-432-5p	UP	41.8231	-0.268502	0.830181	-1.20456	0.000567689	0.0252359
MCF2L	hsa-miR-4433b-3p	UP	96.6447	-0.266731	0.831201	-1.20308	0.00079986	0.0305086
MCF2L	hsa-miR-432-5p	UP	96.6447	-0.266731	0.831201	-1.20308	0.00079986	0.0305086
MCF2L	hsa-miR-1275	UP	96.6447	-0.266731	0.831201	-1.20308	0.00079986	0.0305086
PYGO2	hsa-miR-1275	UP	363.004	-0.266565	0.831297	-1.20294	0.000609028	0.0263388
PYGO2	hsa-miR-4433b-3p	UP	363.004	-0.266565	0.831297	-1.20294	0.000609028	0.0263388
MRPL50	hsa-miR-23a-5p	UP	163.435	-0.263286	0.833188	-1.20021	0.000681638	0.0279859
SRGAP3	hsa-miR-4443	UP	32.8221	-0.262388	0.833707	-1.19946	0.000704601	0.0284388
ZNF879	hsa-miR-23a-5p	UP	34.4094	-0.259239	0.835528	-1.19685	0.00183466	0.0487519
KIFBP	hsa-miR-4433b-3p	UP	96.0619	-0.257717	0.83641	-1.19559	5.21098e-05	0.0063327
ALS2CL	hsa-miR-432-5p	UP	317.712	-0.256553	0.837085	-1.19462	0.00172491	0.0477539
ALS2CL	hsa-miR-23a-5p	UP	317.712	-0.256553	0.837085	-1.19462	0.00172491	0.0477539
ALS2CL	hsa-miR-1275	UP	317.712	-0.256553	0.837085	-1.19462	0.00172491	0.0477539
ALS2CL	hsa-miR-4433b-3p	UP	317.712	-0.256553	0.837085	-1.19462	0.00172491	0.0477539
GGPS1	hsa-miR-23a-5p	UP	107.342	-0.254905	0.838043	-1.19326	0.00107903	0.0359931
GGPS1	hsa-miR-1275	UP	107.342	-0.254905	0.838043	-1.19326	0.00107903	0.0359931
GGPS1	hsa-miR-432-5p	UP	107.342	-0.254905	0.838043	-1.19326	0.00107903	0.0359931
MED11	hsa-miR-432-5p	UP	118.903	-0.254021	0.838556	-1.19253	0.000918502	0.0326181
MED11	hsa-miR-23a-5p	UP	118.903	-0.254021	0.838556	-1.19253	0.000918502	0.0326181
MED11	hsa-miR-4433b-3p	UP	118.903	-0.254021	0.838556	-1.19253	0.000918502	0.0326181
RBM4B	hsa-miR-23a-5p	UP	123.367	-0.253494	0.838862	-1.19209	0.00169908	0.047471
GPATCH11	hsa-miR-1275	UP	187.796	-0.253119	0.839081	-1.19178	0.000851709	0.0315638
GPATCH11	hsa-miR-23a-5p	UP	187.796	-0.253119	0.839081	-1.19178	0.000851709	0.0315638
GPATCH11	hsa-miR-4433b-3p	UP	187.796	-0.253119	0.839081	-1.19178	0.000851709	0.0315638
GPATCH11	hsa-miR-432-5p	UP	187.796	-0.253119	0.839081	-1.19178	0.000851709	0.0315638
MFAP1	hsa-miR-4433b-3p	UP	127.15	-0.252158	0.83964	-1.19099	0.0014018	0.0419755
ZNF174	hsa-miR-432-5p	UP	61.8972	-0.250176	0.840794	-1.18935	0.000118791	0.00999954
RGS14	hsa-miR-1275	UP	903.827	-0.249198	0.841364	-1.18855	0.00187729	0.049069
DOLPP1	hsa-miR-23a-5p	UP	77.8287	-0.246543	0.842914	-1.18636	0.00013455	0.0104269
DOLPP1	hsa-miR-4443	UP	77.8287	-0.246543	0.842914	-1.18636	0.00013455	0.0104269
DOLPP1	hsa-miR-4433b-3p	UP	77.8287	-0.246543	0.842914	-1.18636	0.00013455	0.0104269
NCOA5	hsa-miR-4433b-3p	UP	395.685	-0.245796	0.843351	-1.18575	3.48795e-05	0.00487142
CDC42BPG	hsa-miR-4433b-3p	UP	93.6001	-0.245617	0.843455	-1.1856	0.000324523	0.0184353
MTERF4	hsa-miR-23a-5p	UP	834.154	-0.245076	0.843771	-1.18516	2.41191e-05	0.00402296
MTERF4	hsa-miR-4433b-3p	UP	834.154	-0.245076	0.843771	-1.18516	2.41191e-05	0.00402296
MTERF4	hsa-miR-1275	UP	834.154	-0.245076	0.843771	-1.18516	2.41191e-05	0.00402296
MTERF4	hsa-miR-432-5p	UP	834.154	-0.245076	0.843771	-1.18516	2.41191e-05	0.00402296
ZSCAN32	hsa-miR-432-5p	UP	175.724	-0.243373	0.844768	-1.18376	9.78454e-05	0.00906523
ZSCAN26	hsa-miR-4433b-3p	UP	142.241	-0.241829	0.845672	-1.18249	3.00594e-05	0.00456005
BCDIN3D	hsa-miR-4443	UP	50.5201	-0.241375	0.845939	-1.18212	0.00108085	0.0359931
ASTE1	hsa-miR-23a-5p	UP	111.459	-0.240576	0.846407	-1.18146	8.26771e-05	0.00817117
ZNF397	hsa-miR-4443	UP	344.943	-0.239873	0.84682	-1.18089	0.00118589	0.037809
ABLIM1	hsa-miR-432-5p	UP	2194.92	-0.238659	0.847533	-1.1799	0.0010482	0.0355578
ABLIM1	hsa-miR-4433b-3p	UP	2194.92	-0.238659	0.847533	-1.1799	0.0010482	0.0355578
TIMM21	hsa-miR-1275	UP	120.678	-0.238501	0.847626	-1.17977	2.52313e-07	0.000363234
TIMM21	hsa-miR-4443	UP	120.678	-0.238501	0.847626	-1.17977	2.52313e-07	0.000363234
PCED1B	hsa-miR-4433b-3p	UP	596.708	-0.238492	0.847631	-1.17976	0.00139493	0.0418594
ZFP36L1	hsa-miR-4433b-3p	UP	2682.98	-0.238308	0.847739	-1.17961	0.000999285	0.0345048
ZNF419	hsa-miR-4443	UP	102.133	-0.234877	0.849758	-1.17681	0.000363968	0.0194619
ZNF419	hsa-miR-4433b-3p	UP	102.133	-0.234877	0.849758	-1.17681	0.000363968	0.0194619
ZNF419	hsa-miR-23a-5p	UP	102.133	-0.234877	0.849758	-1.17681	0.000363968	0.0194619
ZNF836	hsa-miR-432-5p	UP	81.3912	-0.233061	0.850828	-1.17533	0.000514341	0.0238856
IL16	hsa-miR-23a-5p	UP	2982.9	-0.2327	0.85104	-1.17503	0.000544121	0.0245972
IL16	hsa-miR-1275	UP	2982.9	-0.2327	0.85104	-1.17503	0.000544121	0.0245972
IL16	hsa-miR-432-5p	UP	2982.9	-0.2327	0.85104	-1.17503	0.000544121	0.0245972
SPTBN1	hsa-miR-1275	UP	2137.15	-0.230576	0.852295	-1.1733	0.0013059	0.0405978
MRPL35	hsa-miR-1275	UP	162.742	-0.226472	0.854723	-1.16997	0.000318128	0.0183126
BDH2	hsa-miR-23a-5p	UP	132.93	-0.224315	0.856001	-1.16822	0.000517309	0.0239048
RIOX2	hsa-miR-4433b-3p	UP	224.266	-0.223693	0.856371	-1.16772	0.000161212	0.0117396
RIOX2	hsa-miR-4443	UP	224.266	-0.223693	0.856371	-1.16772	0.000161212	0.0117396
NOP16	hsa-miR-4433b-3p	UP	111.107	-0.2225	0.857079	-1.16675	0.000280926	0.0172278
WDR89	hsa-miR-4433b-3p	UP	163.613	-0.22138	0.857744	-1.16585	0.00139465	0.0418594
DUT	hsa-miR-432-5p	UP	505.386	-0.217065	0.860314	-1.16237	0.000197261	0.0137193
ZNF444	hsa-miR-23a-5p	UP	193.582	-0.215887	0.861017	-1.16142	0.000397591	0.0206922
ZNF444	hsa-miR-4433b-3p	UP	193.582	-0.215887	0.861017	-1.16142	0.000397591	0.0206922
ORC5	hsa-miR-23a-5p	UP	114.555	-0.211965	0.863361	-1.15826	0.00130174	0.0405431
ORC5	hsa-miR-4433b-3p	UP	114.555	-0.211965	0.863361	-1.15826	0.00130174	0.0405431
MRPS14	hsa-miR-432-5p	UP	182.436	-0.211789	0.863466	-1.15812	6.78005e-05	0.00737725
MRPS14	hsa-miR-4433b-3p	UP	182.436	-0.211789	0.863466	-1.15812	6.78005e-05	0.00737725
CCDC127	hsa-miR-4433b-3p	UP	117.637	-0.211578	0.863592	-1.15795	0.000432207	0.0213709
CCDC127	hsa-miR-23a-5p	UP	117.637	-0.211578	0.863592	-1.15795	0.000432207	0.0213709
CCDC127	hsa-miR-1275	UP	117.637	-0.211578	0.863592	-1.15795	0.000432207	0.0213709
CCDC127	hsa-miR-432-5p	UP	117.637	-0.211578	0.863592	-1.15795	0.000432207	0.0213709
NARS2	hsa-miR-4433b-3p	UP	84.2218	-0.208271	0.865574	-1.1553	0.000551669	0.0247535
CCDC77	hsa-miR-23a-5p	UP	98.7317	-0.207989	0.865743	-1.15508	0.00032562	0.0184353
SCYL3	hsa-miR-23a-5p	UP	245.41	-0.206369	0.866716	-1.15378	0.000874511	0.0320283
SCYL3	hsa-miR-4443	UP	245.41	-0.206369	0.866716	-1.15378	0.000874511	0.0320283
SCYL3	hsa-miR-432-5p	UP	245.41	-0.206369	0.866716	-1.15378	0.000874511	0.0320283
SCYL3	hsa-miR-4433b-3p	UP	245.41	-0.206369	0.866716	-1.15378	0.000874511	0.0320283
DGKA	hsa-miR-23a-5p	UP	3699.24	-0.205866	0.867018	-1.15338	0.00151698	0.0444989
ZNF480	hsa-miR-4433b-3p	UP	153.528	-0.204891	0.867604	-1.1526	0.00154454	0.0450244
ZNF480	hsa-miR-432-5p	UP	153.528	-0.204891	0.867604	-1.1526	0.00154454	0.0450244
ISCA2	hsa-miR-1275	UP	156.846	-0.20048	0.870261	-1.14908	0.00175663	0.0481082
METTL21A	hsa-miR-23a-5p	UP	137.089	-0.197705	0.871936	-1.14687	0.000137889	0.0104902
METTL21A	hsa-miR-4433b-3p	UP	137.089	-0.197705	0.871936	-1.14687	0.000137889	0.0104902
METTL21A	hsa-miR-4443	UP	137.089	-0.197705	0.871936	-1.14687	0.000137889	0.0104902
WDR12	hsa-miR-1275	UP	146.671	-0.196208	0.872842	-1.14568	0.00110435	0.0363231
WDR12	hsa-miR-23a-5p	UP	146.671	-0.196208	0.872842	-1.14568	0.00110435	0.0363231
WDR12	hsa-miR-4443	UP	146.671	-0.196208	0.872842	-1.14568	0.00110435	0.0363231
WDR12	hsa-miR-4433b-3p	UP	146.671	-0.196208	0.872842	-1.14568	0.00110435	0.0363231
RWDD3	hsa-miR-23a-5p	UP	63.2757	-0.193753	0.874328	-1.14374	0.00179258	0.0484276
LIAS	hsa-miR-432-5p	UP	143.236	-0.189692	0.876793	-1.14052	0.000504094	0.0236444
LIAS	hsa-miR-1275	UP	143.236	-0.189692	0.876793	-1.14052	0.000504094	0.0236444
LIAS	hsa-miR-4433b-3p	UP	143.236	-0.189692	0.876793	-1.14052	0.000504094	0.0236444
GPATCH4	hsa-miR-23a-5p	UP	182.355	-0.187861	0.877907	-1.13907	0.000309364	0.0182727
GPATCH4	hsa-miR-1275	UP	182.355	-0.187861	0.877907	-1.13907	0.000309364	0.0182727
GPATCH4	hsa-miR-4433b-3p	UP	182.355	-0.187861	0.877907	-1.13907	0.000309364	0.0182727
BZW2	hsa-miR-4433b-3p	UP	265.632	-0.18739	0.878193	-1.1387	0.000907897	0.0324881
SRSF5	hsa-miR-4433b-3p	UP	6701.48	-0.185978	0.879053	-1.13759	3.35755e-05	0.00477471
PMM2	hsa-miR-4433b-3p	UP	158.724	-0.175898	0.885216	-1.12967	0.00019946	0.0137745
PMM2	hsa-miR-432-5p	UP	158.724	-0.175898	0.885216	-1.12967	0.00019946	0.0137745
RRP1B	hsa-miR-23a-5p	UP	519.872	-0.175223	0.88563	-1.12914	0.000105521	0.00944895
NFYB	hsa-miR-4433b-3p	UP	218.683	-0.174224	0.886244	-1.12836	0.00134461	0.0411855
NFYB	hsa-miR-1275	UP	218.683	-0.174224	0.886244	-1.12836	0.00134461	0.0411855
BTN2A2	hsa-miR-23a-5p	UP	325.072	-0.172735	0.887159	-1.12719	0.000342741	0.0187555
BTN2A2	hsa-miR-4433b-3p	UP	325.072	-0.172735	0.887159	-1.12719	0.000342741	0.0187555
TXNL4B	hsa-miR-1275	UP	142.122	-0.170101	0.88878	-1.12514	0.000790459	0.0303666
TXNL4B	hsa-miR-4433b-3p	UP	142.122	-0.170101	0.88878	-1.12514	0.000790459	0.0303666
TXNL4B	hsa-miR-23a-5p	UP	142.122	-0.170101	0.88878	-1.12514	0.000790459	0.0303666
TXNL4B	hsa-miR-432-5p	UP	142.122	-0.170101	0.88878	-1.12514	0.000790459	0.0303666
ZNF7	hsa-miR-4443	UP	228.407	-0.169387	0.88922	-1.12458	0.000795058	0.0304284
OGFOD1	hsa-miR-4433b-3p	UP	232.701	-0.168632	0.889686	-1.12399	0.0013811	0.0417565
OGFOD1	hsa-miR-23a-5p	UP	232.701	-0.168632	0.889686	-1.12399	0.0013811	0.0417565
OGFOD1	hsa-miR-4443	UP	232.701	-0.168632	0.889686	-1.12399	0.0013811	0.0417565
RNF8	hsa-miR-4443	UP	130.543	-0.168258	0.889917	-1.1237	0.00129406	0.0404312
RNF8	hsa-miR-432-5p	UP	130.543	-0.168258	0.889917	-1.1237	0.00129406	0.0404312
RNF8	hsa-miR-1275	UP	130.543	-0.168258	0.889917	-1.1237	0.00129406	0.0404312
SETD6	hsa-miR-1275	UP	200.316	-0.166422	0.89105	-1.12227	0.000474242	0.022816
SETD6	hsa-miR-4443	UP	200.316	-0.166422	0.89105	-1.12227	0.000474242	0.022816
SETD6	hsa-miR-23a-5p	UP	200.316	-0.166422	0.89105	-1.12227	0.000474242	0.022816
UTP6	hsa-miR-23a-5p	UP	453.511	-0.164494	0.892241	-1.12077	0.00134003	0.0411801
UTP6	hsa-miR-4433b-3p	UP	453.511	-0.164494	0.892241	-1.12077	0.00134003	0.0411801
UTP6	hsa-miR-4443	UP	453.511	-0.164494	0.892241	-1.12077	0.00134003	0.0411801
ZNF329	hsa-miR-4433b-3p	UP	130.698	-0.160355	0.894805	-1.11756	0.00169061	0.0474359
NDUFAF7	hsa-miR-23a-5p	UP	208.968	-0.157563	0.896538	-1.1154	0.00132624	0.0408246
CHCHD7	hsa-miR-432-5p	UP	469.927	-0.154959	0.898158	-1.11339	9.51276e-05	0.00890506
CHCHD7	hsa-miR-1275	UP	469.927	-0.154959	0.898158	-1.11339	9.51276e-05	0.00890506
CHCHD7	hsa-miR-23a-5p	UP	469.927	-0.154959	0.898158	-1.11339	9.51276e-05	0.00890506
CHCHD7	hsa-miR-4433b-3p	UP	469.927	-0.154959	0.898158	-1.11339	9.51276e-05	0.00890506
SLC25A14	hsa-miR-4433b-3p	UP	116.092	-0.153193	0.899258	-1.11203	0.00041578	0.0209009
SLC25A14	hsa-miR-23a-5p	UP	116.092	-0.153193	0.899258	-1.11203	0.00041578	0.0209009
NASP	hsa-miR-1275	UP	745.76	-0.15166	0.900214	-1.11085	0.000132375	0.0103225
MRPS5	hsa-miR-23a-5p	UP	538.321	-0.145245	0.904226	-1.10592	0.00138071	0.0417565
MRPS5	hsa-miR-4433b-3p	UP	538.321	-0.145245	0.904226	-1.10592	0.00138071	0.0417565
MRPS5	hsa-miR-432-5p	UP	538.321	-0.145245	0.904226	-1.10592	0.00138071	0.0417565
COG2	hsa-miR-4433b-3p	UP	436.445	-0.13643	0.909767	-1.09918	0.00126952	0.0397973
POLR2D	hsa-miR-4433b-3p	UP	250.67	-0.135348	0.91045	-1.09836	0.00102636	0.0352272
POLR2D	hsa-miR-432-5p	UP	250.67	-0.135348	0.91045	-1.09836	0.00102636	0.0352272
HMGN1	hsa-miR-23a-5p	UP	1838.28	-0.134705	0.910856	-1.09787	0.00179323	0.0484276
HMGN1	hsa-miR-4433b-3p	UP	1838.28	-0.134705	0.910856	-1.09787	0.00179323	0.0484276
CD200	hsa-miR-1275	UP	39.3009	-0.0828719	0.944176	-1.05912	1.96111e-05	0.00361095
CD200	hsa-miR-432-5p	UP	39.3009	-0.0828719	0.944176	-1.05912	1.96111e-05	0.00361095
IL1A	hsa-miR-1275	UP	15.5576	-0.0216567	0.985101	-1.01512	1.61154e-06	0.000972901
IL1A	hsa-miR-23a-5p	UP	15.5576	-0.0216567	0.985101	-1.01512	1.61154e-06	0.000972901
FOSB	hsa-miR-1275	UP	628.582	-0.00946686	0.99346	-1.00658	0.00101618	0.0349592
FOSB	hsa-miR-4433b-3p	UP	628.582	-0.00946686	0.99346	-1.00658	0.00101618	0.0349592
UTS2	hsa-miR-4433b-3p	UP	22.0389	0.0290379	1.02033	1.02033	0.00117726	0.037598
LAMP3	hsa-miR-1275	UP	17.2477	0.0392113	1.02755	1.02755	0.000280186	0.0172278
LAMP3	hsa-miR-4443	UP	17.2477	0.0392113	1.02755	1.02755	0.000280186	0.0172278
IL1RAP	hsa-miR-1275	UP	357.911	0.0405422	1.0285	1.0285	0.00163501	0.0462223
IL1RAP	hsa-miR-4433b-3p	UP	357.911	0.0405422	1.0285	1.0285	0.00163501	0.0462223
ADPGK	hsa-miR-432-5p	UP	2343.02	0.0932929	1.0668	1.0668	0.00144707	0.0428513
ADPGK	hsa-miR-23a-5p	UP	2343.02	0.0932929	1.0668	1.0668	0.00144707	0.0428513
GPR107	hsa-miR-1275	UP	903.266	0.10693	1.07693	1.07693	0.00137849	0.0417565
GPR107	hsa-miR-23a-5p	UP	903.266	0.10693	1.07693	1.07693	0.00137849	0.0417565
GPR107	hsa-miR-4433b-3p	UP	903.266	0.10693	1.07693	1.07693	0.00137849	0.0417565
KCTD20	hsa-miR-4433b-3p	UP	1649.75	0.124847	1.09039	1.09039	0.000371832	0.0197134
KCTD20	hsa-miR-1275	UP	1649.75	0.124847	1.09039	1.09039	0.000371832	0.0197134
KCTD20	hsa-miR-4443	UP	1649.75	0.124847	1.09039	1.09039	0.000371832	0.0197134
KCTD20	hsa-miR-432-5p	UP	1649.75	0.124847	1.09039	1.09039	0.000371832	0.0197134
MAN1B1	hsa-miR-23a-5p	UP	1140.16	0.135783	1.09869	1.09869	0.000986705	0.0342601
MAN1B1	hsa-miR-4443	UP	1140.16	0.135783	1.09869	1.09869	0.000986705	0.0342601
PIGS	hsa-miR-23a-5p	UP	759.495	0.142917	1.10414	1.10414	0.00171392	0.0476823
PIGS	hsa-miR-1275	UP	759.495	0.142917	1.10414	1.10414	0.00171392	0.0476823
PIGS	hsa-miR-4433b-3p	UP	759.495	0.142917	1.10414	1.10414	0.00171392	0.0476823
PTP4A2	hsa-miR-1275	UP	5340.52	0.144395	1.10527	1.10527	0.00166304	0.0468026
PTP4A2	hsa-miR-23a-5p	UP	5340.52	0.144395	1.10527	1.10527	0.00166304	0.0468026
STIM1	hsa-miR-4433b-3p	UP	1711.35	0.144939	1.10568	1.10568	0.000940323	0.0330792
STIM1	hsa-miR-4443	UP	1711.35	0.144939	1.10568	1.10568	0.000940323	0.0330792
STIM1	hsa-miR-1275	UP	1711.35	0.144939	1.10568	1.10568	0.000940323	0.0330792
AMFR	hsa-miR-1275	UP	975.79	0.147964	1.108	1.108	0.00158816	0.0455168
AMFR	hsa-miR-4433b-3p	UP	975.79	0.147964	1.108	1.108	0.00158816	0.0455168
AMFR	hsa-miR-4443	UP	975.79	0.147964	1.108	1.108	0.00158816	0.0455168
PGPEP1	hsa-miR-432-5p	UP	855.256	0.152455	1.11146	1.11146	0.00179083	0.0484276
PGPEP1	hsa-miR-4433b-3p	UP	855.256	0.152455	1.11146	1.11146	0.00179083	0.0484276
PGPEP1	hsa-miR-4443	UP	855.256	0.152455	1.11146	1.11146	0.00179083	0.0484276
PGPEP1	hsa-miR-1275	UP	855.256	0.152455	1.11146	1.11146	0.00179083	0.0484276
PGPEP1	hsa-miR-23a-5p	UP	855.256	0.152455	1.11146	1.11146	0.00179083	0.0484276
PRKAR2A	hsa-miR-1275	UP	736.308	0.154494	1.11303	1.11303	0.000256033	0.0164955
PRKAR2A	hsa-miR-23a-5p	UP	736.308	0.154494	1.11303	1.11303	0.000256033	0.0164955
PRKAR2A	hsa-miR-4433b-3p	UP	736.308	0.154494	1.11303	1.11303	0.000256033	0.0164955
PRKAR2A	hsa-miR-4443	UP	736.308	0.154494	1.11303	1.11303	0.000256033	0.0164955
PRKCB	hsa-miR-432-5p	UP	4280.81	0.156709	1.11474	1.11474	0.000280812	0.0172278
PRKCB	hsa-miR-23a-5p	UP	4280.81	0.156709	1.11474	1.11474	0.000280812	0.0172278
WSB2	hsa-miR-432-5p	UP	453.555	0.157809	1.11559	1.11559	0.000147064	0.0108787
GALNT10	hsa-miR-1275	UP	1166.95	0.158739	1.11631	1.11631	0.000583683	0.0256423
GALNT10	hsa-miR-4433b-3p	UP	1166.95	0.158739	1.11631	1.11631	0.000583683	0.0256423
GALNT10	hsa-miR-4443	UP	1166.95	0.158739	1.11631	1.11631	0.000583683	0.0256423
ILRUN	hsa-miR-4433b-3p	UP	1876.71	0.160082	1.11735	1.11735	0.000329009	0.0184353
ILRUN	hsa-miR-1275	UP	1876.71	0.160082	1.11735	1.11735	0.000329009	0.0184353
ILRUN	hsa-miR-4443	UP	1876.71	0.160082	1.11735	1.11735	0.000329009	0.0184353
PLEKHB2	hsa-miR-1275	UP	1595.28	0.160082	1.11735	1.11735	9.5165e-05	0.00890506
PLEKHB2	hsa-miR-4433b-3p	UP	1595.28	0.160082	1.11735	1.11735	9.5165e-05	0.00890506
PLEKHB2	hsa-miR-432-5p	UP	1595.28	0.160082	1.11735	1.11735	9.5165e-05	0.00890506
P4HB	hsa-miR-1275	UP	3847.43	0.161966	1.11881	1.11881	0.00172806	0.0477706
P4HB	hsa-miR-432-5p	UP	3847.43	0.161966	1.11881	1.11881	0.00172806	0.0477706
P4HB	hsa-miR-23a-5p	UP	3847.43	0.161966	1.11881	1.11881	0.00172806	0.0477706
SGPL1	hsa-miR-23a-5p	UP	694.94	0.169806	1.12491	1.12491	2.17985e-05	0.0038127
SGPL1	hsa-miR-1275	UP	694.94	0.169806	1.12491	1.12491	2.17985e-05	0.0038127
SGPL1	hsa-miR-4433b-3p	UP	694.94	0.169806	1.12491	1.12491	2.17985e-05	0.0038127
CCNY	hsa-miR-1275	UP	1973.34	0.17865	1.13182	1.13182	0.000236088	0.0155577
CCNY	hsa-miR-432-5p	UP	1973.34	0.17865	1.13182	1.13182	0.000236088	0.0155577
CCNY	hsa-miR-4433b-3p	UP	1973.34	0.17865	1.13182	1.13182	0.000236088	0.0155577
AKT1	hsa-miR-1275	UP	2158.42	0.178741	1.1319	1.1319	0.000839611	0.0313639
AKT1	hsa-miR-23a-5p	UP	2158.42	0.178741	1.1319	1.1319	0.000839611	0.0313639
CRTAP	hsa-miR-432-5p	UP	1894.69	0.179533	1.13252	1.13252	0.000572354	0.025383
CRTAP	hsa-miR-1275	UP	1894.69	0.179533	1.13252	1.13252	0.000572354	0.025383
CRTAP	hsa-miR-4433b-3p	UP	1894.69	0.179533	1.13252	1.13252	0.000572354	0.025383
CRTAP	hsa-miR-4443	UP	1894.69	0.179533	1.13252	1.13252	0.000572354	0.025383
SUSD1	hsa-miR-4433b-3p	UP	616.246	0.184845	1.13669	1.13669	0.000726607	0.0287494
SUSD1	hsa-miR-23a-5p	UP	616.246	0.184845	1.13669	1.13669	0.000726607	0.0287494
PGK1	hsa-miR-1275	UP	5218.94	0.19076	1.14136	1.14136	0.000917329	0.0326181
PGK1	hsa-miR-4433b-3p	UP	5218.94	0.19076	1.14136	1.14136	0.000917329	0.0326181
PGK1	hsa-miR-23a-5p	UP	5218.94	0.19076	1.14136	1.14136	0.000917329	0.0326181
CTNNBIP1	hsa-miR-4433b-3p	UP	294.999	0.191568	1.142	1.142	0.000542606	0.0245883
CTNNBIP1	hsa-miR-23a-5p	UP	294.999	0.191568	1.142	1.142	0.000542606	0.0245883
FAM53B	hsa-miR-1275	UP	1856.38	0.200599	1.14918	1.14918	0.00083549	0.0313639
FAM53B	hsa-miR-4443	UP	1856.38	0.200599	1.14918	1.14918	0.00083549	0.0313639
STOM	hsa-miR-4443	UP	1382.88	0.203524	1.15151	1.15151	0.000937824	0.0330534
STOM	hsa-miR-1275	UP	1382.88	0.203524	1.15151	1.15151	0.000937824	0.0330534
MFN2	hsa-miR-4443	UP	1332.01	0.207018	1.1543	1.1543	0.000120661	0.0100363
RAB1B	hsa-miR-4433b-3p	UP	1580.85	0.212691	1.15885	1.15885	0.00169404	0.047461
RETREG2	hsa-miR-432-5p	UP	1412.38	0.215927	1.16145	1.16145	4.57113e-06	0.00174589
RETREG2	hsa-miR-23a-5p	UP	1412.38	0.215927	1.16145	1.16145	4.57113e-06	0.00174589
CCND3	hsa-miR-1275	UP	3437.45	0.218209	1.16329	1.16329	0.000337786	0.0185386
CCND3	hsa-miR-4433b-3p	UP	3437.45	0.218209	1.16329	1.16329	0.000337786	0.0185386
CCND3	hsa-miR-432-5p	UP	3437.45	0.218209	1.16329	1.16329	0.000337786	0.0185386
CCND3	hsa-miR-23a-5p	UP	3437.45	0.218209	1.16329	1.16329	0.000337786	0.0185386
CCND3	hsa-miR-4443	UP	3437.45	0.218209	1.16329	1.16329	0.000337786	0.0185386
CAPN1	hsa-miR-432-5p	UP	1857.77	0.224803	1.16862	1.16862	0.000823365	0.0310671
CAPN1	hsa-miR-4433b-3p	UP	1857.77	0.224803	1.16862	1.16862	0.000823365	0.0310671
MAPKAPK2	hsa-miR-432-5p	UP	2104.33	0.230229	1.17302	1.17302	0.000131014	0.0103144
MAPKAPK2	hsa-miR-4433b-3p	UP	2104.33	0.230229	1.17302	1.17302	0.000131014	0.0103144
CAPNS1	hsa-miR-4433b-3p	UP	3788.38	0.230321	1.1731	1.1731	0.000498423	0.0234962
CAPNS1	hsa-miR-432-5p	UP	3788.38	0.230321	1.1731	1.1731	0.000498423	0.0234962
GAPDH	hsa-miR-4433b-3p	UP	15076	0.23178	1.17428	1.17428	0.000935164	0.0330219
GM2A	hsa-miR-1275	UP	1038.08	0.233178	1.17542	1.17542	0.000670571	0.0279859
ITGB1	hsa-miR-1275	UP	3558.4	0.233337	1.17555	1.17555	0.00187355	0.0490399
ANO6	hsa-miR-23a-5p	UP	1410.35	0.238394	1.17968	1.17968	0.00131656	0.040789
ANO6	hsa-miR-4433b-3p	UP	1410.35	0.238394	1.17968	1.17968	0.00131656	0.040789
ERN1	hsa-miR-432-5p	UP	2041.95	0.24793	1.1875	1.1875	0.000542611	0.0245883
THEMIS2	hsa-miR-4433b-3p	UP	4048.69	0.248886	1.18829	1.18829	0.00103152	0.0352272
IRAK3	hsa-miR-1275	UP	2300.86	0.249541	1.18883	1.18883	0.00135911	0.0414262
IRAK3	hsa-miR-4443	UP	2300.86	0.249541	1.18883	1.18883	0.00135911	0.0414262
IRAK3	hsa-miR-4433b-3p	UP	2300.86	0.249541	1.18883	1.18883	0.00135911	0.0414262
PSMA6	hsa-miR-4433b-3p	UP	268.126	0.253151	1.19181	1.19181	4.92916e-05	0.00627546
PSMA6	hsa-miR-1275	UP	268.126	0.253151	1.19181	1.19181	4.92916e-05	0.00627546
PSMA6	hsa-miR-23a-5p	UP	268.126	0.253151	1.19181	1.19181	4.92916e-05	0.00627546
PSAP	hsa-miR-4433b-3p	UP	38912.4	0.258835	1.19651	1.19651	0.000333614	0.0185386
PSAP	hsa-miR-23a-5p	UP	38912.4	0.258835	1.19651	1.19651	0.000333614	0.0185386
PSAP	hsa-miR-1275	UP	38912.4	0.258835	1.19651	1.19651	0.000333614	0.0185386
TXNIP	hsa-miR-1275	UP	45990.6	0.268219	1.20432	1.20432	0.0008207	0.0310291
TXNIP	hsa-miR-4433b-3p	UP	45990.6	0.268219	1.20432	1.20432	0.0008207	0.0310291
MRPL10	hsa-miR-4443	UP	523.051	0.269795	1.20564	1.20564	0.000375145	0.019777
VCL	hsa-miR-23a-5p	UP	2712.55	0.277109	1.21176	1.21176	0.00163019	0.0462164
ARF3	hsa-miR-4433b-3p	UP	1693.25	0.281251	1.21525	1.21525	5.09273e-06	0.00180258
ARF3	hsa-miR-432-5p	UP	1693.25	0.281251	1.21525	1.21525	5.09273e-06	0.00180258
ARF3	hsa-miR-1275	UP	1693.25	0.281251	1.21525	1.21525	5.09273e-06	0.00180258
ARF3	hsa-miR-23a-5p	UP	1693.25	0.281251	1.21525	1.21525	5.09273e-06	0.00180258
NDST1	hsa-miR-23a-5p	UP	654.422	0.284164	1.2177	1.2177	0.000610229	0.0263388
NDST1	hsa-miR-1275	UP	654.422	0.284164	1.2177	1.2177	0.000610229	0.0263388
NDST1	hsa-miR-4443	UP	654.422	0.284164	1.2177	1.2177	0.000610229	0.0263388
SORT1	hsa-miR-432-5p	UP	919.705	0.285978	1.21924	1.21924	0.000146524	0.0108787
SORT1	hsa-miR-23a-5p	UP	919.705	0.285978	1.21924	1.21924	0.000146524	0.0108787
SORT1	hsa-miR-4433b-3p	UP	919.705	0.285978	1.21924	1.21924	0.000146524	0.0108787
SORT1	hsa-miR-4443	UP	919.705	0.285978	1.21924	1.21924	0.000146524	0.0108787
SORT1	hsa-miR-1275	UP	919.705	0.285978	1.21924	1.21924	0.000146524	0.0108787
TSC22D3	hsa-miR-1275	UP	12961.6	0.297226	1.22878	1.22878	0.000712894	0.0285707
TSC22D3	hsa-miR-23a-5p	UP	12961.6	0.297226	1.22878	1.22878	0.000712894	0.0285707
RNF144B	hsa-miR-4443	UP	1116.02	0.310646	1.24026	1.24026	0.00166835	0.0468817
RNF144B	hsa-miR-432-5p	UP	1116.02	0.310646	1.24026	1.24026	0.00166835	0.0468817
IL15	hsa-miR-23a-5p	UP	432.556	0.312005	1.24143	1.24143	0.000231605	0.0153162
IFNGR1	hsa-miR-23a-5p	UP	2793.64	0.312549	1.2419	1.2419	0.00157957	0.0454097
PKM	hsa-miR-4433b-3p	UP	7968	0.318229	1.2468	1.2468	7.64535e-05	0.00794904
PKM	hsa-miR-4443	UP	7968	0.318229	1.2468	1.2468	7.64535e-05	0.00794904
FGD4	hsa-miR-4433b-3p	UP	562.138	0.328123	1.25538	1.25538	0.000171528	0.0123944
FGD4	hsa-miR-23a-5p	UP	562.138	0.328123	1.25538	1.25538	0.000171528	0.0123944
FGD4	hsa-miR-1275	UP	562.138	0.328123	1.25538	1.25538	0.000171528	0.0123944
NFIA	hsa-miR-4433b-3p	UP	128.789	0.334881	1.26127	1.26127	7.18184e-05	0.00763683
NFIA	hsa-miR-23a-5p	UP	128.789	0.334881	1.26127	1.26127	7.18184e-05	0.00763683
NFIA	hsa-miR-432-5p	UP	128.789	0.334881	1.26127	1.26127	7.18184e-05	0.00763683
NFIA	hsa-miR-4443	UP	128.789	0.334881	1.26127	1.26127	7.18184e-05	0.00763683
PRDM1	hsa-miR-432-5p	UP	1137.29	0.335952	1.26221	1.26221	0.00109619	0.0362665
TPRG1	hsa-miR-4433b-3p	UP	63.0734	0.346578	1.27154	1.27154	0.00111449	0.03638
PHC2	hsa-miR-1275	UP	1477.43	0.349949	1.27452	1.27452	0.00122315	0.0386676
PHC2	hsa-miR-4433b-3p	UP	1477.43	0.349949	1.27452	1.27452	0.00122315	0.0386676
CTSW	hsa-miR-23a-5p	UP	2337.98	0.357409	1.28112	1.28112	0.000117679	0.00999954
CTSW	hsa-miR-1275	UP	2337.98	0.357409	1.28112	1.28112	0.000117679	0.00999954
MGLL	hsa-miR-1275	UP	274.462	0.365292	1.28814	1.28814	0.000729943	0.0288204
MGLL	hsa-miR-4443	UP	274.462	0.365292	1.28814	1.28814	0.000729943	0.0288204
MGLL	hsa-miR-4433b-3p	UP	274.462	0.365292	1.28814	1.28814	0.000729943	0.0288204
DDIT4	hsa-miR-1275	UP	1791.22	0.371326	1.29354	1.29354	0.0015778	0.0454097
FLT3	hsa-miR-432-5p	UP	220.888	0.376541	1.29823	1.29823	0.00102939	0.0352272
BCL2L1	hsa-miR-1275	UP	744.797	0.377634	1.29921	1.29921	0.0011554	0.0372815
BCL2L1	hsa-miR-23a-5p	UP	744.797	0.377634	1.29921	1.29921	0.0011554	0.0372815
SH3BGRL	hsa-miR-4433b-3p	UP	2657.38	0.379827	1.30119	1.30119	0.000412761	0.0208779
ZBTB16	hsa-miR-4433b-3p	UP	707.243	0.386848	1.30753	1.30753	0.000648681	0.0275911
ZBTB16	hsa-miR-23a-5p	UP	707.243	0.386848	1.30753	1.30753	0.000648681	0.0275911
ANKRD9	hsa-miR-23a-5p	UP	79.9232	0.389621	1.31005	1.31005	0.00185223	0.0488753
ANKRD9	hsa-miR-1275	UP	79.9232	0.389621	1.31005	1.31005	0.00185223	0.0488753
ANKRD9	hsa-miR-4443	UP	79.9232	0.389621	1.31005	1.31005	0.00185223	0.0488753
FKBP8	hsa-miR-4433b-3p	UP	3141.8	0.395574	1.31547	1.31547	0.00144439	0.0428394
TCN2	hsa-miR-4433b-3p	UP	180.058	0.403033	1.32229	1.32229	0.000534304	0.0243297
TCN2	hsa-miR-432-5p	UP	180.058	0.403033	1.32229	1.32229	0.000534304	0.0243297
TCN2	hsa-miR-23a-5p	UP	180.058	0.403033	1.32229	1.32229	0.000534304	0.0243297
ARHGEF12	hsa-miR-23a-5p	UP	634.11	0.414615	1.33294	1.33294	6.92251e-05	0.00744567
ARHGEF12	hsa-miR-1275	UP	634.11	0.414615	1.33294	1.33294	6.92251e-05	0.00744567
ARHGEF12	hsa-miR-4433b-3p	UP	634.11	0.414615	1.33294	1.33294	6.92251e-05	0.00744567
ARHGEF12	hsa-miR-432-5p	UP	634.11	0.414615	1.33294	1.33294	6.92251e-05	0.00744567
SELP	hsa-miR-4443	UP	147.593	0.449468	1.36554	1.36554	0.000782527	0.0302506
FKBP5	hsa-miR-432-5p	UP	2214.43	0.451922	1.36786	1.36786	1.74539e-05	0.00343843
FKBP5	hsa-miR-1275	UP	2214.43	0.451922	1.36786	1.36786	1.74539e-05	0.00343843
FKBP5	hsa-miR-23a-5p	UP	2214.43	0.451922	1.36786	1.36786	1.74539e-05	0.00343843
FKBP5	hsa-miR-4433b-3p	UP	2214.43	0.451922	1.36786	1.36786	1.74539e-05	0.00343843
ME1	hsa-miR-4433b-3p	UP	34.8502	0.454815	1.37061	1.37061	3.3105e-05	0.00476584
MAMLD1	hsa-miR-23a-5p	UP	20.3043	0.458319	1.37394	1.37394	0.000318324	0.0183126
TTC7B	hsa-miR-1275	UP	95.8429	0.473818	1.38878	1.38878	0.00041174	0.0208779
TTC7B	hsa-miR-432-5p	UP	95.8429	0.473818	1.38878	1.38878	0.00041174	0.0208779
MFSD2B	hsa-miR-23a-5p	UP	28.5879	0.480758	1.39548	1.39548	0.00137682	0.0417565
MARCHF2	hsa-miR-23a-5p	UP	786.812	0.48584	1.4004	1.4004	0.000179339	0.0128104
PEAR1	hsa-miR-4443	UP	107.463	0.50666	1.42076	1.42076	0.000722192	0.028696
ITGB5	hsa-miR-1275	UP	199.761	0.535792	1.44974	1.44974	0.000511406	0.0238564
TGM2	hsa-miR-23a-5p	UP	36.5369	0.538651	1.45261	1.45261	0.000783744	0.0302506
TGM2	hsa-miR-4433b-3p	UP	36.5369	0.538651	1.45261	1.45261	0.000783744	0.0302506
TGM2	hsa-miR-432-5p	UP	36.5369	0.538651	1.45261	1.45261	0.000783744	0.0302506
TSPAN9	hsa-miR-1275	UP	104.215	0.540866	1.45485	1.45485	0.000457691	0.0222836
ERRFI1	hsa-miR-4433b-3p	UP	38.8378	0.546686	1.46073	1.46073	0.000261061	0.0166745
RAB6B	hsa-miR-432-5p	UP	54.4587	0.549572	1.46365	1.46365	0.000891151	0.0321726
RAB6B	hsa-miR-1275	UP	54.4587	0.549572	1.46365	1.46365	0.000891151	0.0321726
SH3PXD2B	hsa-miR-4433b-3p	UP	55.7018	0.55059	1.46469	1.46469	0.00024733	0.0160722
EGF	hsa-miR-4433b-3p	UP	94.6702	0.554598	1.46876	1.46876	0.000978212	0.0340283
BCAT1	hsa-miR-4433b-3p	UP	189.632	0.558312	1.47254	1.47254	6.1129e-05	0.00694436
BCAT1	hsa-miR-1275	UP	189.632	0.558312	1.47254	1.47254	6.1129e-05	0.00694436
BCAT1	hsa-miR-432-5p	UP	189.632	0.558312	1.47254	1.47254	6.1129e-05	0.00694436
JDP2	hsa-miR-23a-5p	UP	457.086	0.570454	1.48499	1.48499	4.70718e-06	0.0017619
JDP2	hsa-miR-4443	UP	457.086	0.570454	1.48499	1.48499	4.70718e-06	0.0017619
JDP2	hsa-miR-4433b-3p	UP	457.086	0.570454	1.48499	1.48499	4.70718e-06	0.0017619
JDP2	hsa-miR-1275	UP	457.086	0.570454	1.48499	1.48499	4.70718e-06	0.0017619
MXRA7	hsa-miR-1275	UP	199.345	0.572226	1.48682	1.48682	1.12268e-06	0.000782848
MXRA7	hsa-miR-23a-5p	UP	199.345	0.572226	1.48682	1.48682	1.12268e-06	0.000782848
MXRA7	hsa-miR-432-5p	UP	199.345	0.572226	1.48682	1.48682	1.12268e-06	0.000782848
MXRA7	hsa-miR-4433b-3p	UP	199.345	0.572226	1.48682	1.48682	1.12268e-06	0.000782848
TNS1	hsa-miR-4443	UP	138.396	0.573363	1.48799	1.48799	0.000105441	0.00944895
TNS1	hsa-miR-4433b-3p	UP	138.396	0.573363	1.48799	1.48799	0.000105441	0.00944895
ARHGAP29	hsa-miR-23a-5p	UP	30.335	0.576052	1.49076	1.49076	2.49353e-05	0.00402296
RBPMS2	hsa-miR-432-5p	UP	21.619	0.577729	1.4925	1.4925	0.00169947	0.047471
RBPMS2	hsa-miR-4443	UP	21.619	0.577729	1.4925	1.4925	0.00169947	0.047471
MSR1	hsa-miR-4433b-3p	UP	128.827	0.582852	1.49781	1.49781	0.000110433	0.00961681
MSR1	hsa-miR-23a-5p	UP	128.827	0.582852	1.49781	1.49781	0.000110433	0.00961681
FAXDC2	hsa-miR-23a-5p	UP	251.87	0.608997	1.5252	1.5252	0.000209275	0.0143465
FAXDC2	hsa-miR-432-5p	UP	251.87	0.608997	1.5252	1.5252	0.000209275	0.0143465
PARD6G	hsa-miR-432-5p	UP	9.4842	0.615401	1.53198	1.53198	0.00109796	0.0362665
PARD6G	hsa-miR-4443	UP	9.4842	0.615401	1.53198	1.53198	0.00109796	0.0362665
MMRN1	hsa-miR-4433b-3p	UP	66.5012	0.623921	1.54106	1.54106	0.000317572	0.0183126
CTDSPL	hsa-miR-23a-5p	UP	227.312	0.68165	1.60397	1.60397	8.45787e-05	0.00820151
CTDSPL	hsa-miR-1275	UP	227.312	0.68165	1.60397	1.60397	8.45787e-05	0.00820151
CTDSPL	hsa-miR-432-5p	UP	227.312	0.68165	1.60397	1.60397	8.45787e-05	0.00820151
CTDSPL	hsa-miR-4443	UP	227.312	0.68165	1.60397	1.60397	8.45787e-05	0.00820151
SMOX	hsa-miR-1275	UP	278.54	0.706897	1.63229	1.63229	0.000130301	0.0103144
SMOX	hsa-miR-4433b-3p	UP	278.54	0.706897	1.63229	1.63229	0.000130301	0.0103144
SPTB	hsa-miR-1275	UP	60.6443	0.715012	1.6415	1.6415	7.71152e-05	0.00795104
PCSK6	hsa-miR-1275	UP	148.798	0.726223	1.6543	1.6543	3.03143e-05	0.00456005
PCSK6	hsa-miR-4433b-3p	UP	148.798	0.726223	1.6543	1.6543	3.03143e-05	0.00456005
PCSK6	hsa-miR-23a-5p	UP	148.798	0.726223	1.6543	1.6543	3.03143e-05	0.00456005
DMTN	hsa-miR-4433b-3p	UP	498.014	0.73222	1.66119	1.66119	2.26213e-06	0.00109321
ALAS2	hsa-miR-4433b-3p	UP	521.341	0.764854	1.6992	1.6992	0.00106637	0.0358296
XK	hsa-miR-4433b-3p	UP	100.822	0.80348	1.74531	1.74531	5.73566e-05	0.00670893
XK	hsa-miR-432-5p	UP	100.822	0.80348	1.74531	1.74531	5.73566e-05	0.00670893
SAMD14	hsa-miR-432-5p	UP	31.1258	0.81942	1.7647	1.7647	4.31995e-05	0.00569352
SAMD14	hsa-miR-1275	UP	31.1258	0.81942	1.7647	1.7647	4.31995e-05	0.00569352
SAMD14	hsa-miR-4433b-3p	UP	31.1258	0.81942	1.7647	1.7647	4.31995e-05	0.00569352
TRHDE	hsa-miR-4433b-3p	UP	3.65854	0.830215	1.77795	1.77795	0.00145787	0.0431029
TRHDE	hsa-miR-432-5p	UP	3.65854	0.830215	1.77795	1.77795	0.00145787	0.0431029
CEACAM6	hsa-miR-1275	UP	80.808	0.90022	1.86635	1.86635	0.000887023	0.0321726
OSBP2	hsa-miR-1275	UP	68.0565	0.901971	1.86862	1.86862	0.000112667	0.0096723
OSBP2	hsa-miR-23a-5p	UP	68.0565	0.901971	1.86862	1.86862	0.000112667	0.0096723
OSBP2	hsa-miR-4443	UP	68.0565	0.901971	1.86862	1.86862	0.000112667	0.0096723
MYL9	hsa-miR-23a-5p	UP	346.392	0.972372	1.96206	1.96206	4.74286e-05	0.00620717
MYL9	hsa-miR-4433b-3p	UP	346.392	0.972372	1.96206	1.96206	4.74286e-05	0.00620717
AQP10	hsa-miR-1275	UP	75.7948	0.978776	1.97079	1.97079	6.359e-05	0.00712627
EPGN	hsa-miR-4433b-3p	UP	4.46143	0.986419	1.98126	1.98126	0.00012988	0.0103144
EPGN	hsa-miR-1275	UP	4.46143	0.986419	1.98126	1.98126	0.00012988	0.0103144
ITGB3	hsa-miR-4443	UP	742.999	1.16203	2.23773	2.23773	0.000136152	0.0104269
ITGB3	hsa-miR-23a-5p	UP	742.999	1.16203	2.23773	2.23773	0.000136152	0.0104269
ITGB3	hsa-miR-4433b-3p	UP	742.999	1.16203	2.23773	2.23773	0.000136152	0.0104269
CEACAM8	hsa-miR-432-5p	UP	190.107	1.2414	2.36428	2.36428	5.034e-05	0.00631201
MAP1B	hsa-miR-432-5p	UP	2.1522	1.25857	2.39258	2.39258	6.82141e-05	0.00737934
MAP1B	hsa-miR-1275	UP	2.1522	1.25857	2.39258	2.39258	6.82141e-05	0.00737934
IL1R2	hsa-miR-23a-5p	UP	220.591	1.56115	2.95089	2.95089	8.29561e-05	0.00817117
PPBP	hsa-miR-432-5p	UP	2711.57	1.63517	3.10623	3.10623	0.00123576	0.0390003
PPBP	hsa-miR-4433b-3p	UP	2711.57	1.63517	3.10623	3.10623	0.00123576	0.0390003
ADAMTS2	hsa-miR-4433b-3p	UP	14.6173	2.42335	5.36414	5.36414	6.82352e-07	0.000662279
ADAMTS2	hsa-miR-23a-5p	UP	14.6173	2.42335	5.36414	5.36414	6.82352e-07	0.000662279
CA1	hsa-miR-1275	UP	62.2997	2.64182	6.24118	6.24118	1.81635e-05	0.00350443
